# Supplementary material for: Comparative Analysis of Structural Features in SLiMs from Eukaryotes, Bacteria, and Viruses with Importance for Host-Pathogen Interactions
Source: Pathogens. 2022 May 15;11(5):583. doi: 10.3390/pathogens11050583 (PMC9147284; doi:10.3390/pathogens11050583)
Supplement: Supplementary file 1 [file pathogens-11-00583-s001.zip]

Archive with 6 entries (5 files):
- pathogens-1665034-supplementary/
- pathogens-1665034-supplementary/supplementary_figures_final.pdf
- pathogens-1665034-supplementary/Table-S1.xlsx
- pathogens-1665034-supplementary/Table-S2.xlsx
- pathogens-1665034-supplementary/Table-S3.xlsx
- pathogens-1665034-supplementary/Table-S4.xlsx
