# Supplementary material for: Comparative Analysis of Structural Features in SLiMs from Eukaryotes, Bacteria, and Viruses with Importance for Host-Pathogen Interactions
Source: Pathogens. 2022 May 15;11(5):583. doi: 10.3390/pathogens11050583 (PMC9147284; doi:10.3390/pathogens11050583)
Supplement: Supplementary file 1 [file pathogens-11-00583-s001.zip › pathogens-1665034-supplementary/Table-S1.xlsx]

## Sheet: Figure1
Categories	TP_count	percentage	TP_count_long_MIDS_above_0.4	percent_per_taxonomic_group	percent_per_row		TP_count_short_MIDS_above_0.4	percent_per_taxonomic_group	percent_per_row		TP_count_MCCS_above_0.9	percent_per_taxonomic_group	percent_per_row
eukaryotes	3320	0.894156	2425	0.730422			2435	0.733434			2207	0.664759
viruses	278	0.0748721	163	0.586331			178	0.640288			136	0.489209
bacteria	115	0.0309723	89	0.773913			95	0.826087			67	0.582609
total	3713		2677	0.72098			2708	0.729329			2410
All by ELM type
CLV	89	0.0239698	61	0.0164288	0.685393		59	0.0158901	0.662921		44	0.0118503	0.494382
DEG	162	0.0436305	120	0.0323189	0.740741		134	0.0360894	0.82716		125	0.0336655	0.771605
DOC	486	0.130891	392	0.105575	0.806584		374	0.100727	0.769547		361	0.097226	0.742798
LIG	1841	0.495825	1379	0.371398	0.749049		1380	0.371667	0.749593		1199	0.322919	0.651276
MOD	816	0.219768	509	0.137086	0.623775		519	0.139779	0.636029		466	0.125505	0.571078
TRG	322	0.0867223	216	0.058174	0.670807		242	0.0651764	0.751553		215	0.0579047	0.667702
total	3716		2677				2708				2410
Eukaryotesy ELM type
eukaryotes CLV	75	0.0225904	54	0.0162651	0.72		53	0.0159639	0.706667		40	0.0120482	0.533333
eukaryotes DEG	158	0.0475904	117	0.035241	0.740506		131	0.0394578	0.829114		121	0.0364458	0.765823
eukaryotes DOC	473	0.14247	385	0.115964	0.813953		367	0.110542	0.775899		353	0.106325	0.7463
eukaryotes LIG	1625	0.489458	1211	0.364759	0.745231		1207	0.363554	0.742769		1076	0.324096	0.662154
eukaryotes MOD	725	0.218373	485	0.146084	0.668966		482	0.145181	0.664828		441	0.132831	0.608276
eukaryotes TRG	264	0.0795181	173	0.0521084	0.655303		194	0.0584337	0.734848		176	0.053012	0.666667
total	3320		2425				2434				2207
Eukaryotes by taxonomic category
Eukaryote_Amoebozoa	9	0.00271084	5	0.00150602	0.555556						5	0.00150602	0.555556
Eukaryote_Arthropoda	115	0.0346386	89	0.0268072	0.773913						76	0.0228916	0.66087
Eukaryote_Fungi	326	0.0981928	259	0.078012	0.794479						243	0.0731928	0.745399
Eukaryote_mix	47	0.0141566	29	0.00873494	0.617021						23	0.00692771	0.489362
Eukaryote_Nematode	24	0.00722892	20	0.0060241	0.833333						15	0.00451807	0.625
Eukaryote_Vertebrates	2703	0.814157	1967	0.59247	0.72771						1791	0.539458	0.662597
Eukaryote_Viridiplantae	96	0.0289157	56	0.0168675	0.583333						54	0.0162651	0.5625
total	3320		2425								2207
Viruses by ELM type
viruses CLV	12	0.0431655	6	0.0215827	0.5		5	0.0179856	0.416667		3	0.0107914	0.25
viruses DEG	4	0.0143885	3	0.0107914	0.75		3	0.0107914	0.75		4	0.0143885	1
viruses DOC	11	0.0395683	7	0.0251799	0.636364		7	0.0251799	0.636364		6	0.0215827	0.545455
viruses LIG	135	0.485612	100	0.359712	0.740741		107	0.384892	0.792593		84	0.302158	0.622222
viruses MOD	74	0.266187	17	0.0611511	0.22973		23	0.0827338	0.310811		13	0.0467626	0.175676
viruses TRG	42	0.151079	30	0.107914	0.714286		33	0.118705	0.785714		26	0.0935252	0.619048
total	278		163				178				136
Viruses by taxonomic category
RNA_virus	180	0.647482	95	0.341727	0.527778						77	0.276978	0.427778
DNA_virus	98	0.352518	68	0.244604	0.693878						59	0.21223	0.602041
total	278		163								136
Viruses subcategory by ELM type
RNA viruses CLV	10	0.0555556	4	0.0222222	0.4						2	0.0111111	0.2
RNA viruses DEG	1	0.00555556	0	0	0						1	0.00555556	1
RNA viruses DOC	4	0.0222222	3	0.0166667	0.75						2	0.0111111	0.5
RNA viruses LIG	71	0.394444	60	0.333333	0.84507						52	0.288889	0.732394
RNA viruses MOD	69	0.383333	13	0.0722222	0.188406						10	0.0555556	0.144928
RNA viruses TRG	25	0.138889	15	0.0833333	0.6						10	0.0555556	0.4
total	180		95								77
DNA viruses CLV	2	0.0204082	2	0.0204082	1						1	0.0102041	0.5
DNA viruses DEG	3	0.0306122	3	0.0306122	1						3	0.0306122	1
DNA viruses DOC	7	0.0714286	4	0.0408163	0.571429						4	0.0408163	0.571429
DNA viruses LIG	64	0.653061	40	0.408163	0.625						32	0.326531	0.5
DNA viruses MOD	5	0.0510204	4	0.0408163	0.8						3	0.0306122	0.6
DNA viruses TRG	17	0.173469	15	0.153061	0.882353						16	0.163265	0.941176
total	98		68								59
Bacteria by ELM type
bacteria CLV	2	0.0173913	1	0.00869565	0.5		1	0.00869565	0.5		1	0.00869565	0.5
bacteria DOC	2	0.0173913	0	0	0		0	0	0		2	0.0173913	1
bacteria LIG	79	0.686957	68	0.591304	0.860759		66	0.573913	0.835443		39	0.33913	0.493671
bacteria MOD	16	0.13913	7	0.0608696	0.4375		14	0.121739	0.875		12	0.104348	0.75
bacteria TRG	16	0.13913	13	0.113043	0.8125		14	0.121739	0.875		13	0.113043	0.8125
total	115		89				95				67

## Sheet: statistical analysis
	alpha_value=	0.05				*Bonferroni adjusted p-value is based on the total number of tests which is 71.						*Adjusted p-value= p-value * number of tests
	All Long disorder MIDS by ELM type comparisons						All short disorder MIDS by ELM type comparisons						All MCCS by ELM type comparisons
Comparison	Statistics	p-value	Bonferroni_adjusted_p-value	significance		Comparison	Statistics	p-value	Bonferroni_adjusted_p-value	significance		Comparison	Statistics	p-value	Bonferroni_adjusted_p-value	significance
1.CLV vs. DEG	6688.5	0.172324	1	NS		1.CLV vs. DEG	4962	2.2e-05	0.001562	Significant		1.CLV vs. DEG	5053	4.5e-05	0.003195	Significant
2.CLV vs. DOC	17875	0.004613	0.327523	NS		2.CLV vs. DOC	18063	0.006697	0.475487	NS		2.CLV vs. DOC	16480	0.000177	0.012567	Significant
3.CLV vs. MOD	34080.5	0.174933	1	NS		3.CLV vs. MOD	35325	0.343563	1	NS		3.CLV vs. MOD	33150	0.091317	1	NS
4.CLV vs. LIG	72164	0.029686	1	NS		4.CLV vs. LIG	67358	0.002383	0.169193	NS		4.CLV vs. LIG	69809	0.009525	0.676275	NS
5.CLV vs. TRG	14058	0.392542	1	NS		5.CLV vs. TRG	11280	0.001059	0.075189	NS		5.CLV vs. TRG	12543	0.035928	1	NS
6.DEG vs. DOC	35451	0.028914	1	NS		6.DEG vs. DOC	33066	0.001134	0.080514	NS		6.DEG vs. DOC	36371	0.073367	1	NS
7.DEG vs. LIG	140774	0.122823	1	NS		7.DEG vs. LIG	131873	0.007686	0.545706	NS		7.DEG vs. LIG	128582	0.001924	0.136604	NS
8.DEG vs. MOD	59066	0.017077	1	NS		8.DEG vs. MOD	50853	2e-06	0.000142	Significant		8.DEG vs. MOD	53706	8.8e-05	0.006248	Significant
9.DEG vs. TRG	23764	0.055236	1	NS		9.DEG vs. TRG	24247.5	0.103279	1	NS		9.DEG vs. TRG	21732	0.00137	0.09727	NS
10.DOC vs. LIG	430408	0.105422	1	NS		10.DOC vs. LIG	431862	0.126989	1	NS		10.DOC vs. LIG	416763	0.011072	0.786112	NS
11.DOC vs. MOD	160536	0	0	Significant		11.DOC vs. MOD	179356	0.002181	0.154851	NS		11.DOC vs. MOD	173667	0.0001	0.0071	Significant
12.DOC vs. TRG	63797.5	4e-06	0.000284	Significant		12.DOC vs. TRG	72285.5	0.033259	1	NS		12.DOC vs. TRG	70840	0.011305	0.802655	NS
13.LIG vs. MOD	636605	0	0	Significant		13.LIG vs. MOD	658814	0	0	Significant		13.LIG vs. MOD	712438	0.021212	1	NS
14.LIG vs. TRG	254002	2.3e-05	0.001633	Significant		14.LIG vs. TRG	285169	0.145437	1	NS		14.LIG vs. TRG	288642	0.235788	1	NS
15. MOD vs. TRG	128856	0.318189	1	NS		15. MOD vs. TRG	111462	3.8e-05	0.002698	Significant		15. MOD vs. TRG	127415	0.223143	1	NS
	Long disorder MIDS comparison by ELM type between taxonomic groups						Short disorder MIDS comparison by ELM type between taxonomic groups						MCCS comparison by ELM type between taxonomic groups
Comparison	Statistics	p-value	Bonferroni_adjusted_p-value	significance		Comparison	Statistics	p-value	Bonferroni_adjusted_p-value	significance		Comparison	Statistics	p-value	Bonferroni_adjusted_p-value	significance
1.CLV_euk vs. CLV_bac	51	0.225844	1	NS		1.CLV_euk vs. CLV_bac	34	0.097308	1	NS		1.CLV_euk vs. CLV_bac	70	0.442705	1	NS
2.CLV_euk vs. CLV_virus	233	0.00385	0.27335	NS		2.CLV_euk vs. CLV_virus	258	0.009206	0.653626	NS		2.CLV_euk vs. CLV_virus	328	0.067384	1	NS
3.CLV_bac vs. CLV_virus	8	0.261408	1	NS		3.CLV_bac vs. CLV_virus	9	0.323858	1	NS		3.CLV_bac vs. CLV_virus	12	0.463632	1	NS
4.DEG_euk vs. DEG_virus	194	0.094872	1	NS		4.DEG_euk vs. DEG_virus	244	0.220148	1	NS		4.DEG_euk vs. DEG_virus	181	0.0733	1	NS
5.DOC_euk vs. DOC_virus	2529	0.437619	1	NS		5.DOC_euk vs. DOC_virus	2381	0.315702	1	NS		5.DOC_euk vs. DOC_virus	1976	0.086453	1	NS
6.DOC_euk vs. DOC_bac	72	0.019344	1	NS		6.DOC_euk vs. DOC_bac	119	0.034011	1	NS		6.DOC_euk vs. DOC_bac	444	0.441517	1	NS
7.DOC_bac vs. DOC_virus	5	0.138824	1	NS		7.DOC_bac vs. DOC_virus	6	0.187207	1	NS		7.DOC_bac vs. DOC_virus	8	0.310842	1	NS
8.LIG_euk vs. LIG_virus	108030	0.385129	1	NS		8.LIG_euk vs. LIG_virus	96075.5	0.008221	0.583691	NS		8.LIG_euk vs. LIG_virus	99862	0.041672	1	NS
9.LIG_euk vs. LIG_bac	53218.5	0.005111	0.362881	NS		9.LIG_euk vs. LIG_bac	59658	0.14447	1	NS		9.LIG_euk vs. LIG_bac	55918	0.026424	1	NS
10.LIG_bac vs. LIG_virus	4537	0.034479	1	NS		10.LIG_bac vs. LIG_virus	4965	0.200574	1	NS		10.LIG_bac vs. LIG_virus	5001	0.224461	1	NS
11.MOD_euk vs. MOD_virus	13982.5	0	0	Significant		11.MOD_euk vs. MOD_virus	17540.5	0	0	Significant		11.MOD_euk vs. MOD_virus	13475	0	0	Significant
12.MOD_euk vs. MOD_bac	4337	0.042097	1	NS		12.MOD_euk vs. MOD_bac	3345	0.001877	0.133267	NS		12.MOD_euk vs. MOD_bac	5621	0.416535	1	NS
13.MOD_bac vs. MOD_virus	397	0.020054	1	NS		13.MOD_bac vs. MOD_virus	192	1.2e-05	0.000852	Significant		13.MOD_bac vs. MOD_virus	231	7.1e-05	0.005041	Significant
14.TRG_euk vs. TRG_virus	4897	0.112403	1	NS		14.TRG_euk vs. TRG_virus	5050	0.177072	1	NS		14.TRG_euk vs. TRG_virus	4979	0.144598	1	NS
15.TRG_euk vs. TRG_bac	1409	0.012752	0.905392	NS		15.TRG_euk vs. TRG_bac	1760	0.131861	1	NS		15.TRG_euk vs. TRG_bac	1523	0.030658	1	NS
16. TRG_bac vs. TRG_virus	273	0.13842	1	NS		16. TRG_bac vs. TRG_virus	327	0.441214	1	NS		16.TRG_bac vs. TRG_virus	220	0.022237	1	NS
	Long disorder MIDS comparison in Eukaryotes by ELM type						Short disorder MIDS comparison in Eukaryotes by ELM type						MCCS comparison in Eukaryotes by ELM type
Comparison	Statistics	p-value	Bonferroni_adjusted_p-value	significance		Comparison	Statistics	p-value	Bonferroni_adjusted_p-value	significance		Comparison	Statistics	p-value	Bonferroni_adjusted_p-value	significance
1.CLV_euk vs. DEG_euk	5900.5	0.48009	1	NS		1.CLV_euk vs. DEG_euk	4417	0.000856	0.060776	NS		1.CLV_euk vs. DEG_euk	4475	0.001283	0.091093	NS
2.CLV_euk vs. DOC_euk	15796	0.063805	1	NS		2.CLV_euk vs. DOC_euk	15760	0.060349	1	NS		2.CLV_euk vs. DOC_euk	14260	0.003174	0.225354	NS
3.CLV_euk vs. LIG_euk	58246	0.258676	1	NS		3.CLV_euk vs. LIG_euk	54351	0.056536	1	NS		3.CLV_euk vs. LIG_euk	53855	0.044202	1	NS
4.CLV_euk vs. MOD_euk	25578.5	0.199251	1	NS		4.CLV_euk vs. MOD_euk	26912	0.442613	1	NS		4.CLV_euk vs. MOD_euk	24572	0.084937	1	NS
5.CLV_euk vs. TRG_euk	8681	0.051886	1	NS		5.CLV_euk vs. TRG_euk	8482	0.02921	1	NS		5.CLV_euk vs. TRG_euk	9094	0.14109	1	NS
6.DEG_euk vs. DOC_euk	33091	0.015578	1	NS		6.DEG_euk vs. DOC_euk	31722	0.00222	0.15762	NS		6.DEG_euk vs. DOC_euk	35136	0.130447	1	NS
7.DEG_euk vs. LIG_euk	121286	0.125604	1	NS		7.DEG_euk vs. LIG_euk	112728	0.005662	0.402002	NS		7.DEG_euk vs. LIG_euk	113815	0.009222	0.654762	NS
8.DEG_euk vs. MOD_euk	54972	0.213999	1	NS		8.DEG_euk vs. MOD_euk	45899	4.5e-05	0.003195	Significant		8.DEG_euk vs. MOD_euk	50050	0.006441	0.457311	NS
9.DEG_euk vs. TRG_euk	18438	0.023093	1	NS		9.DEG_euk vs. TRG_euk	19069.5	0.07039	1	NS		9.DEG_euk vs. TRG_euk	17511	0.002906	0.206326	NS
10.LIG_euk vs. DOC_euk	365242	0.050024	1	NS		10.LIG_euk vs. DOC_euk	378340	0.303275	1	NS		10.LIG_euk vs. DOC_euk	362045	0.027404	1	NS
11.DOC_euk vs. MOD_euk	148024	3.1e-05	0.002201	Significant		11.DOC_euk vs. MOD_euk	159620	0.02153	1	NS		11.DOC_euk vs. MOD_euk	158672	0.014444	1	NS
12.DOC_euk vs. TRG_euk	48296.5	0	0	Significant		12.DOC_euk vs. TRG_euk	59313	0.129921	1	NS		12.DOC_euk vs. TRG_euk	56073	0.01084	0.76964	NS
13.LIG_euk vs. MOD_euk	536348	0.00026	0.01846	Significant		13.LIG_euk vs. MOD_euk	539740	0.000584	0.041464	Significant		13.LIG_euk vs. MOD_euk	581422	0.307537	1	NS
14.LIG_euk vs. TRG_euk	178418	6e-06	0.000426	Significant		14.LIG_euk vs. TRG_euk	208344	0.226956	1	NS		14.LIG_euk vs. TRG_euk	206252	0.157831	1	NS
15.MOD_euk vs. TRG_euk	89138	0.049347	1	NS		15.MOD_euk vs. TRG_euk	85348.5	0.004596	0.326316	NS		15.MOD_euk vs. TRG_euk	93586	0.297409	1	NS
	Long disorder MIDS comparison in bacteria by ELM type						Short disorder MIDS comparison in bacteria by ELM type						MCCS comparison in bacteria by ELM type
Comparison	Statistics	p-value	Bonferroni_adjusted_p-value	significance		Comparison	Statistics	p-value	Bonferroni_adjusted_p-value	significance		Comparison	Statistics	p-value	Bonferroni_adjusted_p-value	significance
1.CLV_bac vs. DOC_bac	1	0.349268	1	NS		1.CLV_bac vs. DOC_bac	2	0.349268	1	NS		1.CLV_bac vs. DOC_bac	2	0.349268	1	NS
2.CLV_bac vs. LIG_bac	39	0.114654	1	NS		2.CLV_bac vs. LIG_bac	23	0.0456	1	NS		2.CLV_bac vs. LIG_bac	72	0.421593	1	NS
3.CLV_bac vs. MOD_bac	15	0.472	1	NS		3.CLV_bac vs. MOD_bac	3	0.039536	1	NS		3.CLV_bac vs. MOD_bac	13	0.362712	1	NS
4.CLV_bac vs. TRG_bac	8	0.14602	1	NS		4.CLV_bac vs. TRG_bac	2	0.028941	1	NS		4.CLV_bac vs. TRG_bac	10	0.219855	1	NS
5.LIG_bac vs. DOC_bac	11	0.019973	1	NS		5.LIG_bac vs. DOC_bac	18	0.032791	1	NS		5.LIG_bac vs. DOC_bac	64	0.329502	1	NS
6.DOC_bac vs. MOD_bac	7	0.11621	1	NS		6.DOC_bac vs. MOD_bac	1	0.020821	1	NS		6.DOC_bac vs. MOD_bac	12	0.311463	1	NS
7.DOC_bac vs. TRG_bac	3	0.039536	1	NS		7.DOC_bac vs. TRG_bac	4	0.053089	1	NS		7.DOC_bac vs. TRG_bac	12	0.311463	1	NS
8.LIG_bac vs. MOD_bac	303	0.000544	0.038624	Significant		8.LIG_bac vs. MOD_bac	405	0.012147	0.862437	NS		8.LIG_bac vs. MOD_bac	512	0.117345	1	NS
9.LIG_bac vs. TRG_bac	632	0.498016	1	NS		9.LIG_bac vs. TRG_bac	512	0.117343	1	NS		9.LIG_bac vs. TRG_bac	409	0.013461	0.955731	NS
10.MOD_bac vs. TRG_bac	61	0.0061	0.4331	NS		10.MOD_bac vs. TRG_bac	98	0.133107	1	NS		10. MOD_bac vs. TRG_bac	94	0.10337	1	NS
	Long disorder MIDS comparison in viruses by ELM type						Short disorder MIDS comparison in viruses by ELM type						MCCS comparison in viruses by ELM type
Comparison	Statistics	p-value	Bonferroni_adjusted_p-value	significance		Comparison	Statistics	p-value	Bonferroni_adjusted_p-value	significance		Comparison	Statistics	p-value	Bonferroni_adjusted_p-value	significance
1.CLV_virus vs. DEG_virus	7	0.022701	1	NS		1.CLV_virus vs. DEG_virus	9	0.039231	1	NS		1.CLV_virus vs. DEG_virus	5	0.012434	0.882814	NS
2.CLV_virus vs. DOC_virus	45	0.103531	1	NS		2.CLV_virus vs. DOC_virus	53	0.220795	1	NS		2.CLV_virus vs. DOC_virus	46	0.115042	1	NS
3.CLV_virus vs. LIG_virus	402	0.00197	0.13987	NS		3.CLV_virus vs. LIG_virus	366	0.000852	0.060492	NS		3.CLV_virus vs. LIG_virus	500	0.014277	1	NS
4.CLV_virus vs. MOD_virus	329	0.076787	1	NS		4.CLV_virus vs. MOD_virus	394	0.268642	1	NS		4.CLV_virus vs. MOD_virus	335	0.088149	1	NS
5.CLV_virus vs. TRG_virus	144	0.012644	0.897724	NS		5.CLV_virus vs. TRG_virus	120	0.003105	0.220455	NS		5.CLV_virus vs. TRG_virus	171	0.046955	1	NS
6.DEG_virus vs. DOC_virus	19	0.372063	1	NS		6.DEG_virus vs. DOC_virus	15	0.198044	1	NS		6.DEG_virus vs. DOC_virus	8	0.038989	1	NS
7.DEG_virus vs. LIG_virus	183	0.137901	1	NS		7.DEG_virus vs. LIG_virus	217	0.254165	1	NS		7.DEG_virus vs. LIG_virus	104	0.01853	1	NS
8.DEG_virus vs. MOD_virus	35	0.005409	0.384039	NS		8.DEG_virus vs. MOD_virus	50	0.013598	0.965458	NS		8.DEG_virus vs. MOD_virus	18	0.001675	0.118925	NS
9.DEG_virus vs. TRG_virus	51	0.102532	1	NS		9.DEG_virus vs. TRG_virus	67	0.25999	1	NS		9.DEG_virus vs. TRG_virus	37	0.034904	1	NS
10.LIG_virus vs. DOC_virus	704	0.38907	1	NS		10.LIG_virus vs. DOC_virus	612	0.167558	1	NS		10.LIG_virus vs. DOC_virus	676	0.3123	1	NS
11.DOC_virus vs. MOD_virus	239	0.014153	1	NS		11.DOC_virus vs. MOD_virus	296	0.073984	1	NS		11.DOC_virus vs. MOD_virus	203	0.003857	0.273847	NS
12.DOC_virus vs. TRG_virus	212	0.342447	1	NS		12.DOC_virus vs. TRG_virus	199	0.244799	1	NS		12.DOC_virus vs. TRG_virus	220	0.408923	1	NS
13.LIG_virus vs. MOD_virus	1832	0	0	Significant		13.LIG_virus vs. MOD_virus	2211	0	0	Significant		13.LIG_virus vs. MOD_virus	2354	0	0	Significant
14.LIG_virus vs. TRG_virus	2689	0.307935	1	NS		14.LIG_virus vs. TRG_virus	2831	0.495185	1	NS		14.LIG_virus vs. TRG_virus	2677	0.293534	1	NS
15.MOD_virus vs. TRG_virus	722	1e-06	7.1e-05	Significant		15.MOD_virus vs. TRG_virus	734	1e-06	7.1e-05	Significant		15.MOD_virus vs. TRG_virus	857	3.2e-05	0.002272	Significant

## Sheet: Figure2 
bin	acc_perc_virus	acc_perc_bacteria	acc_perc_eukaryotes
0	0	0.869565	0.512048
>0-10	0	0	0.0301205
10-20	0.719424	1.73913	1.0241
20-30	0.719424	0.869565	0.963855
30-40	2.15827	2.6087	1.92771
40-50	5.7554	2.6087	3.13253
50-60	1.07914	5.21739	2.40964
60-70	7.19424	1.73913	3.28313
70-80	2.51799	6.08696	4.06627
80-90	7.55396	2.6087	4.33735
90-<100	0.719424	0	1.08434
100	71.5827	75.6522	77.2289
	100	100	100
bin	coil_perc_virus	coil_perc_bacteria	coil_perc_eukaryotes
0	6.47482	5.21739	4.72892
>0-10%	0	0.869565	0.542169
10-20	1.79856	3.47826	1.65663
20-30	0.359712	1.73913	1.59639
30-40	3.95683	4.34783	1.50602
40-50	4.67626	0.869565	2.10843
50-60	2.8777	0	1.1747
60-70	4.31655	0	1.68675
70-80	1.79856	0.869565	1.74699
80-90	5.39568	2.6087	1.89759
90-<100%	0.719424	0	0.391566
1	67.6259	80	80.9639
	100	100	100
Long disorder prediction percentage using IUPRED2A with cutoff 0.4
bin	0.4_diso_perc_virus	0.4_diso_perc_bacteria	0.4_diso_perc_eukaryotes
0	32.3741	13.0435	18.4036
>0-10%	0.359712	0	0.331325
10-20	3.59712	1.73913	2.46988
20-30	1.43885	4.34783	2.04819
30-40	2.51799	0.869565	1.95783
40-50	2.51799	3.47826	2.83133
50-60	1.07914	2.6087	1.71687
60-70	1.07914	2.6087	2.01807
70-80	1.43885	2.6087	2.40964
80-90	2.15827	0.869565	2.25904
90-<100%	0	0	0.572289
1	51.4388	67.8261	62.9819
	100	100	100
Long disorder prediction percentage using IUPRED2A with cutoff 0.5
bin	0.5_diso_perc_virus	0.5_diso_perc_bacteria	0.5_diso_perc_eukaryotes
0	43.8849	25.2174	31.2651
>0-10%	0.359712	1.73913	0.481928
10-20	4.67626	3.47826	3.64458
20-30	1.07914	0.869565	2.98193
30-40	2.15827	3.47826	2.46988
40-50	4.31655	0.869565	2.16867
50-60	0.359712	1.73913	2.3494
60-70	1.07914	0.869565	2.13855
70-80	0.359712	4.34783	3.31325
80-90	2.8777	2.6087	2.92169
90-<100%	0	1.73913	0.421687
1	38.8489	53.0435	45.8434
	100	100	100
Short disorder prediction percentage using IUPRED2A with cutoff 0.4
bin	0.4_diso_perc_virus	0.4_diso_perc_bacteria	0.4_diso_perc_eukaryotes
0	25.8993	8.69565	19.0964
>0-10%	1.43885	0.869565	0.873494
10-20	3.23741	1.73913	2.31928
20-30	1.07914	0.869565	1.41566
30-40	2.51799	5.21739	1.74699
40-50	4.67626	0.869565	1.86747
50-60	0.719424	2.6087	1.3253
60-70	1.43885	0	1.92771
70-80	1.79856	0.869565	2.43976
80-90	3.23741	0	2.3494
90-<100%	0	0	0.692771
1	53.9568	78.2609	63.9458
	100	100	100
Short disorder prediction percentage using IUPRED2A with cutoff 0.5
bin	0.5_diso_perc_virus	0.5_diso_perc_bacteria	0.5_diso_perc_eukaryotes
0	39.9281	16.5217	31.3554
>0-10%	0.719424	1.73913	0.753012
10-20	1.79856	1.73913	3.28313
20-30	2.51799	5.21739	2.40964
30-40	2.8777	0.869565	2.40964
40-50	2.51799	1.73913	2.16867
50-60	0.359712	0	1.86747
60-70	0.719424	2.6087	1.65663
70-80	1.79856	6.08696	2.95181
80-90	1.43885	5.21739	3.04217
90-<100%	0.719424	0	0.150602
1	44.6043	58.2609	47.9518
	100	100	100

## Sheet: modified viral uniprot IDs
Uniprot ID	Motif notes				Notes
O73557	changed manually to start from amino acid 1 to include the motif as uniprot annotation started the protein at amino acid >1
P00524	added manually from uniprot as the script didn't extract it
P01115	added manually from uniprot as the script didn't extract it
P03076	entry is obsolete on uniprot, new ID: P0DOJ8, changed manually in viruses_TP.csv to the new ID and added manually to the fasta file
P03138	added manually from uniprot as the script didn't extract it
P03331	Motif is between two proteins	LIG_LYPXL_S_1		full protein is added and in NCBI the motif is cleavage site
P03334	Motif is between two proteins	LIG_LYPXL_S_1		1-215 aa added from NCBI our motif is cleavage site
P03345	changed manually to start from amino acid 1 to include the motif as uniprot annotation started the protein at amino acid >1
P03355	Motif is between two proteins	LIG_LYPXL_S_1		1-215 aa added from NCBI our motif is cleavage site
P04591	changed manually to start from amino acid 1 to include the motif as uniprot annotation started the protein at amino acid >1
P11078	added manually from uniprot as the script didn't extract it
P11284	added manually from uniprot as the script didn't extract it
P20540	added manually from uniprot as the script didn't extract it
P21030	added manually from uniprot as the script didn't extract it
P21435	Motif is between two proteins	LIG_LYPXL_S_1		1-217 aa added from NCBI our motif is cleavage site
P26806	Motif is between two proteins	LIG_LYPXL_S_1		1-215 aa added from NCBI our motif is cleavage site
P29175	Motif is between two proteins	LIG_LYPXL_S_1		1-214 aa added from NCBI our motif is cleavage site
P68446	added manually from uniprot as the script didn't extract it
Q08358	added manually from uniprot as the script didn't extract it
Q27ID9	Motif is between two proteins	LIG_LYPXL_S_1			1-213 aa added from NCBI our motif is cleavage site
Q3I0Y8	WNV polyprotein no chain info	MOD_N-GLC_1			YP_001527880 envelope protein [West Nile virus] from NCBI was added and renamed with the uniprot ID
Q65142	added manually from uniprot as the script didn't extract it
Q77J89	added manually from uniprot as the script didn't extract it
Q77J94	added manually from uniprot as the script didn't extract it
Q7TFX0	added manually from uniprot as the script didn't extract it
Q80J95	AAO63098.2:1-500 polyprotein [Murine norovirus 1] was added and renamed with the uniprot ID
Removed motifs due to inavailability of propoer anntation for their proteins in the viral polyprotein
Q6PMW3	2,332 aa - Foot-and-mouth disease virus - type O polyprotein (doesn't have annotation for the SLiM region) so removed from analysis
Q8Q7J5-1	Simian immunodeficiency virus SIV-mnd 2 polyprotein		LIG_LYPXL_SIV_4 but No annotation anywhere - ELMI004147
P03300	Not added as polyprotein with many proteins start at 2-some number
