# Supplementary material for: Comparative Analysis of Structural Features in SLiMs from Eukaryotes, Bacteria, and Viruses with Importance for Host-Pathogen Interactions
Source: Pathogens. 2022 May 15;11(5):583. doi: 10.3390/pathogens11050583 (PMC9147284; doi:10.3390/pathogens11050583)
Supplement: Supplementary file 1 [file pathogens-11-00583-s001.zip › pathogens-1665034-supplementary/Table-S2.xlsx]

## Sheet: Eukaryotes_bin_data
							Figure 3E																	Figure 3H
	Long IUPRED2A MIDS																	Short IUPRED2A MIDS
Bins	CLV		DEG		DOC		LIG		MOD		TRG		Count Total	Percentage Total			Bins	CLV		DEG		DOC		LIG		MOD		TRG		Count Total	Percentage Total
	Count	% of total	Count	% of total	Count	% of total	Count	% of total	Count	% of total	Count	% of total						Count	% of total	Count	% of total	Count	% of total	Count	% of total	Count	% of total	Count	% of total
0-0.1	0	0	8	0.00240964	4	0.00120482	67	0.0201807	74	0.0222892	25	0.00753012	178	0.0536145			0-0.1	0	0	0	0	6	0.00180723	64	0.0192771	78	0.023494	17	0.00512048	165	0.0496988
0.1-0.2	1	0.000301205	7	0.00210843	14	0.00421687	73	0.021988	54	0.0162651	7	0.00210843	156	0.046988			0.1-0.2	1	0.000301205	2	0.00060241	15	0.00451807	72	0.0216867	55	0.0165663	9	0.00271084	154	0.0463855
0.2-0.3	7	0.00210843	5	0.00150602	28	0.00843373	85	0.0256024	44	0.013253	22	0.00662651	191	0.0575301			0.2-0.3	6	0.00180723	4	0.00120482	28	0.00843373	110	0.0331325	36	0.0108434	20	0.0060241	204	0.0614458
0.3-0.4	13	0.00391566	21	0.0063253	42	0.0126506	189	0.0569277	68	0.0204819	37	0.0111446	370	0.111446			0.3-0.4	15	0.00451807	21	0.0063253	57	0.0171687	172	0.0518072	74	0.0222892	23	0.00692771	362	0.109036
0.4-0.5	13	0.00391566	28	0.00843373	69	0.0207831	237	0.0713855	103	0.0310241	43	0.0129518	493	0.148494			0.4-0.5	17	0.00512048	26	0.00783133	91	0.0274096	259	0.078012	82	0.0246988	32	0.00963855	507	0.152711
0.5-0.6	16	0.00481928	29	0.00873494	88	0.026506	258	0.0777108	77	0.0231928	40	0.0120482	508	0.153012			0.5-0.6	16	0.00481928	29	0.00873494	89	0.0268072	288	0.086747	126	0.0379518	43	0.0129518	591	0.178012
0.6-0.7	7	0.00210843	20	0.0060241	81	0.0243976	212	0.0638554	91	0.0274096	33	0.00993976	444	0.133735			0.6-0.7	8	0.00240964	29	0.00873494	103	0.0310241	278	0.0837349	115	0.0346386	57	0.0171687	590	0.177711
0.7-0.8	4	0.00120482	18	0.00542169	80	0.0240964	237	0.0713855	100	0.0301205	36	0.0108434	475	0.143072			0.7-0.8	6	0.00180723	29	0.00873494	59	0.0177711	184	0.0554217	88	0.026506	29	0.00873494	395	0.118976
0.8-0.9	11	0.00331325	16	0.00481928	49	0.014759	159	0.0478916	74	0.0222892	15	0.00451807	324	0.0975904			0.8-0.9	5	0.00150602	12	0.00361446	20	0.0060241	134	0.0403614	52	0.0156627	20	0.0060241	243	0.0731928
0.9-1	3	0.000903614	6	0.00180723	18	0.00542169	108	0.0325301	40	0.0120482	6	0.00180723	181	0.0545181			0.9-1	1	0.000301205	6	0.00180723	5	0.00150602	64	0.0192771	19	0.00572289	14	0.00421687	109	0.0328313
Total	75	0.0225904	158	0.0475904	473	0.14247	1625	0.489458	725	0.218373	264	0.0795181	3320	1			Total	75	0.0225904	158	0.0475904	473	0.14247	1625	0.489458	725	0.218373	264	0.0795181	3320	1
							Figure 4C
Bins	MCCS
	CLV		DEG		DOC		LIG		MOD		TRG		Count Total	Percentage Total
	Count	% of total	Count	% of total	Count	% of total	Count	% of total	Count	% of total	Count	% of total
0-0.1	0	0	0	0	4	0.00120482	73	0.021988	23	0.00692771	8	0.00240964	108	0.0325301
0.1-0.2	1	0.000301205	2	0.00060241	1	0.000301205	41	0.0123494	16	0.00481928	7	0.00210843	68	0.0204819
0.2-0.3	1	0.000301205	0	0	3	0.000903614	32	0.00963855	12	0.00361446	4	0.00120482	52	0.0156627
0.3-0.4	5	0.00150602	1	0.000301205	5	0.00150602	27	0.00813253	19	0.00572289	10	0.00301205	67	0.0201807
0.4-0.5	3	0.000903614	2	0.00060241	19	0.00572289	24	0.00722892	26	0.00783133	3	0.000903614	77	0.0231928
0.5-0.6	6	0.00180723	4	0.00120482	11	0.00331325	41	0.0123494	19	0.00572289	10	0.00301205	91	0.0274096
0.6-0.7	3	0.000903614	4	0.00120482	9	0.00271084	53	0.0159639	51	0.0153614	6	0.00180723	126	0.0379518
0.7-0.8	8	0.00240964	10	0.00301205	16	0.00481928	94	0.0283133	38	0.0114458	16	0.00481928	182	0.0548193
0.8-0.9	8	0.00240964	14	0.00421687	52	0.0156627	164	0.0493976	80	0.0240964	24	0.00722892	342	0.103012
0.9-1	40	0.0120482	121	0.0364458	353	0.106325	1076	0.324096	441	0.132831	176	0.053012	2207	0.664759
Total	75	0.0225904	158	0.0475904	473	0.14247	1625	0.489458	725	0.218373	264	0.0795181	3320	1

## Sheet: Bacteria_bin_data
						Figure 3F															Figure 3I
	Long IUPRED2A MIDS															Short IUPRED2A MIDS
Bins	CLV		DOC		LIG		MOD		TRG		Count Total	Percentage Total			Bins	CLV		DOC		LIG		MOD		TRG		Count Total	Percentage Total
	Count	% of total	Count	% of total	Count	% of total	Count	% of total	Count	% of total						Count	% of total	Count	% of total	Count	% of total	Count	% of total	Count	% of total
0-0.1	0	0	1	0.00869565	3	0.026087	1	0.00869565	0	0	5	0.0434783			0-0.1	0	0	0	0	2	0.0173913	0	0	0	0	2	0.0173913
0.1-0.2	0	0	0	0	2	0.0173913	3	0.026087	0	0	5	0.0434783			0.1-0.2	1	0.00869565	0	0	2	0.0173913	0	0	0	0	3	0.026087
0.2-0.3	1	0.00869565	0	0	0	0	1	0.00869565	2	0.0173913	4	0.0347826			0.2-0.3	0	0	0	0	4	0.0347826	0	0	2	0.0173913	6	0.0521739
0.3-0.4	0	0	1	0.00869565	6	0.0521739	4	0.0347826	1	0.00869565	12	0.104348			0.3-0.4	0	0	2	0.0173913	5	0.0434783	2	0.0173913	0	0	9	0.0782609
0.4-0.5	0	0	0	0	11	0.0956522	3	0.026087	1	0.00869565	15	0.130435			0.4-0.5	1	0.00869565	0	0	12	0.104348	1	0.00869565	0	0	14	0.121739
0.5-0.6	1	0.00869565	0	0	13	0.113043	1	0.00869565	4	0.0347826	19	0.165217			0.5-0.6	0	0	0	0	16	0.13913	2	0.0173913	6	0.0521739	24	0.208696
0.6-0.7	0	0	0	0	15	0.130435	1	0.00869565	2	0.0173913	18	0.156522			0.6-0.7	0	0	0	0	22	0.191304	3	0.026087	3	0.026087	28	0.243478
0.7-0.8	0	0	0	0	7	0.0608696	1	0.00869565	1	0.00869565	9	0.0782609			0.7-0.8	0	0	0	0	11	0.0956522	5	0.0434783	3	0.026087	19	0.165217
0.8-0.9	0	0	0	0	13	0.113043	0	0	3	0.026087	16	0.13913			0.8-0.9	0	0	0	0	5	0.0434783	3	0.026087	2	0.0173913	10	0.0869565
0.9-1	0	0	0	0	9	0.0782609	1	0.00869565	2	0.0173913	12	0.104348			0.9-1	0	0	0	0	0	0	0	0	0	0	0	0
Total	2	0.0173913	2	0.0173913	79	0.686957	16	0.13913	16	0.13913	115	1			Total	2	0.0173913	2	0.0173913	79	0.686957	16	0.13913	16	0.13913	115	1
						Figure 4D
	MCCS
Bins	CLV		DOC		LIG		MOD		TRG		Count Total	Percentage Total
	Count	% of total	Count	% of total	Count	% of total	Count	% of total	Count	% of total
0-0.1	0	0	0	0	4	0.0347826	0	0	0	0	4	0.0347826
0.1-0.2	0	0	0	0	2	0.0173913	1	0.00869565	0	0	3	0.026087
0.2-0.3	0	0	0	0	2	0.0173913	0	0	0	0	2	0.0173913
0.3-0.4	0	0	0	0	4	0.0347826	1	0.00869565	1	0.00869565	6	0.0521739
0.4-0.5	1	0.00869565	0	0	2	0.0173913	0	0	1	0.00869565	4	0.0347826
0.5-0.6	0	0	0	0	2	0.0173913	0	0	0	0	2	0.0173913
0.6-0.7	0	0	0	0	4	0.0347826	0	0	0	0	4	0.0347826
0.7-0.8	0	0	0	0	8	0.0695652	0	0	1	0.00869565	9	0.0782609
0.8-0.9	0	0	0	0	12	0.104348	2	0.0173913	0	0	14	0.121739
0.9-1	1	0.00869565	2	0.0173913	39	0.33913	12	0.104348	13	0.113043	67	0.582609
Total	2	0.0173913	2	0.0173913	79	0.686957	16	0.13913	16	0.13913	115	1

## Sheet: Viruses_bin_data
						Figure 3G															Figure 3J
	MIDS																	MIDS
Bins	CLV		DEG		DOC		LIG		MOD		TRG		Count Total	Percentage Total			Bins	CLV		DEG		DOC		LIG		MOD		TRG		Count Total	Percentage Total
	Count	% of total	Count	% of total	Count	% of total	Count	% of total	Count	% of total	Count	% of total						Count	% of total	Count	% of total	Count	% of total	Count	% of total	Count	% of total	Count	% of total
0-0.1	0	0	0	0	2	0.00719424	6	0.0215827	13	0.0467626	3	0.0107914	24	0.0863309			0-0.1	0	0	0	0	2	0.00719424	2	0.00719424	17	0.0611511	1	0.00359712	22	0.0791367
0.1-0.2	4	0.0143885	0	0	1	0.00359712	4	0.0143885	18	0.0647482	3	0.0107914	30	0.107914			0.1-0.2	5	0.0179856	0	0	1	0.00359712	3	0.0107914	13	0.0467626	2	0.00719424	24	0.0863309
0.2-0.3	2	0.00719424	0	0	0	0	6	0.0215827	11	0.0395683	4	0.0143885	23	0.0827338			0.2-0.3	1	0.00359712	0	0	0	0	8	0.028777	8	0.028777	2	0.00719424	19	0.0683453
0.3-0.4	0	0	1	0.00359712	1	0.00359712	19	0.0683453	15	0.0539568	2	0.00719424	38	0.136691			0.3-0.4	1	0.00359712	1	0.00359712	1	0.00359712	15	0.0539568	13	0.0467626	4	0.0143885	35	0.125899
0.4-0.5	3	0.0107914	0	0	0	0	17	0.0611511	6	0.0215827	6	0.0215827	32	0.115108			0.4-0.5	2	0.00719424	0	0	2	0.00719424	17	0.0611511	6	0.0215827	9	0.0323741	36	0.129496
0.5-0.6	2	0.00719424	0	0	2	0.00719424	17	0.0611511	4	0.0143885	6	0.0215827	31	0.111511			0.5-0.6	1	0.00359712	0	0	1	0.00359712	23	0.0827338	5	0.0179856	2	0.00719424	32	0.115108
0.6-0.7	0	0	1	0.00359712	0	0	23	0.0827338	3	0.0107914	5	0.0179856	32	0.115108			0.6-0.7	1	0.00359712	1	0.00359712	1	0.00359712	28	0.100719	1	0.00359712	7	0.0251799	39	0.140288
0.7-0.8	1	0.00359712	0	0	1	0.00359712	19	0.0683453	0	0	6	0.0215827	27	0.0971223			0.7-0.8	1	0.00359712	1	0.00359712	0	0	18	0.0647482	6	0.0215827	5	0.0179856	31	0.111511
0.8-0.9	0	0	1	0.00359712	2	0.00719424	11	0.0395683	3	0.0107914	3	0.0107914	20	0.0719424			0.8-0.9	0	0	1	0.00359712	2	0.00719424	12	0.0431655	2	0.00719424	10	0.0359712	27	0.0971223
0.9-1	0	0	1	0.00359712	2	0.00719424	13	0.0467626	1	0.00359712	4	0.0143885	21	0.0755396			0.9-1	0	0	0	0	1	0.00359712	9	0.0323741	3	0.0107914	0	0	13	0.0467626
Total	12	0.0431655	4	0.0143885	11	0.0395683	135	0.485612	74	0.266187	42	0.151079	278	1			Total	12	0.0431655	4	0.0143885	11	0.0395683	135	0.485612	74	0.266187	42	0.151079	278	1
						Figure 4E
	MCCS
Bins	CLV		DEG		DOC		LIG		MOD		TRG		Count Total	Percentage Total
	Count	% of total	Count	% of total	Count	% of total	Count	% of total	Count	% of total	Count	% of total
0-0.1	0	0	0	0	0	0	3	0.0107914	4	0.0143885	4	0.0143885	11	0.0395683
0.1-0.2	0	0	0	0	0	0	1	0.00359712	8	0.028777	0	0	9	0.0323741
0.2-0.3	0	0	0	0	0	0	1	0.00359712	4	0.0143885	1	0.00359712	6	0.0215827
0.3-0.4	1	0.00359712	0	0	0	0	1	0.00359712	2	0.00719424	2	0.00719424	6	0.0215827
0.4-0.5	0	0	0	0	1	0.00359712	8	0.028777	3	0.0107914	1	0.00359712	13	0.0467626
0.5-0.6	2	0.00719424	0	0	0	0	4	0.0143885	8	0.028777	1	0.00359712	15	0.0539568
0.6-0.7	2	0.00719424	0	0	1	0.00359712	7	0.0251799	11	0.0395683	0	0	21	0.0755396
0.7-0.8	0	0	0	0	1	0.00359712	10	0.0359712	9	0.0323741	1	0.00359712	21	0.0755396
0.8-0.9	4	0.0143885	0	0	2	0.00719424	16	0.057554	12	0.0431655	6	0.0215827	40	0.143885
0.9-1	3	0.0107914	4	0.0143885	6	0.0215827	84	0.302158	13	0.0467626	26	0.0935252	136	0.489209
Total	12	0.0431655	4	0.0143885	11	0.0395683	135	0.485612	74	0.266187	42	0.151079	278	1
