# Supplementary material for: Comparative Analysis of Structural Features in SLiMs from Eukaryotes, Bacteria, and Viruses with Importance for Host-Pathogen Interactions
Source: Pathogens. 2022 May 15;11(5):583. doi: 10.3390/pathogens11050583 (PMC9147284; doi:10.3390/pathogens11050583)
Supplement: Supplementary file 1 [file pathogens-11-00583-s001.zip › pathogens-1665034-supplementary/Table-S3.xlsx]

## Sheet: merged_viruses_long_diso_data
elm_accession	elm_type	elm_identifier	elm_protein_name	elm_protein_id	orig_start	orig_end	elm_mean	-100	-99	-98	-97	-96	-95	-94	-93	-92	-91	-90	-89	-88	-87	-86	-85	-84	-83	-82	-81	-80	-79	-78	-77	-76	-75	-74	-73	-72	-71	-70	-69	-68	-67	-66	-65	-64	-63	-62	-61	-60	-59
ELMI004148	LIG	LIG_LYPXL_L_2	GAG_HV1H2	P04591	483	492	0.6236	nan	nan	nan	nan	nan	nan	nan	nan	nan	nan	nan	nan	nan	nan	nan	nan	nan	nan	nan	nan	nan	nan	nan	nan	nan	nan	nan	nan	nan	nan	nan	nan	nan	nan	nan	nan	nan	nan	nan	nan	nan	nan
ELMI001326	LIG	LIG_PTAP_UEV_1	GAG_HV1H2	P04591	454	459	0.900583	nan	nan	nan	nan	nan	nan	nan	nan	nan	nan	nan	nan	nan	nan	nan	nan	nan	nan	nan	nan	nan	nan	nan	nan	nan	nan	nan	nan	nan	nan	nan	nan	nan	nan	nan	nan	nan	nan	nan	nan	nan	nan
ELMI001749	LIG	LIG_Integrin_RGD_1	POLG_FMDVO	P03305	869	871	0.215467	0.2258	0.2224	0.2884	0.2783	0.2783	0.3774	0.3631	0.3117	0.3667	0.3392	0.2436	0.1671	0.1611	0.1298	0.1942	0.1852	0.1852	0.1791	0.0985	0.1449	0.1823	0.1206	0.2002	0.1092	0.0948	0.0631	0.0605	0.0967	0.1424	0.1424	0.1702	0.1671	0.2328	0.1399	0.1184	0.1399	0.1476	0.2164	0.2645	0.391	0.4087	0.3948
ELMI002257	LIG	LIG_HCF-1_HBM_1	VP16_HHV11	P06492	361	364	0.443125	0.0125	0.0141	0.012	0.0184	0.0101	0.0109	0.0184	0.0294	0.0389	0.0227	0.0405	0.0248	0.0248	0.0568	0.0372	0.0424	0.0414	0.0568	0.0473	0.0799	0.1528	0.0929	0.0765	0.1643	0.1349	0.2503	0.3117	0.2094	0.2034	0.2541	0.3356	0.2436	0.3215	0.2399	0.268	0.2503	0.1611	0.2436	0.2258	0.2224	0.1969	0.2094
ELMI001836	MOD	MOD_NMyristoyl	L1R_VACCC	P20540	1	7	0.731114	nan	nan	nan	nan	nan	nan	nan	nan	nan	nan	nan	nan	nan	nan	nan	nan	nan	nan	nan	nan	nan	nan	nan	nan	nan	nan	nan	nan	nan	nan	nan	nan	nan	nan	nan	nan	nan	nan	nan	nan	nan	nan
ELMI002348	LIG	LIG_Integrin_isoDGR_2	CAPSD_AAV2S	P03135	511	513	0.4901	0.1914	0.1759	0.2094	0.2034	0.1759	0.1731	0.1671	0.1643	0.1501	0.1823	0.1942	0.3053	0.2436	0.2817	0.2951	0.4256	0.3426	0.2575	0.3249	0.3117	0.3286	0.2609	0.1881	0.1275	0.1323	0.1501	0.1554	0.1611	0.1643	0.1702	0.2609	0.2399	0.2364	0.3053	0.346	0.3356	0.3215	0.384	0.4619	0.3774	0.3774	0.3566
ELMI001710	CLV	CLV_PCSK_FUR_1	ENV_HV1B1	P03375	508	512	0.15688	0.4901	0.4979	0.422	0.5055	0.5211	0.4476	0.3774	0.384	0.3599	0.2715	0.2752	0.2817	0.2193	0.2193	0.2193	0.1914	0.1643	0.1501	0.1298	0.2164	0.2164	0.2328	0.2224	0.2918	0.3019	0.2224	0.2951	0.2817	0.2715	0.2951	0.3807	0.2988	0.2918	0.346	0.2715	0.2002	0.1583	0.1852	0.2715	0.3053	0.2752	0.2436
ELMI001774	MOD	MOD_N-GLC_1	ENV_HV1B1	P03375	87	92	0.282567	nan	nan	nan	nan	nan	nan	nan	nan	nan	nan	nan	nan	nan	nan	nan	nan	nan	nan	nan	nan	nan	nan	nan	nan	nan	nan	nan	nan	nan	nan	nan	nan	nan	nan	nan	nan	nan	nan	nan	nan	nan	nan
ELMI001775	MOD	MOD_N-GLC_1	ENV_HV1B1	P03375	140	145	0.468617	0.0631	0.0817	0.0646	0.0424	0.0248	0.0349	0.0555	0.0835	0.0719	0.0967	0.1424	0.1424	0.1501	0.1942	0.1881	0.1852	0.2503	0.2645	0.1969	0.1528	0.1323	0.1323	0.1275	0.1611	0.1611	0.1969	0.2399	0.2436	0.2436	0.2884	0.3053	0.3494	0.4476	0.4541	0.3948	0.3249	0.3019	0.2541	0.2575	0.2541	0.3286	0.3704
ELMI001776	MOD	MOD_N-GLC_1	ENV_HV1B1	P03375	159	164	0.234167	0.1528	0.1323	0.1323	0.1275	0.1611	0.1611	0.1969	0.2399	0.2436	0.2436	0.2884	0.3053	0.3494	0.4476	0.4541	0.3948	0.3249	0.3019	0.2541	0.2575	0.2541	0.3286	0.3704	0.3807	0.2783	0.3117	0.3774	0.346	0.3149	0.3215	0.3249	0.268	0.2064	0.2002	0.2002	0.1554	0.1969	0.268	0.3494	0.3286	0.2503	0.2988
ELMI001777	MOD	MOD_N-GLC_1	ENV_HV1B1	P03375	185	190	0.0872	0.3774	0.346	0.3149	0.3215	0.3249	0.268	0.2064	0.2002	0.2002	0.1554	0.1969	0.268	0.3494	0.3286	0.2503	0.2988	0.2258	0.1424	0.1399	0.2399	0.2224	0.1881	0.2609	0.2918	0.1731	0.1251	0.1476	0.1298	0.1184	0.1298	0.1028	0.0543	0.0341	0.0306	0.03	0.0463	0.0235	0.0364	0.0646	0.0372	0.0341	0.0372
ELMI001778	MOD	MOD_N-GLC_1	ENV_HV1B1	P03375	196	201	0.0617167	0.268	0.3494	0.3286	0.2503	0.2988	0.2258	0.1424	0.1399	0.2399	0.2224	0.1881	0.2609	0.2918	0.1731	0.1251	0.1476	0.1298	0.1184	0.1298	0.1028	0.0543	0.0341	0.0306	0.03	0.0463	0.0235	0.0364	0.0646	0.0372	0.0341	0.0372	0.0646	0.0676	0.0605	0.1206	0.1671	0.1671	0.2292	0.2224	0.2002	0.2817	0.3631
ELMI001779	MOD	MOD_N-GLC_1	ENV_HV1B1	P03375	233	238	0.0730833	0.2292	0.2224	0.2002	0.2817	0.3631	0.3529	0.3286	0.4256	0.4256	0.5533	0.5758	0.4831	0.5665	0.5854	0.4369	0.422	0.3249	0.3249	0.2541	0.2399	0.247	0.2503	0.1852	0.1942	0.1881	0.2094	0.2224	0.2575	0.2364	0.2575	0.1823	0.1449	0.1275	0.0765	0.0433	0.0909	0.0592	0.1137	0.0704	0.0704	0.0851	0.0518
ELMI001780	MOD	MOD_N-GLC_1	ENV_HV1B1	P03375	240	245	0.1547	0.4256	0.4256	0.5533	0.5758	0.4831	0.5665	0.5854	0.4369	0.422	0.3249	0.3249	0.2541	0.2399	0.247	0.2503	0.1852	0.1942	0.1881	0.2094	0.2224	0.2575	0.2364	0.2575	0.1823	0.1449	0.1275	0.0765	0.0433	0.0909	0.0592	0.1137	0.0704	0.0704	0.0851	0.0518	0.0568	0.0948	0.0948	0.0967	0.1007	0.1323	0.078
ELMI001781	MOD	MOD_N-GLC_1	ENV_HV1B1	P03375	261	266	0.14195	0.2364	0.2575	0.1823	0.1449	0.1275	0.0765	0.0433	0.0909	0.0592	0.1137	0.0704	0.0704	0.0851	0.0518	0.0568	0.0948	0.0948	0.0967	0.1007	0.1323	0.078	0.0799	0.0443	0.0749	0.087	0.0719	0.1298	0.1969	0.1969	0.2129	0.1424	0.2064	0.2849	0.2292	0.1823	0.1969	0.1881	0.1349	0.1298	0.0749	0.0835	0.1554
ELMI001782	MOD	MOD_N-GLC_1	ENV_HV1B1	P03375	275	280	0.1304	0.0568	0.0948	0.0948	0.0967	0.1007	0.1323	0.078	0.0799	0.0443	0.0749	0.087	0.0719	0.1298	0.1969	0.1969	0.2129	0.1424	0.2064	0.2849	0.2292	0.1823	0.1969	0.1881	0.1349	0.1298	0.0749	0.0835	0.1554	0.107	0.1823	0.1275	0.1323	0.1731	0.0799	0.0676	0.0817	0.0948	0.1399	0.0835	0.0676	0.0518	0.0749
ELMI002292	MOD	MOD_N-GLC_1	ENV_HV1B1	P03375	288	293	0.260167	0.1969	0.1969	0.2129	0.1424	0.2064	0.2849	0.2292	0.1823	0.1969	0.1881	0.1349	0.1298	0.0749	0.0835	0.1554	0.107	0.1823	0.1275	0.1323	0.1731	0.0799	0.0676	0.0817	0.0948	0.1399	0.0835	0.0676	0.0518	0.0749	0.0631	0.0306	0.0463	0.0506	0.0888	0.0835	0.0405	0.0662	0.0555	0.087	0.0835	0.1501	0.1583
ELMI001783	MOD	MOD_N-GLC_1	ENV_HV1B1	P03375	294	299	0.41415	0.2292	0.1823	0.1969	0.1881	0.1349	0.1298	0.0749	0.0835	0.1554	0.107	0.1823	0.1275	0.1323	0.1731	0.0799	0.0676	0.0817	0.0948	0.1399	0.0835	0.0676	0.0518	0.0749	0.0631	0.0306	0.0463	0.0506	0.0888	0.0835	0.0405	0.0662	0.0555	0.087	0.0835	0.1501	0.1583	0.1852	0.1702	0.1476	0.1476	0.2292	0.2002
ELMI001784	MOD	MOD_N-GLC_1	ENV_HV1B1	P03375	300	305	0.511317	0.0749	0.0835	0.1554	0.107	0.1823	0.1275	0.1323	0.1731	0.0799	0.0676	0.0817	0.0948	0.1399	0.0835	0.0676	0.0518	0.0749	0.0631	0.0306	0.0463	0.0506	0.0888	0.0835	0.0405	0.0662	0.0555	0.087	0.0835	0.1501	0.1583	0.1852	0.1702	0.1476	0.1476	0.2292	0.2002	0.2783	0.2328	0.2364	0.3566	0.346	0.268
ELMI002293	MOD	MOD_N-GLC_1	ENV_HV1B1	P03375	331	336	0.39055	0.1702	0.1476	0.1476	0.2292	0.2002	0.2783	0.2328	0.2364	0.3566	0.346	0.268	0.2783	0.3019	0.3356	0.2715	0.2715	0.268	0.2783	0.1823	0.2224	0.1528	0.1528	0.2002	0.2002	0.1349	0.1583	0.1611	0.2817	0.2918	0.2292	0.1823	0.1823	0.1823	0.1583	0.1823	0.2436	0.1671	0.1671	0.1702	0.247	0.2951	0.3667
ELMI001785	MOD	MOD_N-GLC_1	ENV_HV1B1	P03375	338	343	0.351767	0.2364	0.3566	0.346	0.268	0.2783	0.3019	0.3356	0.2715	0.2715	0.268	0.2783	0.1823	0.2224	0.1528	0.1528	0.2002	0.2002	0.1349	0.1583	0.1611	0.2817	0.2918	0.2292	0.1823	0.1823	0.1823	0.1583	0.1823	0.2436	0.1671	0.1671	0.1702	0.247	0.2951	0.3667	0.3631	0.2988	0.2364	0.2609	0.2951	0.2094	0.2064
ELMI001786	MOD	MOD_N-GLC_1	ENV_HV1B1	P03375	355	360	0.40865	0.1349	0.1583	0.1611	0.2817	0.2918	0.2292	0.1823	0.1823	0.1823	0.1583	0.1823	0.2436	0.1671	0.1671	0.1702	0.247	0.2951	0.3667	0.3631	0.2988	0.2364	0.2609	0.2951	0.2094	0.2064	0.2002	0.247	0.247	0.3286	0.2541	0.2645	0.1731	0.1671	0.2575	0.2817	0.2817	0.2817	0.3149	0.3149	0.3215	0.3872	0.4507
ELMI002294	MOD	MOD_N-GLC_1	ENV_HV1B1	P03375	385	390	0.0860167	0.2645	0.1731	0.1671	0.2575	0.2817	0.2817	0.2817	0.3149	0.3149	0.3215	0.3872	0.4507	0.433	0.4369	0.4409	0.4441	0.4476	0.4507	0.5419	0.5254	0.6227	0.5807	0.6375	0.5665	0.5577	0.4541	0.4476	0.4369	0.3631	0.3631	0.3599	0.3426	0.3566	0.4292	0.3983	0.4725	0.3599	0.3599	0.2951	0.2645	0.2715	0.2399
ELMI001787	MOD	MOD_N-GLC_1	ENV_HV1B1	P03375	391	396	0.165917	0.2817	0.3149	0.3149	0.3215	0.3872	0.4507	0.433	0.4369	0.4409	0.4441	0.4476	0.4507	0.5419	0.5254	0.6227	0.5807	0.6375	0.5665	0.5577	0.4541	0.4476	0.4369	0.3631	0.3631	0.3599	0.3426	0.3566	0.4292	0.3983	0.4725	0.3599	0.3599	0.2951	0.2645	0.2715	0.2399	0.2645	0.2715	0.3286	0.3356	0.4051	0.3321
ELMI001788	MOD	MOD_N-GLC_1	ENV_HV1B1	P03375	396	401	0.314117	0.4507	0.433	0.4369	0.4409	0.4441	0.4476	0.4507	0.5419	0.5254	0.6227	0.5807	0.6375	0.5665	0.5577	0.4541	0.4476	0.4369	0.3631	0.3631	0.3599	0.3426	0.3566	0.4292	0.3983	0.4725	0.3599	0.3599	0.2951	0.2645	0.2715	0.2399	0.2645	0.2715	0.3286	0.3356	0.4051	0.3321	0.3321	0.4051	0.3356	0.3356	0.3529
ELMI001789	MOD	MOD_N-GLC_1	ENV_HV1B1	P03375	405	410	0.39795	0.6227	0.5807	0.6375	0.5665	0.5577	0.4541	0.4476	0.4369	0.3631	0.3631	0.3599	0.3426	0.3566	0.4292	0.3983	0.4725	0.3599	0.3599	0.2951	0.2645	0.2715	0.2399	0.2645	0.2715	0.3286	0.3356	0.4051	0.3321	0.3321	0.4051	0.3356	0.3356	0.3529	0.346	0.2645	0.2951	0.3019	0.4119	0.3149	0.3807	0.391	0.3948
ELMI001790	MOD	MOD_N-GLC_1	ENV_HV1B1	P03375	447	452	0.370733	0.4186	0.422	0.4292	0.3529	0.2645	0.2609	0.3426	0.3392	0.3286	0.3983	0.391	0.4017	0.4292	0.5211	0.4441	0.3807	0.3774	0.4725	0.4685	0.3774	0.3774	0.2817	0.2817	0.3494	0.4256	0.433	0.3529	0.268	0.1823	0.1942	0.1914	0.1914	0.1942	0.1206	0.069	0.1048	0.1373	0.1373	0.0851	0.0518	0.0909	0.0835
ELMI001791	MOD	MOD_N-GLC_1	ENV_HV1B1	P03375	462	467	0.5404	0.3807	0.3774	0.4725	0.4685	0.3774	0.3774	0.2817	0.2817	0.3494	0.4256	0.433	0.3529	0.268	0.1823	0.1942	0.1914	0.1914	0.1942	0.1206	0.069	0.1048	0.1373	0.1373	0.0851	0.0518	0.0909	0.0835	0.1476	0.0948	0.0909	0.087	0.1373	0.2002	0.2752	0.3774	0.3774	0.384	0.391	0.3807	0.4476	0.5419	0.5382
ELMI001792	MOD	MOD_N-GLC_1	ENV_HV1B1	P03375	615	620	0.19785	0.0398	0.0494	0.0749	0.0719	0.0734	0.0531	0.0531	0.0424	0.0433	0.0662	0.0531	0.0967	0.0581	0.0719	0.0817	0.1476	0.1942	0.1942	0.2951	0.2988	0.2129	0.2364	0.268	0.1823	0.1323	0.1298	0.1611	0.1643	0.2002	0.2399	0.1671	0.1323	0.1251	0.1731	0.107	0.1611	0.1373	0.1611	0.1643	0.1671	0.1671	0.1643
ELMI001793	MOD	MOD_N-GLC_1	ENV_HV1B1	P03375	624	629	0.192433	0.0662	0.0531	0.0967	0.0581	0.0719	0.0817	0.1476	0.1942	0.1942	0.2951	0.2988	0.2129	0.2364	0.268	0.1823	0.1323	0.1298	0.1611	0.1643	0.2002	0.2399	0.1671	0.1323	0.1251	0.1731	0.107	0.1611	0.1373	0.1611	0.1643	0.1671	0.1671	0.1643	0.1702	0.107	0.1791	0.1759	0.1048	0.1028	0.0568	0.0531	0.0494
ELMI001794	MOD	MOD_N-GLC_1	ENV_HV1B1	P03375	636	641	0.1707	0.2364	0.268	0.1823	0.1323	0.1298	0.1611	0.1643	0.2002	0.2399	0.1671	0.1323	0.1251	0.1731	0.107	0.1611	0.1373	0.1611	0.1643	0.1671	0.1671	0.1643	0.1702	0.107	0.1791	0.1759	0.1048	0.1028	0.0568	0.0531	0.0494	0.0463	0.078	0.0676	0.0749	0.0719	0.0364	0.0364	0.0235	0.0244	0.0231	0.0209	0.0198
ELMI001795	MOD	MOD_N-GLC_1	ENV_HV1B1	P03375	673	678	0.000433333	0.0235	0.0244	0.0231	0.0209	0.0198	0.0198	0.0349	0.0341	0.0518	0.0506	0.0269	0.0483	0.0258	0.0153	0.0248	0.0181	0.0202	0.0209	0.0364	0.0341	0.0223	0.0235	0.0227	0.0244	0.0372	0.0414	0.0506	0.0253	0.0269	0.0223	0.038	0.038	0.0364	0.0734	0.1298	0.1229	0.0967	0.1092	0.107	0.0568	0.0581	0.1162
ELMI001736	LIG	LIG_PDZ_Class_1	Q9DWF6_RCMVM	Q9DWF6	516	521	0.905433	0.3215	0.2503	0.3087	0.3392	0.2645	0.2783	0.3529	0.3667	0.2817	0.1914	0.2399	0.2328	0.1942	0.1611	0.1852	0.2436	0.1702	0.2364	0.1528	0.1449	0.1501	0.1501	0.2328	0.1583	0.1823	0.2436	0.1643	0.1373	0.2129	0.268	0.2849	0.2988	0.3087	0.3392	0.3392	0.3426	0.3149	0.3631	0.3149	0.3392	0.3117	0.3948
ELMI001714	CLV	CLV_PCSK_FUR_1	POLG_DEN1B	P27909	202	206	0.41464	nan	nan	nan	nan	nan	nan	nan	nan	nan	nan	nan	nan	nan	0.5098	0.4831	0.4087	0.3704	0.391	0.4017	0.433	0.4725	0.4831	0.4979	0.5017	0.6089	0.5382	0.5419	0.4507	0.4409	0.4441	0.4409	0.422	0.4051	0.3321	0.346	0.3426	0.2988	0.3392	0.2783	0.2224	0.1969	0.1554
ELMI002919	LIG	LIG_KLC1_WD_1	A36_VACCW	P68619	62	71	0.58061	nan	nan	nan	nan	nan	nan	nan	nan	nan	nan	nan	nan	nan	nan	nan	nan	nan	nan	nan	nan	nan	nan	nan	nan	nan	nan	nan	nan	nan	nan	nan	nan	nan	nan	nan	nan	nan	nan	nan	0.0389	0.0327	0.0364
ELMI002920	LIG	LIG_KLC1_WD_1	A36_VACCW	P68619	95	104	0.34732	nan	nan	nan	nan	nan	nan	0.0389	0.0327	0.0364	0.0518	0.0719	0.0506	0.038	0.0341	0.0263	0.0214	0.0178	0.0138	0.0108	0.0108	0.01	0.0091	0.012	0.0174	0.0119	0.0157	0.0157	0.0157	0.0138	0.0168	0.0178	0.0188	0.0275	0.0275	0.0244	0.0313	0.0518	0.0817	0.0817	0.1275	0.1823	0.1852
ELMI003875	LIG	LIG_SH2_NCK_1	A36_VACCW	P68619	112	116	0.29348	0.0138	0.0108	0.0108	0.01	0.0091	0.012	0.0174	0.0119	0.0157	0.0157	0.0157	0.0138	0.0168	0.0178	0.0188	0.0275	0.0275	0.0244	0.0313	0.0518	0.0817	0.0817	0.1275	0.1823	0.1852	0.1759	0.1791	0.1823	0.2645	0.2609	0.2575	0.3053	0.3807	0.3704	0.3566	0.3426	0.3529	0.4409	0.5176	0.5807	0.5758	0.5992
ELMI000886	MOD	MOD_SUMO_for_1	VIE1_HCMVA	P13202	449	452	0.793575	0.0749	0.107	0.0734	0.0734	0.0531	0.0473	0.0414	0.0424	0.0704	0.0888	0.1184	0.1449	0.1373	0.2129	0.2164	0.1528	0.2002	0.2988	0.391	0.391	0.4409	0.4441	0.4441	0.5493	0.5342	0.5254	0.5807	0.5533	0.4441	0.4541	0.4507	0.4087	0.3983	0.4476	0.4652	0.433	0.5055	0.5382	0.5098	0.5098	0.5098	0.422
ELMI000263	LIG	LIG_CtBP_PxDLS_1	E1A_ADE02	P03254	279	283	0.54622	0.0799	0.1275	0.1476	0.2752	0.2884	0.3566	0.494	0.6043	0.6427	0.6755	0.6806	0.8421	0.8162	0.8235	0.9057	0.9362	0.9657	0.9634	0.9634	0.9725	0.9562	0.9269	0.9269	0.9106	0.853	0.7881	0.7595	0.7331	0.7289	0.725	0.7036	0.708	0.6269	0.6482	0.6482	0.6427	0.4685	0.4801	0.4864	0.4685	0.4864	0.5665
ELMI001338	LIG	LIG_PTAP_UEV_1	Z_LASSJ	O73557	80	85	0.622483	nan	nan	nan	nan	nan	nan	nan	nan	nan	nan	nan	nan	nan	nan	nan	nan	nan	nan	nan	nan	nan	0.7843	0.7916	0.8162	0.8085	0.8375	0.8493	0.8162	0.8085	0.7415	0.6576	0.6906	0.7331	0.6991	0.6948	0.6948	0.5901	0.6227	0.6482	0.7036	0.5577	0.3807
ELMI001837	MOD	MOD_NMyristoyl	Z_LASSJ	O73557	1	7	0.940543	nan	nan	nan	nan	nan	nan	nan	nan	nan	nan	nan	nan	nan	nan	nan	nan	nan	nan	nan	nan	nan	nan	nan	nan	nan	nan	nan	nan	nan	nan	nan	nan	nan	nan	nan	nan	nan	nan	nan	nan	nan	nan
ELMI001475	LIG	LIG_LYPXL_L_2	GAG_HV1B1	P03347	495	504	0.6236	nan	nan	nan	nan	nan	nan	nan	nan	nan	nan	nan	nan	nan	nan	nan	nan	nan	nan	nan	nan	nan	nan	nan	nan	nan	nan	nan	nan	nan	nan	nan	nan	nan	nan	nan	nan	nan	nan	nan	nan	nan	nan
ELMI001324	LIG	LIG_PTAP_UEV_1	GAG_HV1B1	P03347	454	459	0.9257	nan	nan	nan	nan	nan	nan	nan	nan	nan	nan	nan	nan	nan	nan	nan	nan	nan	nan	nan	nan	nan	nan	nan	nan	nan	nan	nan	nan	nan	nan	nan	nan	nan	nan	nan	nan	nan	nan	nan	nan	nan	nan
ELMI001325	LIG	LIG_PTAP_UEV_1	GAG_HV1B1	P03347	466	471	0.838783	nan	nan	nan	nan	nan	nan	nan	nan	nan	nan	nan	nan	nan	nan	nan	nan	nan	nan	nan	nan	nan	nan	nan	nan	nan	nan	nan	nan	nan	nan	nan	nan	nan	nan	nan	nan	nan	nan	nan	nan	nan	nan
ELMI002962	LIG	LIG_CSL_BTD_1	F5H9D8_HHV8	F5H9D8	203	206	0.4072	0.0888	0.1251	0.1275	0.1373	0.0704	0.107	0.1162	0.1115	0.1184	0.0662	0.0349	0.0389	0.0398	0.0334	0.0294	0.0306	0.0443	0.0749	0.1424	0.1323	0.1373	0.1914	0.1942	0.1162	0.0676	0.1298	0.078	0.0483	0.0592	0.0568	0.1115	0.2034	0.2541	0.2609	0.2951	0.3249	0.384	0.3872	0.3631	0.3529	0.3529	0.4369
ELMI002963	LIG	LIG_CSL_BTD_1	F5H9D8_HHV8	F5H9D8	306	309	0.443325	0.4864	0.4766	0.4619	0.4652	0.4901	0.5176	0.6375	0.662	0.6661	0.7718	0.853	0.8085	0.853	0.8421	0.7415	0.7369	0.6661	0.6755	0.6136	0.6531	0.6576	0.712	0.7369	0.7718	0.7595	0.7881	0.7799	0.7843	0.7036	0.7629	0.7672	0.7799	0.7951	0.8162	0.8462	0.9057	0.9013	0.9457	0.9473	0.9593	0.9534	0.9211
ELMI002964	LIG	LIG_CSL_BTD_1	F5H9D8_HHV8	F5H9D8	487	490	0.427225	0.6806	0.6269	0.5901	0.5577	0.6482	0.5493	0.4619	0.4685	0.4801	0.4582	0.5456	0.5758	0.5665	0.5254	0.5342	0.6269	0.6948	0.5577	0.5493	0.5382	0.5211	0.5098	0.6482	0.6851	0.6906	0.6948	0.8085	0.8853	0.8792	0.8681	0.8596	0.8375	0.8493	0.8421	0.8125	0.6806	0.6948	0.6089	0.7459	0.7547	0.7951	0.8198
ELMI001331	LIG	LIG_PTAP_UEV_1	GAG_HV2BE	P18095	455	460	0.706017	nan	nan	nan	nan	nan	nan	nan	nan	nan	nan	nan	nan	nan	nan	nan	nan	nan	nan	nan	nan	nan	nan	nan	nan	nan	nan	nan	nan	nan	nan	nan	nan	nan	nan	nan	nan	nan	nan	nan	nan	nan	nan
ELMI001742	LIG	LIG_PDZ_Class_1	VL2_HPV49	P36762	516	521	0.808433	0.4766	0.391	0.384	0.4801	0.4582	0.4582	0.5419	0.6661	0.5098	0.5807	0.5665	0.5296	0.5211	0.4119	0.3494	0.3807	0.3872	0.3872	0.3807	0.3599	0.4292	0.5017	0.5951	0.5854	0.4476	0.4441	0.3667	0.3807	0.3631	0.3599	0.3599	0.3599	0.391	0.374	0.4476	0.5254	0.6227	0.4901	0.4186	0.3566	0.374	0.391
ELMI004270	TRG	TRG_DiLeu_BaEn_1	NEF_HV1B1	P03404	160	165	0.4509	0.3215	0.3529	0.3667	0.3704	0.3356	0.3872	0.384	0.4051	0.5254	0.5707	0.562	0.4864	0.4685	0.433	0.4017	0.3286	0.346	0.3286	0.3249	0.422	0.3019	0.2849	0.2752	0.2645	0.2503	0.3087	0.2884	0.2849	0.3019	0.2817	0.2436	0.1671	0.2503	0.2503	0.2849	0.2988	0.3494	0.3494	0.433	0.3566	0.2849	0.391
ELMI001849	TRG	TRG_NES_CRM1_1	NEP_I34A1	P03508	10	22	0.342677	nan	nan	nan	nan	nan	nan	nan	nan	nan	nan	nan	nan	nan	nan	nan	nan	nan	nan	nan	nan	nan	nan	nan	nan	nan	nan	nan	nan	nan	nan	nan	nan	nan	nan	nan	nan	nan	nan	nan	nan	nan	nan
ELMI002299	TRG	TRG_NES_CRM1_1	NEP_I34A1	P03508	11	22	0.3344	nan	nan	nan	nan	nan	nan	nan	nan	nan	nan	nan	nan	nan	nan	nan	nan	nan	nan	nan	nan	nan	nan	nan	nan	nan	nan	nan	nan	nan	nan	nan	nan	nan	nan	nan	nan	nan	nan	nan	nan	nan	nan
ELMI001738	LIG	LIG_PDZ_Class_1	Q9Q8T6_RFVKA	Q9Q8T6	282	287	0.640367	0.0253	0.032	0.0341	0.0341	0.0592	0.0568	0.0749	0.0888	0.0662	0.1092	0.0662	0.0555	0.038	0.0258	0.0269	0.0231	0.0414	0.0244	0.0209	0.0414	0.0414	0.0231	0.0258	0.0294	0.0146	0.0157	0.0146	0.012	0.0165	0.0253	0.0258	0.0443	0.0269	0.024	0.0356	0.0483	0.0646	0.0398	0.0719	0.1349	0.1449	0.1554
ELMI001708	CLV	CLV_PCSK_FUR_1	ENV_FFV	O56861	124	128	0.5592	0.3117	0.2129	0.3529	0.3529	0.391	0.3149	0.3392	0.247	0.2715	0.2884	0.3019	0.3948	0.3215	0.3494	0.2541	0.2645	0.2002	0.1881	0.2292	0.2399	0.2034	0.1969	0.2129	0.1115	0.107	0.0605	0.0662	0.0483	0.087	0.1251	0.1137	0.107	0.0618	0.0734	0.032	0.0269	0.0168	0.0134	0.0086	0.0068	0.0052	0.0055
ELMI001709	CLV	CLV_PCSK_FUR_1	ENV_HTLV2	P03383	305	309	0.19036	0.1028	0.1349	0.1969	0.2094	0.1162	0.1184	0.0676	0.0581	0.0765	0.0424	0.0287	0.0327	0.0543	0.0817	0.0799	0.0929	0.1399	0.1275	0.1115	0.107	0.1162	0.0676	0.038	0.0389	0.0414	0.0817	0.0494	0.0851	0.0592	0.1007	0.1731	0.2399	0.2258	0.2164	0.2193	0.2292	0.3117	0.2328	0.1671	0.1611	0.1881	0.2399
ELMI001839	TRG	TRG_ENDOCYTIC_2	ENV_HTLV2	P03383	477	480	0.391225	0.0799	0.069	0.0506	0.0506	0.0765	0.0483	0.0618	0.0676	0.0631	0.0389	0.024	0.0134	0.0134	0.0134	0.013	0.0202	0.0424	0.0835	0.0765	0.0463	0.0454	0.0275	0.0269	0.0454	0.0494	0.0605	0.1373	0.1611	0.0851	0.0929	0.1449	0.2094	0.2436	0.2328	0.2258	0.3286	0.2292	0.2164	0.1275	0.1349	0.1162	0.1275
ELMI001755	LIG	LIG_SH3_2	POLG_HCVJA	P26662	2323	2328	0.583317	0.391	0.4119	0.4149	0.5176	0.4831	0.4801	0.4901	0.5055	0.4051	0.4186	0.391	0.3182	0.3566	0.3356	0.4186	0.5176	0.4979	0.4619	0.3983	0.391	0.391	0.5055	0.5055	0.3983	0.3983	0.4476	0.3631	0.3566	0.3249	0.3494	0.3599	0.3774	0.4507	0.4369	0.4541	0.3631	0.3494	0.3053	0.384	0.4149	0.5098	0.5055
ELMI001316	DEG	DEG_SCF_TRCP1_1	LMP1_EBVB9	P03230	210	215	0.875117	0.0001	0.0002	0.0001	0.0001	0	0	0	0	0	0	0	0	0.0001	0.0001	0.0001	0.0003	0.0003	0.0002	0.0002	0.0004	0.0003	0.0004	0.0003	0.0003	0.0003	0.0003	0.0005	0.0005	0.0004	0.0002	0.0003	0.0003	0.0004	0.0002	0.0002	0.0001	0.0001	0.0001	0.0001	0.0001	0	0.0001
ELMI001757	LIG	LIG_TRAF2_2	LMP1_EBVB9	P03230	204	209	0.817233	0.0001	0.0002	0.0003	0.0002	0.0002	0.0003	0.0001	0.0002	0.0001	0.0001	0	0	0	0	0	0	0	0	0.0001	0.0001	0.0001	0.0003	0.0003	0.0002	0.0002	0.0004	0.0003	0.0004	0.0003	0.0003	0.0003	0.0003	0.0005	0.0005	0.0004	0.0002	0.0003	0.0003	0.0004	0.0002	0.0002	0.0001
ELMI003115	LIG	LIG_Rb_LxCxE_1	REPA_MSVS	P14990	197	216	0.29519	0.268	0.1969	0.1702	0.1702	0.1731	0.2002	0.2064	0.1251	0.1115	0.1184	0.1162	0.1554	0.1501	0.1611	0.1476	0.1424	0.2094	0.2094	0.1942	0.1852	0.2541	0.2918	0.2849	0.3872	0.3872	0.384	0.3774	0.3948	0.4979	0.5901	0.5758	0.5992	0.5055	0.4725	0.4476	0.5807	0.5807	0.4831	0.4831	0.4831	0.4441	0.4541
ELMI001733	LIG	LIG_PDZ_Class_1	E4OR1_ADE09	P89079	120	125	0.2796	0.2328	0.2541	0.2752	0.2436	0.1298	0.1275	0.1275	0.1759	0.1791	0.247	0.2364	0.1501	0.0985	0.0518	0.0287	0.0258	0.0148	0.0253	0.0157	0.032	0.0433	0.0364	0.0194	0.0205	0.0223	0.0483	0.0263	0.0543	0.0454	0.0389	0.0184	0.0143	0.0178	0.016	0.0294	0.0581	0.0313	0.0568	0.0443	0.0765	0.0835	0.0719
ELMI001825	MOD	MOD_N-GLC_1	VME1_CVHSA	P59596	3	8	0.3868	nan	nan	nan	nan	nan	nan	nan	nan	nan	nan	nan	nan	nan	nan	nan	nan	nan	nan	nan	nan	nan	nan	nan	nan	nan	nan	nan	nan	nan	nan	nan	nan	nan	nan	nan	nan	nan	nan	nan	nan	nan	nan
ELMI001470	LIG	LIG_LYPXL_S_1	GAG_FSVMD	P03340	203	207	0.73478	nan	nan	nan	nan	nan	nan	nan	nan	nan	nan	nan	nan	nan	nan	nan	nan	nan	nan	nan	nan	nan	nan	nan	nan	nan	nan	nan	nan	nan	nan	nan	nan	nan	nan	nan	nan	nan	nan	nan	nan	nan	nan
ELMI001469	LIG	LIG_LYPXL_S_1	GAG_MSVFR	P29175	128	132	0.67326	0.3182	0.2399	0.2988	0.2645	0.2817	0.268	0.3053	0.3149	0.2034	0.2129	0.1671	0.2292	0.1349	0.2002	0.2164	0.2436	0.2541	0.2609	0.2503	0.3215	0.247	0.3667	0.3494	0.2817	0.2328	0.2364	0.2715	0.247	0.2399	0.3321	0.2575	0.2193	0.2094	0.3215	0.3117	0.3182	0.2951	0.2951	0.2849	0.4051	0.4149	0.5098
ELMI001732	LIG	LIG_WW_1	VP8_BTV10	P08363	36	39	0.626075	nan	nan	nan	nan	nan	nan	nan	nan	nan	nan	nan	nan	nan	nan	nan	nan	nan	nan	nan	nan	nan	nan	nan	nan	nan	nan	nan	nan	nan	nan	nan	nan	nan	nan	nan	nan	nan	nan	nan	nan	nan	nan
ELMI001806	MOD	MOD_N-GLC_1	POLG_HCVH	P27958	195	200	0.513517	nan	nan	nan	nan	nan	nan	nan	nan	nan	nan	nan	nan	nan	nan	nan	nan	nan	nan	nan	nan	nan	nan	nan	nan	nan	nan	nan	nan	nan	nan	nan	nan	nan	nan	nan	nan	nan	nan	nan	nan	nan	nan
ELMI001807	MOD	MOD_N-GLC_1	POLG_HCVH	P27958	208	213	0.150333	nan	nan	nan	nan	nan	nan	nan	nan	nan	nan	nan	nan	nan	nan	nan	nan	nan	nan	nan	nan	nan	nan	nan	nan	nan	nan	nan	nan	nan	nan	nan	nan	nan	nan	nan	nan	nan	nan	nan	nan	nan	nan
ELMI001808	MOD	MOD_N-GLC_1	POLG_HCVH	P27958	233	238	0.0862833	nan	nan	nan	nan	nan	nan	nan	nan	nan	nan	nan	nan	nan	nan	nan	nan	nan	nan	nan	nan	nan	nan	nan	nan	nan	nan	nan	nan	nan	nan	nan	nan	nan	nan	nan	nan	nan	nan	nan	nan	nan	nan
ELMI001809	MOD	MOD_N-GLC_1	POLG_HCVH	P27958	304	309	0.0839333	0.1449	0.2094	0.1791	0.1476	0.1583	0.1399	0.0909	0.0929	0.1449	0.1501	0.2224	0.2164	0.107	0.0719	0.1881	0.0799	0.0543	0.0592	0.069	0.0948	0.1349	0.1791	0.1611	0.1914	0.1162	0.0605	0.0506	0.069	0.0765	0.0817	0.0929	0.0835	0.0581	0.107	0.1476	0.1349	0.2609	0.3117	0.3087	0.2064	0.2292	0.2258
ELMI001771	LIG	LIG_WW_1	VP40_MABVM	P35260	16	19	0.419625	nan	nan	nan	nan	nan	nan	nan	nan	nan	nan	nan	nan	nan	nan	nan	nan	nan	nan	nan	nan	nan	nan	nan	nan	nan	nan	nan	nan	nan	nan	nan	nan	nan	nan	nan	nan	nan	nan	nan	nan	nan	nan
ELMI004145	LIG	LIG_LYPXL_SIV_4	GAG_SIVMK	P05893	487	495	0.504089	nan	nan	nan	nan	nan	nan	nan	nan	nan	nan	nan	nan	nan	nan	nan	nan	nan	nan	nan	nan	nan	nan	nan	nan	nan	nan	nan	nan	nan	nan	nan	nan	nan	nan	nan	nan	nan	nan	nan	nan	nan	nan
ELMI002470	LIG	LIG_MYND_1	E1A_ADE05	P03255	113	117	0.51344	0.3087	0.2258	0.3321	0.4369	0.4441	0.3704	0.3426	0.3599	0.433	0.4441	0.4582	0.4619	0.4619	0.494	0.5139	0.4369	0.4619	0.5707	0.7036	0.6806	0.5665	0.6576	0.7982	0.6851	0.5342	0.6576	0.6576	0.7209	0.5992	0.5992	0.6712	0.6712	0.6661	0.6661	0.6991	0.712	0.8493	0.8462	0.7951	0.6906	0.6755	0.7799
ELMI003112	LIG	LIG_Rb_LxCxE_1	E1A_ADE05	P03255	118	140	0.625487	0.3704	0.3426	0.3599	0.433	0.4441	0.4582	0.4619	0.4619	0.494	0.5139	0.4369	0.4619	0.5707	0.7036	0.6806	0.5665	0.6576	0.7982	0.6851	0.5342	0.6576	0.6576	0.7209	0.5992	0.5992	0.6712	0.6712	0.6661	0.6661	0.6991	0.712	0.8493	0.8462	0.7951	0.6906	0.6755	0.7799	0.6948	0.5296	0.6531	0.7881	0.7595
ELMI001514	LIG	LIG_Rb_pABgroove_1	E1A_ADE05	P03255	41	49	0.563511	nan	nan	nan	nan	nan	nan	nan	nan	nan	nan	nan	nan	nan	nan	nan	nan	nan	nan	nan	nan	nan	nan	nan	nan	nan	nan	nan	nan	nan	nan	nan	nan	nan	nan	nan	nan	nan	nan	nan	nan	nan	nan
ELMI001373	TRG	TRG_NLS_MonoCore_2	E1A_ADE05	P03255	284	289	0.8573	0.3599	0.4979	0.6136	0.6482	0.6806	0.6851	0.8493	0.8235	0.8313	0.9081	0.9381	0.9677	0.9657	0.9657	0.9733	0.9693	0.9606	0.9606	0.9473	0.9057	0.8596	0.8343	0.8162	0.8125	0.8085	0.7881	0.7916	0.725	0.7415	0.7415	0.7369	0.5493	0.562	0.5707	0.5493	0.5707	0.6183	0.6427	0.4582	0.4901	0.5533	0.6227
ELMI001372	TRG	TRG_NLS_MonoExtC_3	E1A_ADE05	P03255	284	289	0.8573	0.3599	0.4979	0.6136	0.6482	0.6806	0.6851	0.8493	0.8235	0.8313	0.9081	0.9381	0.9677	0.9657	0.9657	0.9733	0.9693	0.9606	0.9606	0.9473	0.9057	0.8596	0.8343	0.8162	0.8125	0.8085	0.7881	0.7916	0.725	0.7415	0.7415	0.7369	0.5493	0.562	0.5707	0.5493	0.5707	0.6183	0.6427	0.4582	0.4901	0.5533	0.6227
ELMI001721	DOC	DOC_CYCLIN_RxL_1	VE1_HPV18	P06789	124	134	0.353245	0.2129	0.2988	0.3087	0.3149	0.4087	0.5017	0.562	0.6269	0.6322	0.6576	0.7415	0.7951	0.7951	0.7881	0.7415	0.7595	0.6427	0.5456	0.6269	0.7163	0.7289	0.7163	0.7036	0.5665	0.4619	0.4619	0.4619	0.4619	0.4801	0.4051	0.422	0.422	0.4051	0.3983	0.3983	0.391	0.2988	0.3872	0.433	0.4292	0.4507	0.3948
ELMI001735	LIG	LIG_PDZ_Class_1	Q7TFX0_RHCM6	Q7TFX0	141	146	0.38585	0.0389	0.0719	0.0799	0.1251	0.1942	0.2164	0.2399	0.2292	0.2292	0.3249	0.3149	0.3182	0.2918	0.2193	0.2224	0.247	0.1275	0.1028	0.0799	0.0581	0.1206	0.0463	0.0473	0.0473	0.0253	0.0202	0.0205	0.0205	0.0136	0.0151	0.009	0.0097	0.016	0.038	0.0631	0.0605	0.0473	0.0631	0.1275	0.1501	0.2783	0.2849
ELMI004154	LIG	LIG_Integrin_RGD_TGFB_3	Q98W00_9PICO	Q98W00	145	151	0.281057	0.2064	0.2884	0.384	0.346	0.3494	0.4541	0.4369	0.391	0.4476	0.4186	0.3215	0.2609	0.2575	0.2503	0.3019	0.2918	0.2645	0.2575	0.1554	0.1914	0.2328	0.1643	0.1759	0.1115	0.1092	0.0749	0.0704	0.1092	0.1611	0.1583	0.1942	0.1914	0.2575	0.1611	0.1184	0.1611	0.1702	0.2436	0.2918	0.4186	0.4619	0.4541
ELMI003137	LIG	LIG_Rb_LxCxE_1	Q77J94_WSSVS	Q77J94	214	226	0.466438	0.0929	0.0835	0.1028	0.0494	0.0414	0.0835	0.1528	0.078	0.1528	0.1028	0.0646	0.0967	0.0985	0.0985	0.0581	0.0334	0.0364	0.0313	0.0506	0.0676	0.069	0.0313	0.0188	0.0178	0.0178	0.013	0.0127	0.012	0.0209	0.0214	0.0327	0.0364	0.0494	0.0676	0.0483	0.069	0.1048	0.0581	0.0349	0.0263	0.0214	0.0223
ELMI001753	LIG	LIG_SH3_3	NS1_I72A2	P03495	161	167	0.245057	0.1942	0.2064	0.2918	0.2884	0.391	0.3494	0.2951	0.3182	0.2817	0.2849	0.3215	0.2918	0.2951	0.2918	0.4119	0.4476	0.4292	0.4292	0.422	0.4186	0.4292	0.422	0.3704	0.3774	0.2817	0.2817	0.3215	0.3215	0.3249	0.3566	0.3599	0.2951	0.2193	0.1881	0.1162	0.078	0.1137	0.1115	0.1206	0.1914	0.2094	0.2164
ELMI001746	LIG	LIG_PTAP_UEV_1	ORF3_HEVBU	P69616	95	100	0.5525	nan	nan	nan	nan	nan	nan	0.0414	0.0153	0.0089	0.006	0.0076	0.0097	0.0066	0.0056	0.0042	0.0042	0.0034	0.0025	0.0026	0.0027	0.0026	0.0025	0.0042	0.0038	0.0046	0.0047	0.0047	0.006	0.0085	0.0107	0.0153	0.016	0.0165	0.032	0.0518	0.107	0.1137	0.247	0.3529	0.2715	0.2034	0.2064
ELMI002289	LIG	LIG_SH3_3	ORF3_HEVBU	P69616	93	99	0.591486	nan	nan	nan	nan	nan	nan	nan	nan	0.0414	0.0153	0.0089	0.006	0.0076	0.0097	0.0066	0.0056	0.0042	0.0042	0.0034	0.0025	0.0026	0.0027	0.0026	0.0025	0.0042	0.0038	0.0046	0.0047	0.0047	0.006	0.0085	0.0107	0.0153	0.016	0.0165	0.032	0.0518	0.107	0.1137	0.247	0.3529	0.2715
ELMI001754	LIG	LIG_SH3_3	ORF3_HEVBU	P69616	102	108	0.673986	0.0153	0.0089	0.006	0.0076	0.0097	0.0066	0.0056	0.0042	0.0042	0.0034	0.0025	0.0026	0.0027	0.0026	0.0025	0.0042	0.0038	0.0046	0.0047	0.0047	0.006	0.0085	0.0107	0.0153	0.016	0.0165	0.032	0.0518	0.107	0.1137	0.247	0.3529	0.2715	0.2034	0.2064	0.2002	0.1349	0.1942	0.2002	0.1323	0.1275	0.1007
ELMI004142	LIG	LIG_LYPXL_L_2	GAG_HV1Y2	P35962	483	492	0.56535	nan	nan	nan	nan	nan	nan	nan	nan	nan	nan	nan	nan	nan	nan	nan	nan	nan	nan	nan	nan	nan	nan	nan	nan	nan	nan	nan	nan	nan	nan	nan	nan	nan	nan	nan	nan	nan	nan	nan	nan	nan	nan
ELMI001323	LIG	LIG_PTAP_UEV_1	GAG_HTL1A	P03345	123	128	0.926367	0.3087	0.2164	0.2258	0.2258	0.2094	0.2224	0.2164	0.2884	0.2193	0.268	0.1731	0.1702	0.3019	0.2988	0.2849	0.384	0.3529	0.2609	0.2884	0.2258	0.2951	0.2164	0.3087	0.2988	0.2988	0.268	0.2541	0.1731	0.1162	0.2094	0.1206	0.2164	0.1349	0.1206	0.1206	0.078	0.0662	0.1206	0.1206	0.0765	0.1424	0.1611
ELMI002291	LIG	LIG_WW_1	GAG_HTL1A	P03345	118	121	0.89425	0.3215	0.346	0.3494	0.3286	0.2164	0.3087	0.2164	0.2258	0.2258	0.2094	0.2224	0.2164	0.2884	0.2193	0.268	0.1731	0.1702	0.3019	0.2988	0.2849	0.384	0.3529	0.2609	0.2884	0.2258	0.2951	0.2164	0.3087	0.2988	0.2988	0.268	0.2541	0.1731	0.1162	0.2094	0.1206	0.2164	0.1349	0.1206	0.1206	0.078	0.0662
ELMI001826	MOD	MOD_NMyristoyl	GAG_HTL1A	P03345	1	7	0.793957	nan	nan	nan	nan	nan	nan	nan	nan	nan	nan	nan	nan	nan	nan	nan	nan	nan	nan	nan	nan	nan	nan	nan	nan	nan	nan	nan	nan	nan	nan	nan	nan	nan	nan	nan	nan	nan	nan	nan	nan	nan	nan
ELMI001465	LIG	LIG_LYPXL_S_1	Q83383_9GAMR	Q83383	128	132	0.65442	0.2988	0.2224	0.2817	0.2503	0.268	0.2503	0.2918	0.3019	0.1914	0.1914	0.1476	0.2064	0.1184	0.1791	0.1942	0.2164	0.2292	0.2328	0.2258	0.2988	0.2193	0.3392	0.3215	0.2503	0.2034	0.2064	0.2399	0.2164	0.2094	0.3019	0.2364	0.2034	0.1914	0.3019	0.2918	0.3019	0.2783	0.2783	0.268	0.391	0.3983	0.494
ELMI001856	TRG	TRG_NLS_MonoCore_2	TAT_HV1H2	P04608	49	54	0.625383	nan	nan	nan	nan	nan	nan	nan	nan	nan	nan	nan	nan	nan	nan	nan	nan	nan	nan	nan	nan	nan	nan	nan	nan	nan	nan	nan	nan	nan	nan	nan	nan	nan	nan	nan	nan	nan	nan	nan	nan	nan	nan
ELMI002911	LIG	LIG_G3BP_FGDF_1	POLN_SFV	P08411	1785	1790	0.323733	0.5211	0.5577	0.562	0.6427	0.5139	0.6576	0.5493	0.562	0.5419	0.4619	0.374	0.3948	0.4149	0.4087	0.3872	0.4017	0.3215	0.2988	0.247	0.3149	0.2715	0.2849	0.2951	0.2783	0.3053	0.4087	0.422	0.4766	0.4685	0.3948	0.4476	0.5577	0.4652	0.4149	0.422	0.4582	0.3774	0.4541	0.5456	0.6427	0.6755	0.6806
ELMI002912	LIG	LIG_G3BP_FGDF_1	POLN_SFV	P08411	1802	1807	0.0904667	0.2988	0.247	0.3149	0.2715	0.2849	0.2951	0.2783	0.3053	0.4087	0.422	0.4766	0.4685	0.3948	0.4476	0.5577	0.4652	0.4149	0.422	0.4582	0.3774	0.4541	0.5456	0.6427	0.6755	0.6806	0.6806	0.7505	0.6806	0.6661	0.5493	0.5419	0.5854	0.6227	0.6183	0.6906	0.712	0.8235	0.8462	0.8894	0.8741	0.9106	0.8942
ELMI004380	LIG	LIG_SH3_CIN85_PxpxPR_1	POLN_SFV	P08411	1764	1769	0.691683	0.5665	0.5098	0.5951	0.5211	0.5098	0.4087	0.4186	0.5139	0.5533	0.5854	0.5901	0.5807	0.5854	0.5382	0.5382	0.5577	0.5456	0.5098	0.5098	0.5017	0.5296	0.5211	0.5577	0.562	0.6427	0.5139	0.6576	0.5493	0.562	0.5419	0.4619	0.374	0.3948	0.4149	0.4087	0.3872	0.4017	0.3215	0.2988	0.247	0.3149	0.2715
ELMI004381	LIG	LIG_SH3_CIN85_PxpxPR_1	POLN_SFV	P08411	1771	1776	0.628433	0.5139	0.5533	0.5854	0.5901	0.5807	0.5854	0.5382	0.5382	0.5577	0.5456	0.5098	0.5098	0.5017	0.5296	0.5211	0.5577	0.562	0.6427	0.5139	0.6576	0.5493	0.562	0.5419	0.4619	0.374	0.3948	0.4149	0.4087	0.3872	0.4017	0.3215	0.2988	0.247	0.3149	0.2715	0.2849	0.2951	0.2783	0.3053	0.4087	0.422	0.4766
ELMI003006	LIG	LIG_14-3-3_CanoR_1	MT_POVM3	P0DOJ8	254	259	0.400983	0.0174	0.0174	0.0178	0.0188	0.012	0.0141	0.0218	0.0463	0.038	0.0223	0.038	0.0662	0.0662	0.0734	0.0888	0.1702	0.0929	0.0568	0.0506	0.0306	0.0313	0.0218	0.0281	0.0433	0.0287	0.0263	0.0483	0.0676	0.0646	0.1251	0.1881	0.2094	0.2292	0.2817	0.1823	0.2575	0.2541	0.3392	0.384	0.384	0.4051	0.391
ELMI004010	LIG	LIG_NRP_CendR_1	SPIKE_SARS2	P0DTC2	682	685	0.928075	0.268	0.2645	0.2575	0.1881	0.2129	0.2164	0.1476	0.1373	0.1399	0.1349	0.1349	0.2064	0.1942	0.2645	0.346	0.3392	0.3566	0.3286	0.2436	0.2817	0.2064	0.3087	0.3215	0.268	0.3321	0.2224	0.2817	0.374	0.3149	0.3182	0.268	0.2364	0.1643	0.1611	0.1449	0.1449	0.1449	0.1349	0.1554	0.2364	0.3087	0.3117
ELMI002298	MOD	MOD_N-GLC_1	FUS_NIPAV	Q9IH63	63	68	0.242233	nan	nan	nan	nan	nan	nan	nan	nan	nan	nan	nan	nan	nan	nan	nan	nan	nan	nan	nan	nan	nan	nan	nan	nan	nan	nan	nan	nan	nan	nan	nan	nan	nan	nan	nan	nan	nan	nan	nan	nan	nan	nan
ELMI001802	MOD	MOD_N-GLC_1	FUS_NIPAV	Q9IH63	66	71	0.269333	nan	nan	nan	nan	nan	nan	nan	nan	nan	nan	nan	nan	nan	nan	nan	nan	nan	nan	nan	nan	nan	nan	nan	nan	nan	nan	nan	nan	nan	nan	nan	nan	nan	nan	nan	nan	nan	nan	nan	nan	nan	nan
ELMI001803	MOD	MOD_N-GLC_1	FUS_NIPAV	Q9IH63	98	103	0.0849167	nan	nan	nan	nan	nan	nan	nan	nan	nan	nan	nan	nan	nan	nan	nan	nan	nan	nan	nan	nan	nan	nan	nan	nan	nan	nan	nan	nan	nan	0.0372	0.0223	0.0178	0.0263	0.0349	0.0275	0.0389	0.0581	0.0749	0.0518	0.0662	0.0646	0.1115
ELMI001804	MOD	MOD_N-GLC_1	FUS_NIPAV	Q9IH63	413	418	0.0944	0.0443	0.0405	0.0389	0.0214	0.0248	0.0136	0.0227	0.0202	0.012	0.012	0.0109	0.01	0.0094	0.0153	0.0235	0.0258	0.0227	0.013	0.013	0.0127	0.0218	0.0223	0.0184	0.0181	0.0356	0.0244	0.0443	0.0473	0.1007	0.1449	0.2258	0.3392	0.2292	0.1528	0.1554	0.1583	0.2164	0.3117	0.4409	0.4256	0.3182	0.3286
ELMI001805	MOD	MOD_N-GLC_1	FUS_NIPAV	Q9IH63	463	468	0.3486	0.1969	0.2193	0.2034	0.2064	0.2645	0.1791	0.1791	0.1914	0.1823	0.1162	0.0734	0.0765	0.0531	0.0543	0.0244	0.0253	0.038	0.0389	0.0414	0.0223	0.0235	0.0191	0.0171	0.0171	0.032	0.0389	0.069	0.0568	0.0306	0.0306	0.0473	0.0765	0.1349	0.1759	0.1702	0.2783	0.2715	0.1914	0.2193	0.1373	0.2436	0.2436
ELMI001713	CLV	CLV_PCSK_FUR_1	GB_EBVB9	P03188	429	433	0.77588	0.5296	0.4369	0.4186	0.3286	0.2575	0.2752	0.2918	0.3087	0.3529	0.4149	0.4087	0.3983	0.3667	0.3704	0.4369	0.4256	0.4149	0.4186	0.4619	0.3872	0.3948	0.422	0.5211	0.4476	0.5296	0.6089	0.5951	0.5901	0.5951	0.6322	0.5254	0.5382	0.4476	0.384	0.3117	0.2988	0.3019	0.3807	0.3667	0.3249	0.3087	0.2328
ELMI001768	LIG	LIG_WW_1	UL56_HHV2H	P28282	23	26	0.59495	nan	nan	nan	nan	nan	nan	nan	nan	nan	nan	nan	nan	nan	nan	nan	nan	nan	nan	nan	nan	nan	nan	nan	nan	nan	nan	nan	nan	nan	nan	nan	nan	nan	nan	nan	nan	nan	nan	nan	nan	nan	nan
ELMI001769	LIG	LIG_WW_1	UL56_HHV2H	P28282	49	52	0.640225	nan	nan	nan	nan	nan	nan	nan	nan	nan	nan	nan	nan	nan	nan	nan	nan	nan	nan	nan	nan	nan	nan	nan	nan	nan	nan	nan	nan	nan	nan	nan	nan	nan	nan	nan	nan	nan	nan	nan	nan	nan	nan
ELMI004268	TRG	TRG_DiLeu_BaEn_1	VPU_HV1S1	P19554	63	68	0.5663	nan	nan	nan	nan	nan	nan	nan	nan	nan	nan	nan	nan	nan	nan	nan	nan	nan	nan	nan	nan	nan	nan	nan	nan	nan	nan	nan	nan	nan	nan	nan	nan	nan	nan	nan	nan	nan	nan	0.0113	0.0081	0.0071	0.0064
ELMI002967	LIG	LIG_CSL_BTD_1	EBNA2_EBVG	Q3KSV2	289	292	0.7169	0.8493	0.8966	0.8942	0.8894	0.8942	0.8421	0.853	0.8623	0.853	0.8596	0.853	0.9081	0.9081	0.9013	0.8828	0.8713	0.8765	0.923	0.8872	0.8942	0.9287	0.8853	0.8942	0.9039	0.9106	0.9013	0.9211	0.9106	0.9106	0.8765	0.8681	0.8713	0.8741	0.8623	0.8623	0.892	0.8991	0.9396	0.9396	0.9684	0.9783	0.9801
ELMI003442	MOD	MOD_CAAXbox	RASH_MSVHA	P01115	238	241	0.5879	0.1007	0.0909	0.0985	0.1731	0.1671	0.2292	0.2849	0.3215	0.3392	0.4256	0.4119	0.4149	0.4186	0.3667	0.3983	0.4725	0.3983	0.3149	0.3356	0.3321	0.3392	0.4051	0.3087	0.3019	0.2258	0.2752	0.2849	0.2817	0.3426	0.2951	0.2988	0.2988	0.2849	0.2817	0.3149	0.2884	0.3249	0.3117	0.3599	0.4149	0.4149	0.3321
ELMI001971	DOC	DOC_WW_Pin1_4	TAX_HTL1A	P03409	157	162	0.00666667	0.268	0.2129	0.2193	0.2034	0.1184	0.0618	0.0749	0.0704	0.0704	0.078	0.1449	0.0676	0.0676	0.1206	0.1206	0.1206	0.1206	0.1671	0.247	0.2503	0.1731	0.2002	0.2164	0.1323	0.2364	0.3392	0.4541	0.3356	0.3392	0.4149	0.4017	0.4119	0.562	0.5493	0.4409	0.4507	0.4685	0.4541	0.3426	0.2575	0.2609	0.3117
ELMI001739	LIG	LIG_PDZ_Class_1	TAX_HTL1A	P03409	348	353	0.961383	0.2002	0.2164	0.247	0.1643	0.2752	0.2645	0.2752	0.2575	0.2645	0.3774	0.4652	0.5017	0.4256	0.4652	0.4725	0.4507	0.4409	0.4292	0.2951	0.247	0.2258	0.2258	0.2129	0.1028	0.1759	0.1583	0.1554	0.1251	0.0704	0.0631	0.0631	0.0631	0.0531	0.0483	0.0494	0.0433	0.0433	0.0473	0.0294	0.0349	0.0676	0.0749
ELMI003682	DOC	DOC_USP7_UBL2_3	ICP0_HHV11	P08393	620	624	0.6707	0.9756	0.9664	0.9621	0.9684	0.9684	0.9756	0.9677	0.9677	0.9664	0.9657	0.9711	0.9634	0.9503	0.9703	0.9744	0.9711	0.9751	0.9751	0.983	0.983	0.9822	0.9883	0.9842	0.9844	0.9797	0.9733	0.9577	0.9503	0.9396	0.9308	0.9287	0.9081	0.9057	0.9039	0.8828	0.8792	0.8623	0.8596	0.853	0.7982	0.8279	0.8279
ELMI004378	LIG	LIG_SH3_CIN85_PxpxPR_1	ICP0_HHV11	P08393	253	258	0.797767	0.1229	0.0985	0.0817	0.0835	0.0985	0.1137	0.1206	0.1643	0.1731	0.1702	0.107	0.1969	0.1731	0.1731	0.3087	0.2436	0.2193	0.2364	0.3087	0.374	0.4766	0.5456	0.6227	0.6531	0.6712	0.708	0.725	0.7163	0.6948	0.6269	0.6269	0.712	0.7209	0.7163	0.7672	0.6806	0.7718	0.7289	0.6427	0.5211	0.4979	0.4831
ELMI004379	LIG	LIG_SH3_CIN85_PxpxPR_1	ICP0_HHV11	P08393	414	419	0.671783	0.9677	0.9693	0.9693	0.9547	0.9547	0.9346	0.9381	0.9126	0.9013	0.8741	0.8313	0.8596	0.8596	0.8792	0.8462	0.8462	0.8493	0.8792	0.8853	0.8853	0.8765	0.8828	0.8828	0.892	0.8872	0.8493	0.8872	0.8894	0.9269	0.9151	0.9473	0.9433	0.9269	0.9396	0.9362	0.9503	0.9562	0.9621	0.923	0.8894	0.8313	0.8198
ELMI001747	LIG	LIG_Integrin_RGD_1	POLG_CXA9	P21404	858	860	0.667433	0.0817	0.0851	0.0605	0.0646	0.1115	0.1028	0.1823	0.2503	0.1702	0.247	0.1611	0.1611	0.1852	0.2002	0.2129	0.2129	0.2399	0.3321	0.3215	0.2503	0.2752	0.2224	0.2164	0.3117	0.2575	0.2364	0.2364	0.2292	0.2292	0.3426	0.3321	0.4476	0.3599	0.3599	0.433	0.4186	0.3356	0.4149	0.3599	0.2783	0.2503	0.3356
ELMI001477	LIG	LIG_LYPXL_S_1	GAG_FRSF5	P03331	128	132	0.65188	0.4051	0.3249	0.3807	0.3494	0.3704	0.2783	0.3117	0.3215	0.2164	0.2129	0.1671	0.2292	0.1323	0.1969	0.2129	0.2399	0.2503	0.2541	0.247	0.3149	0.2399	0.3529	0.3426	0.2752	0.2258	0.2258	0.2609	0.2399	0.2292	0.3215	0.2609	0.2224	0.2094	0.3249	0.3149	0.3215	0.2988	0.2988	0.2918	0.4149	0.4186	0.5098
ELMI001718	CLV	CLV_PCSK_FUR_1	VSGP_EBOZM	P60170	321	325	0.45334	0.3182	0.2436	0.1731	0.1554	0.2503	0.1969	0.2002	0.2129	0.2129	0.2164	0.2193	0.1611	0.1942	0.1275	0.1373	0.2224	0.2224	0.1298	0.1206	0.1298	0.1323	0.0646	0.0676	0.0662	0.1251	0.0719	0.1137	0.1184	0.1092	0.107	0.0646	0.107	0.1424	0.1399	0.1969	0.1823	0.1823	0.1942	0.3019	0.3019	0.2752	0.2645
ELMI002968	LIG	LIG_CSL_BTD_1	EBNA3_EBVG	Q3KST2	583	586	0.7131	0.8966	0.9013	0.9211	0.9106	0.8681	0.8493	0.7459	0.7982	0.7982	0.7163	0.8013	0.7843	0.7843	0.7547	0.7415	0.7415	0.7289	0.6427	0.6322	0.725	0.5992	0.6136	0.6043	0.5951	0.5211	0.5951	0.6375	0.7163	0.7163	0.708	0.7843	0.7459	0.662	0.6183	0.6661	0.5758	0.5577	0.6755	0.7547	0.7629	0.712	0.8343
ELMI002969	LIG	LIG_CSL_BTD_1	EBNA3_EBVG	Q3KST2	772	775	0.5073	0.4801	0.5854	0.7209	0.6136	0.6136	0.6948	0.708	0.7036	0.725	0.7629	0.5951	0.5577	0.6227	0.4901	0.6089	0.5139	0.5456	0.5707	0.662	0.5342	0.5211	0.6227	0.5992	0.5419	0.6269	0.562	0.562	0.5577	0.4369	0.3392	0.3529	0.4685	0.5951	0.5854	0.6427	0.6375	0.7415	0.7629	0.6427	0.5176	0.662	0.6755
ELMI001758	LIG	LIG_TRAF2_1	TSTP_SHV21	P18347	60	63	0.337375	nan	nan	nan	nan	nan	nan	nan	nan	nan	nan	nan	nan	nan	nan	nan	nan	nan	nan	nan	nan	nan	nan	nan	nan	nan	nan	nan	nan	nan	nan	nan	nan	nan	nan	nan	nan	nan	nan	nan	nan	nan	0.9081
ELMI003177	DOC	DOC_PP2A_B56_1	POL_HTL1C	P14078	1378	1383	0.435267	0.1373	0.2064	0.2328	0.2164	0.2064	0.2034	0.1914	0.2258	0.3117	0.2292	0.2399	0.3321	0.2918	0.2002	0.1791	0.1791	0.1881	0.2399	0.1528	0.1583	0.1528	0.1424	0.1424	0.1251	0.1028	0.1852	0.1731	0.1914	0.2034	0.1969	0.2951	0.3667	0.3529	0.3149	0.3426	0.3599	0.3704	0.4409	0.4831	0.5807	0.4766	0.3948
ELMI001332	LIG	LIG_PTAP_UEV_1	GAG_MPMV	P07567	209	214	0.780917	nan	nan	nan	nan	nan	nan	nan	nan	nan	nan	nan	nan	nan	nan	nan	nan	nan	nan	nan	nan	nan	nan	nan	nan	nan	nan	nan	nan	nan	nan	nan	nan	nan	nan	nan	nan	nan	nan	nan	nan	nan	nan
ELMI001845	TRG	TRG_ER_diLys_1	NS7A_CVHSA	P59635	118	122	0.26852	0.087	0.0631	0.0414	0.0287	0.038	0.0581	0.087	0.0494	0.0734	0.0618	0.107	0.1791	0.1115	0.1969	0.1914	0.1881	0.2988	0.391	0.2715	0.268	0.2884	0.2034	0.2328	0.3215	0.4186	0.4186	0.2817	0.2258	0.2609	0.2399	0.1399	0.1449	0.1349	0.2164	0.2002	0.1092	0.0835	0.0414	0.0294	0.0287	0.0244	0.0223
ELMI001359	TRG	TRG_NLS_MonoCore_2	JUN_AVIS1	P05411	225	230	0.4386	0.725	0.6851	0.5382	0.5807	0.5992	0.5211	0.5577	0.6043	0.494	0.5055	0.5342	0.5493	0.6427	0.5493	0.5533	0.5533	0.6089	0.6322	0.6482	0.5254	0.5055	0.4582	0.5342	0.6482	0.6427	0.6269	0.6043	0.5807	0.5992	0.7289	0.7331	0.7209	0.6089	0.6531	0.7629	0.7629	0.7331	0.7916	0.6906	0.6948	0.8085	0.8279
ELMI001357	TRG	TRG_NLS_MonoExtC_3	JUN_AVIS1	P05411	225	231	0.439629	0.725	0.6851	0.5382	0.5807	0.5992	0.5211	0.5577	0.6043	0.494	0.5055	0.5342	0.5493	0.6427	0.5493	0.5533	0.5533	0.6089	0.6322	0.6482	0.5254	0.5055	0.4582	0.5342	0.6482	0.6427	0.6269	0.6043	0.5807	0.5992	0.7289	0.7331	0.7209	0.6089	0.6531	0.7629	0.7629	0.7331	0.7916	0.6906	0.6948	0.8085	0.8279
ELMI001356	TRG	TRG_NLS_MonoExtN_4	JUN_AVIS1	P05411	224	230	0.447486	0.6482	0.725	0.6851	0.5382	0.5807	0.5992	0.5211	0.5577	0.6043	0.494	0.5055	0.5342	0.5493	0.6427	0.5493	0.5533	0.5533	0.6089	0.6322	0.6482	0.5254	0.5055	0.4582	0.5342	0.6482	0.6427	0.6269	0.6043	0.5807	0.5992	0.7289	0.7331	0.7209	0.6089	0.6531	0.7629	0.7629	0.7331	0.7916	0.6906	0.6948	0.8085
ELMI002913	LIG	LIG_G3BP_FGDF_1	POLN_CHIK3	Q5XXP4	1810	1815	0.542833	0.6755	0.6089	0.5211	0.4901	0.5017	0.3774	0.3117	0.2752	0.2884	0.3149	0.3494	0.4476	0.384	0.433	0.4369	0.4409	0.4292	0.5017	0.4766	0.4582	0.5758	0.5665	0.6089	0.5951	0.6136	0.5211	0.6531	0.6375	0.6948	0.708	0.6851	0.7415	0.712	0.7951	0.7595	0.6375	0.6427	0.6227	0.6043	0.6089	0.5493	0.5254
ELMI002914	LIG	LIG_G3BP_FGDF_1	POLN_CHIK3	Q5XXP4	1828	1833	0.4667	0.4766	0.4582	0.5758	0.5665	0.6089	0.5951	0.6136	0.5211	0.6531	0.6375	0.6948	0.708	0.6851	0.7415	0.712	0.7951	0.7595	0.6375	0.6427	0.6227	0.6043	0.6089	0.5493	0.5254	0.4409	0.3356	0.3872	0.3566	0.4256	0.3529	0.4119	0.391	0.2988	0.2541	0.2503	0.2645	0.2609	0.2884	0.374	0.268	0.2783	0.3117
ELMI002034	DOC	DOC_WW_Pin1_4	X_HBVA3	P69713	38	43	0.547967	nan	nan	nan	nan	nan	nan	nan	nan	nan	nan	nan	nan	nan	nan	nan	nan	nan	nan	nan	nan	nan	nan	nan	nan	nan	nan	nan	nan	nan	nan	nan	nan	nan	nan	nan	nan	nan	nan	nan	nan	nan	nan
ELMI001835	MOD	MOD_NMyristoyl	VG09_VACCC	P21030	1	7	0.893357	nan	nan	nan	nan	nan	nan	nan	nan	nan	nan	nan	nan	nan	nan	nan	nan	nan	nan	nan	nan	nan	nan	nan	nan	nan	nan	nan	nan	nan	nan	nan	nan	nan	nan	nan	nan	nan	nan	nan	nan	nan	nan
ELMI001478	LIG	LIG_LYPXL_S_1	GAG_XMRV6	Q27ID9	128	132	0.61948	0.3426	0.2541	0.3053	0.2752	0.2884	0.2783	0.3117	0.3215	0.2129	0.2129	0.1671	0.2292	0.1373	0.2002	0.2129	0.2399	0.2503	0.2541	0.2436	0.3117	0.2399	0.3494	0.3667	0.2951	0.3117	0.3149	0.346	0.3249	0.3149	0.4186	0.3494	0.3117	0.2292	0.3392	0.3286	0.3356	0.3117	0.3117	0.3019	0.422	0.4292	0.5211
ELMI001711	CLV	CLV_PCSK_FUR_1	ENV_HV1H2	P04578	508	512	0.15688	0.4979	0.5055	0.4292	0.5139	0.5296	0.4507	0.374	0.3807	0.3566	0.268	0.2715	0.268	0.2034	0.2034	0.2064	0.1759	0.1501	0.1373	0.1184	0.2002	0.2002	0.2164	0.2064	0.2752	0.2849	0.2034	0.2783	0.2645	0.2503	0.2752	0.3631	0.2817	0.2849	0.3392	0.2645	0.1942	0.1528	0.1791	0.268	0.3019	0.2752	0.2436
ELMI001796	MOD	MOD_N-GLC_1	ENV_HV1H2	P04578	261	266	0.124217	0.2364	0.2575	0.1823	0.1449	0.1275	0.0749	0.0424	0.0909	0.0592	0.1137	0.069	0.069	0.0835	0.0506	0.0555	0.0929	0.0929	0.0948	0.0985	0.1298	0.0749	0.0765	0.0424	0.0719	0.0817	0.069	0.1251	0.1914	0.1914	0.2064	0.1373	0.2002	0.2783	0.2224	0.1791	0.1942	0.1823	0.1323	0.1275	0.0734	0.0817	0.1501
ELMI002295	MOD	MOD_N-GLC_1	ENV_HV1H2	P04578	294	299	0.4045	0.2224	0.1791	0.1942	0.1823	0.1323	0.1275	0.0734	0.0817	0.1501	0.1048	0.1791	0.1251	0.1298	0.1671	0.078	0.0662	0.078	0.0929	0.1373	0.0817	0.0662	0.0506	0.0719	0.0618	0.03	0.0454	0.0494	0.0888	0.0835	0.0405	0.0662	0.0555	0.087	0.0835	0.1501	0.1583	0.1852	0.1702	0.1501	0.1476	0.2292	0.2034
ELMI001797	MOD	MOD_N-GLC_1	ENV_HV1H2	P04578	300	305	0.50845	0.0734	0.0817	0.1501	0.1048	0.1791	0.1251	0.1298	0.1671	0.078	0.0662	0.078	0.0929	0.1373	0.0817	0.0662	0.0506	0.0719	0.0618	0.03	0.0454	0.0494	0.0888	0.0835	0.0405	0.0662	0.0555	0.087	0.0835	0.1501	0.1583	0.1852	0.1702	0.1501	0.1476	0.2292	0.2034	0.2783	0.2364	0.2399	0.3599	0.346	0.268
ELMI002296	MOD	MOD_N-GLC_1	ENV_HV1H2	P04578	331	336	0.382183	0.1702	0.1501	0.1476	0.2292	0.2034	0.2783	0.2364	0.2399	0.3599	0.346	0.268	0.2817	0.3019	0.3321	0.2715	0.268	0.268	0.2783	0.1823	0.2193	0.1476	0.1501	0.1942	0.1942	0.1323	0.1528	0.1554	0.2715	0.2817	0.2193	0.1731	0.1731	0.1731	0.1476	0.1476	0.2034	0.1349	0.1349	0.1373	0.2064	0.2541	0.3286
ELMI001798	MOD	MOD_N-GLC_1	ENV_HV1H2	P04578	338	343	0.325583	0.2399	0.3599	0.346	0.268	0.2817	0.3019	0.3321	0.2715	0.268	0.268	0.2783	0.1823	0.2193	0.1476	0.1501	0.1942	0.1942	0.1323	0.1528	0.1554	0.2715	0.2817	0.2193	0.1731	0.1731	0.1731	0.1476	0.1476	0.2034	0.1349	0.1349	0.1373	0.2064	0.2541	0.3286	0.3215	0.2575	0.1969	0.2193	0.2541	0.1759	0.1731
ELMI002297	MOD	MOD_N-GLC_1	ENV_HV1H2	P04578	385	390	0.0940333	0.2258	0.1643	0.1611	0.2503	0.2752	0.2752	0.2752	0.3087	0.3117	0.3149	0.3807	0.4582	0.4409	0.4441	0.4507	0.4507	0.4541	0.4582	0.5533	0.5382	0.6375	0.5951	0.6531	0.5758	0.5665	0.4619	0.4541	0.4476	0.3704	0.3667	0.3667	0.3494	0.346	0.422	0.391	0.4652	0.3529	0.3566	0.2918	0.2575	0.268	0.2364
ELMI001799	MOD	MOD_N-GLC_1	ENV_HV1H2	P04578	391	396	0.183733	0.2752	0.3087	0.3117	0.3149	0.3807	0.4582	0.4409	0.4441	0.4507	0.4507	0.4541	0.4582	0.5533	0.5382	0.6375	0.5951	0.6531	0.5758	0.5665	0.4619	0.4541	0.4476	0.3704	0.3667	0.3667	0.3494	0.346	0.422	0.391	0.4652	0.3529	0.3566	0.2918	0.2575	0.268	0.2364	0.2609	0.268	0.3249	0.3321	0.4017	0.3249
ELMI001800	MOD	MOD_N-GLC_1	ENV_HV1H2	P04578	396	401	0.340283	0.4582	0.4409	0.4441	0.4507	0.4507	0.4541	0.4582	0.5533	0.5382	0.6375	0.5951	0.6531	0.5758	0.5665	0.4619	0.4541	0.4476	0.3704	0.3667	0.3667	0.3494	0.346	0.422	0.391	0.4652	0.3529	0.3566	0.2918	0.2575	0.268	0.2364	0.2609	0.268	0.3249	0.3321	0.4017	0.3249	0.3286	0.4017	0.3321	0.3019	0.3182
ELMI001801	MOD	MOD_N-GLC_1	ENV_HV1H2	P04578	447	452	0.367617	0.384	0.3872	0.3948	0.3182	0.2258	0.2258	0.3087	0.3019	0.2918	0.3599	0.384	0.3948	0.422	0.5139	0.4369	0.374	0.3704	0.4652	0.4619	0.3704	0.3704	0.2752	0.2752	0.3426	0.4186	0.4256	0.346	0.2609	0.1759	0.1881	0.1852	0.1852	0.1914	0.1162	0.0676	0.1048	0.1349	0.1349	0.0835	0.0506	0.0888	0.0835
ELMI001840	TRG	TRG_ENDOCYTIC_2	ENV_HV1H2	P04578	712	715	0.27945	0.0568	0.0581	0.1162	0.1554	0.1554	0.1554	0.107	0.1323	0.1184	0.1162	0.1184	0.1373	0.1528	0.1554	0.1702	0.1731	0.1007	0.1115	0.1881	0.1048	0.0605	0.1092	0.1823	0.1048	0.0618	0.0646	0.0676	0.1206	0.1501	0.1501	0.2436	0.2328	0.2541	0.2399	0.346	0.346	0.3356	0.4476	0.3426	0.2541	0.3599	0.3529
ELMI001743	DOC	DOC_PP1_RVXF_1	ICP34_HHV1F	P08353	190	196	0.471686	0.9756	0.9756	0.9711	0.9883	0.9865	0.9836	0.986	0.986	0.9854	0.9844	0.9801	0.9792	0.9842	0.983	0.9822	0.9854	0.9836	0.9816	0.9836	0.9844	0.9865	0.9889	0.9889	0.9887	0.987	0.9887	0.9777	0.9733	0.9503	0.9503	0.9534	0.9577	0.9269	0.9081	0.8623	0.8493	0.7843	0.7916	0.725	0.712	0.6991	0.7036
ELMI001719	CLV	CLV_PCSK_FUR_1	VGP_EBOZM	Q05320	498	502	0.3777	0.7982	0.8125	0.805	0.7916	0.805	0.7799	0.8235	0.8828	0.8853	0.9081	0.9013	0.9362	0.9362	0.9433	0.9488	0.9457	0.9346	0.9503	0.9362	0.9211	0.9151	0.9249	0.9381	0.9287	0.923	0.9287	0.9287	0.923	0.9287	0.9287	0.9346	0.9329	0.9249	0.9269	0.9151	0.8623	0.8198	0.8343	0.8655	0.8596	0.8681	0.8655
ELMI001823	MOD	MOD_N-GLC_1	VGP_EBOZM	Q05320	39	44	0.22155	nan	nan	nan	nan	nan	nan	nan	nan	nan	nan	nan	nan	nan	nan	nan	nan	nan	nan	nan	nan	nan	nan	nan	nan	nan	nan	nan	nan	nan	nan	nan	nan	nan	nan	nan	nan	nan	nan	nan	nan	nan	nan
ELMI001824	MOD	MOD_N-GLC_1	VGP_EBOZM	Q05320	295	300	0.243917	0.2752	0.3494	0.4441	0.422	0.4409	0.4652	0.4685	0.4831	0.384	0.4017	0.5055	0.5176	0.5296	0.4507	0.422	0.4149	0.4256	0.3807	0.3566	0.4186	0.3019	0.3321	0.3321	0.3286	0.3392	0.3149	0.3392	0.2645	0.1914	0.1759	0.2752	0.2224	0.2258	0.2364	0.2436	0.2436	0.2503	0.1914	0.2258	0.1583	0.1731	0.268
ELMI000922	TRG	TRG_NES_CRM1_1	REV_HV1C4	P05865	74	87	0.374571	nan	nan	nan	nan	nan	nan	nan	nan	nan	nan	nan	nan	nan	nan	nan	nan	nan	nan	nan	nan	nan	nan	nan	nan	nan	nan	nan	0.8828	0.7755	0.6531	0.6661	0.6948	0.6183	0.6269	0.5456	0.4831	0.4979	0.5211	0.4619	0.4051	0.4087	0.4119
ELMI003341	LIG	LIG_IRF3_LxIS_1	NSP1_ROTS4	Q99FX5	484	489	0.59275	0.0389	0.0334	0.0618	0.0605	0.0443	0.0749	0.1424	0.1823	0.1823	0.2034	0.3356	0.3286	0.3215	0.3392	0.3182	0.2258	0.1791	0.1092	0.1137	0.0605	0.0531	0.0463	0.1007	0.0543	0.0543	0.0405	0.024	0.0223	0.0364	0.0218	0.0306	0.0263	0.0275	0.0163	0.0163	0.016	0.0269	0.0341	0.0334	0.0676	0.0888	0.0605
ELMI001810	MOD	MOD_N-GLC_1	Q3I0Y8_WNV	Q3I0Y8	443	448	0.454867	0.0555	0.0817	0.0592	0.0734	0.0948	0.0581	0.0719	0.0646	0.0765	0.078	0.0631	0.0483	0.0719	0.0646	0.0734	0.0704	0.0799	0.1137	0.2064	0.3019	0.384	0.4087	0.4119	0.4369	0.4476	0.4685	0.5176	0.4149	0.3599	0.2503	0.2849	0.3215	0.433	0.3494	0.2951	0.3392	0.3494	0.3249	0.2817	0.2783	0.2783	0.2645
ELMI001832	MOD	MOD_NMyristoyl	MU1_REOVD	P11078	1	7	0.738943	nan	nan	nan	nan	nan	nan	nan	nan	nan	nan	nan	nan	nan	nan	nan	nan	nan	nan	nan	nan	nan	nan	nan	nan	nan	nan	nan	nan	nan	nan	nan	nan	nan	nan	nan	nan	nan	nan	nan	nan	nan	nan
ELMI003551	LIG	LIG_PDZ_Wminus1_1	VPU_SIVEK	Q1A244	77	79	0.930167	nan	nan	nan	nan	nan	nan	nan	nan	nan	nan	nan	nan	nan	nan	nan	nan	nan	nan	nan	nan	nan	nan	nan	nan	0.0033	0.0027	0.0034	0.0028	0.004	0.0054	0.0046	0.0042	0.004	0.0037	0.0036	0.0032	0.0031	0.0037	0.0037	0.004	0.0032	0.0041
ELMI001580	LIG	LIG_PDZ_Class_1	VE6_HPV18	P06463	153	158	0.871567	0.03	0.0244	0.0157	0.0287	0.0269	0.0227	0.0178	0.0327	0.0181	0.0123	0.0178	0.032	0.0281	0.0398	0.0676	0.0414	0.0414	0.0414	0.0414	0.0341	0.0356	0.0414	0.0341	0.0506	0.0506	0.0518	0.1229	0.1229	0.1275	0.2129	0.2129	0.2193	0.2292	0.3087	0.3053	0.2258	0.2258	0.2364	0.1702	0.1731	0.1206	0.1206
ELMI001748	LIG	LIG_Integrin_RGD_1	POLG_HPE1H	Q66578	764	766	0.4501	0.0734	0.0405	0.038	0.0646	0.0581	0.1048	0.1137	0.1611	0.1702	0.2884	0.2503	0.1791	0.1583	0.1501	0.1611	0.2715	0.2849	0.1942	0.2609	0.2258	0.2575	0.2193	0.3117	0.3215	0.3286	0.2918	0.2817	0.1914	0.1823	0.2129	0.2258	0.2503	0.2364	0.2364	0.2575	0.2399	0.2645	0.2503	0.3426	0.3426	0.3426	0.3182
ELMI004269	TRG	TRG_DiLeu_BaEn_1	NEF_HV1H2	P04601	160	165	0.435933	0.3426	0.374	0.391	0.3948	0.3599	0.4087	0.4087	0.422	0.5493	0.5992	0.5951	0.5098	0.494	0.4582	0.4256	0.3566	0.3529	0.3356	0.3321	0.4256	0.3053	0.2884	0.2817	0.2715	0.2541	0.3117	0.2918	0.2884	0.3087	0.2884	0.247	0.1731	0.2541	0.2575	0.2918	0.3019	0.3494	0.3494	0.433	0.3599	0.2884	0.3948
ELMI001472	LIG	LIG_LYPXL_S_1	GAG_MLVHO	P21435	128	132	0.6536	0.3182	0.2399	0.2951	0.2645	0.2817	0.2645	0.3019	0.3117	0.2002	0.2002	0.1583	0.2193	0.1298	0.1969	0.2129	0.2292	0.2399	0.2399	0.2328	0.3019	0.2951	0.4119	0.4017	0.3321	0.3529	0.3566	0.3948	0.3704	0.2951	0.391	0.3249	0.2849	0.2752	0.384	0.374	0.384	0.3631	0.3631	0.3599	0.4864	0.4901	0.5139
ELMI001759	LIG	LIG_TRAF6	V120_HHV11	P10221	1097	1105	0.838267	0.4541	0.4017	0.4409	0.4619	0.4476	0.4652	0.4831	0.4409	0.5456	0.5342	0.5382	0.6755	0.5854	0.662	0.5807	0.5493	0.5577	0.5533	0.5017	0.5139	0.4051	0.3631	0.3529	0.2951	0.2884	0.3087	0.2988	0.2164	0.2783	0.2224	0.2364	0.2364	0.2364	0.2503	0.1791	0.2224	0.1969	0.2645	0.2399	0.1791	0.1611	0.2783
ELMI003111	LIG	LIG_Rb_LxCxE_1	VE7_HPV16	P03129	21	37	0.654671	nan	nan	nan	nan	nan	nan	nan	nan	nan	nan	nan	nan	nan	nan	nan	nan	nan	nan	nan	nan	nan	nan	nan	nan	nan	nan	nan	nan	nan	nan	nan	nan	nan	nan	nan	nan	nan	nan	nan	nan	nan	nan
ELMI004390	LIG	LIG_SH3_CIN85_PxpxPR_1	POLN_BFV	P87515	1693	1698	0.541117	0.4149	0.3529	0.3019	0.3087	0.2364	0.2064	0.1048	0.107	0.1115	0.1501	0.1349	0.2328	0.2064	0.3117	0.2609	0.2292	0.2541	0.2715	0.1823	0.1731	0.1137	0.1275	0.1643	0.1611	0.1583	0.1583	0.1731	0.2783	0.2224	0.2258	0.2258	0.1759	0.1671	0.1554	0.1671	0.2164	0.2575	0.2002	0.1476	0.1759	0.1791	0.2541
ELMI004391	LIG	LIG_SH3_CIN85_PxpxPR_1	POLN_BFV	P87515	1703	1708	0.561767	0.1349	0.2328	0.2064	0.3117	0.2609	0.2292	0.2541	0.2715	0.1823	0.1731	0.1137	0.1275	0.1643	0.1611	0.1583	0.1583	0.1731	0.2783	0.2224	0.2258	0.2258	0.1759	0.1671	0.1554	0.1671	0.2164	0.2575	0.2002	0.1476	0.1759	0.1791	0.2541	0.2399	0.2002	0.2951	0.3149	0.3872	0.3019	0.2951	0.3529	0.3599	0.2541
ELMI004392	LIG	LIG_SH3_CIN85_PxpxPR_1	POLN_BFV	P87515	1737	1742	0.717617	0.2951	0.3149	0.3872	0.3019	0.2951	0.3529	0.3599	0.2541	0.2436	0.2541	0.3667	0.2783	0.2918	0.3529	0.422	0.4256	0.4831	0.3599	0.3529	0.346	0.3948	0.3872	0.3807	0.374	0.4582	0.4582	0.3948	0.374	0.4901	0.4619	0.4541	0.3983	0.4766	0.4541	0.4685	0.4619	0.5254	0.4582	0.5951	0.5758	0.5055	0.5296
ELMI002753	DOC	DOC_PP2B_PxIxI_1	Q65142_ASF	Q65142	204	210	0.0693714	0.0765	0.1298	0.1528	0.0851	0.0506	0.0294	0.0313	0.0356	0.03	0.0555	0.0967	0.0676	0.0646	0.1092	0.1251	0.0948	0.1643	0.247	0.2164	0.1424	0.1373	0.1349	0.1373	0.1373	0.2064	0.3019	0.3249	0.2193	0.2034	0.2364	0.1476	0.1501	0.1028	0.0985	0.0704	0.107	0.1554	0.1583	0.1969	0.2258	0.3149	0.2164
ELMI001858	TRG	TRG_NLS_Bipartite_1	PB2_I34A1	P03428	738	756	0.447337	0.1969	0.1349	0.1399	0.1399	0.1852	0.1759	0.3117	0.2503	0.1583	0.2715	0.1823	0.2609	0.247	0.2849	0.2849	0.2849	0.2918	0.2164	0.2575	0.1942	0.2002	0.2783	0.3426	0.346	0.3149	0.3019	0.3087	0.1969	0.2645	0.3774	0.3704	0.494	0.4864	0.4979	0.5342	0.5342	0.4979	0.4901	0.5055	0.5139	0.5951	0.662
ELMI001841	TRG	TRG_ENDOCYTIC_2	ENV_SIVMK	P05884	723	726	0.1551	0.1969	0.1643	0.2034	0.3286	0.3494	0.3566	0.3321	0.3948	0.4119	0.3053	0.3149	0.3872	0.3529	0.3774	0.3599	0.2364	0.1852	0.2034	0.3117	0.3215	0.2034	0.1942	0.2715	0.1731	0.1007	0.1007	0.1048	0.1554	0.1583	0.0909	0.1583	0.1476	0.1611	0.1611	0.2399	0.1881	0.2064	0.3087	0.2094	0.2002	0.1823	0.1823
ELMI001071	DOC	DOC_USP7_MATH_2	EBNA1_EBVB9	P03211	442	448	0.935786	0.9106	0.919	0.9249	0.9211	0.9287	0.9308	0.9287	0.9381	0.9381	0.9329	0.9381	0.9346	0.9362	0.9396	0.9396	0.9473	0.9473	0.9396	0.9457	0.9415	0.9457	0.9473	0.9457	0.9415	0.9457	0.9433	0.9473	0.9433	0.9381	0.9534	0.9621	0.9606	0.9717	0.9733	0.9733	0.977	0.9756	0.9756	0.9792	0.9787	0.9792	0.9792
ELMI001740	LIG	LIG_PDZ_Class_1	VE6_HPV16	P03126	153	158	0.78345	0.0184	0.0178	0.0281	0.0518	0.0313	0.0263	0.0191	0.0108	0.0165	0.0163	0.0115	0.0096	0.0151	0.0096	0.0073	0.0092	0.0202	0.0202	0.0263	0.0433	0.0258	0.0258	0.0253	0.0163	0.0074	0.0074	0.008	0.0075	0.0104	0.0101	0.01	0.0231	0.0231	0.0235	0.0433	0.0719	0.0443	0.0463	0.0704	0.0835	0.0518	0.0294
ELMI001834	MOD	MOD_NMyristoyl	E7R_VACCW	P68446	1	7	0.757829	nan	nan	nan	nan	nan	nan	nan	nan	nan	nan	nan	nan	nan	nan	nan	nan	nan	nan	nan	nan	nan	nan	nan	nan	nan	nan	nan	nan	nan	nan	nan	nan	nan	nan	nan	nan	nan	nan	nan	nan	nan	nan
ELMI000194	LIG	LIG_SH3_2	NEF_HV1BR	P03406	72	77	0.311883	nan	nan	nan	nan	nan	nan	nan	nan	nan	nan	nan	nan	nan	nan	nan	nan	nan	nan	nan	nan	nan	nan	nan	nan	nan	nan	nan	nan	nan	nan	0.433	0.3182	0.4051	0.4409	0.384	0.4017	0.4441	0.4582	0.4369	0.4507	0.4619	0.4369
ELMI004386	LIG	LIG_SH3_CIN85_PxpxPR_1	POLN_EEVVT	P27282	1787	1792	0.50025	0.9269	0.9415	0.9473	0.9503	0.9106	0.8596	0.7629	0.7595	0.7672	0.7595	0.7505	0.8375	0.9081	0.9039	0.8313	0.8085	0.7163	0.6322	0.6322	0.6576	0.6712	0.6948	0.6712	0.6482	0.6322	0.6576	0.662	0.7629	0.6806	0.6806	0.6375	0.6375	0.5342	0.5139	0.5254	0.6427	0.6806	0.7547	0.7629	0.7629	0.7369	0.7289
ELMI004387	LIG	LIG_SH3_CIN85_PxpxPR_1	POLN_EEVVT	P27282	1799	1804	0.687167	0.9081	0.9039	0.8313	0.8085	0.7163	0.6322	0.6322	0.6576	0.6712	0.6948	0.6712	0.6482	0.6322	0.6576	0.662	0.7629	0.6806	0.6806	0.6375	0.6375	0.5342	0.5139	0.5254	0.6427	0.6806	0.7547	0.7629	0.7629	0.7369	0.7289	0.6991	0.5577	0.5533	0.4652	0.5493	0.6322	0.5951	0.662	0.662	0.5707	0.5707	0.5992
ELMI004456	LIG	LIG_LIR_Gen_1	M2_I34A1	P06821	88	96	0.751544	nan	nan	nan	nan	nan	nan	nan	nan	nan	nan	nan	nan	nan	0.1731	0.2034	0.2541	0.3117	0.1969	0.2292	0.1611	0.1852	0.1349	0.1671	0.1881	0.2193	0.2193	0.3117	0.4256	0.3286	0.2884	0.2715	0.2258	0.1914	0.1759	0.1759	0.1184	0.1137	0.0631	0.0704	0.0676	0.0676	0.0414
ELMI001468	LIG	LIG_LYPXL_S_1	GAG_RSVP	P03322	180	184	0.90898	nan	nan	nan	nan	nan	nan	nan	nan	nan	nan	nan	nan	nan	nan	nan	nan	nan	nan	nan	nan	nan	nan	nan	nan	nan	nan	nan	nan	nan	nan	nan	nan	nan	nan	nan	nan	nan	nan	nan	nan	nan	nan
ELMI001734	LIG	LIG_PDZ_Class_1	A46_VACCW	P26672	235	240	0.798333	0.0765	0.0372	0.0244	0.0454	0.0218	0.0244	0.0389	0.0851	0.0618	0.032	0.0198	0.0198	0.0214	0.03	0.0287	0.0181	0.013	0.01	0.009	0.0089	0.0141	0.0134	0.016	0.016	0.0146	0.0263	0.0372	0.0198	0.0214	0.0165	0.0258	0.0483	0.0817	0.0749	0.0443	0.0443	0.0424	0.0473	0.0568	0.0398	0.0555	0.0631
ELMI001850	TRG	TRG_NES_CRM1_1	REX_HTL1A	P0C205	80	93	0.546357	nan	nan	nan	nan	nan	nan	nan	nan	nan	nan	nan	nan	nan	nan	nan	nan	nan	nan	nan	nan	nan	0.919	0.9329	0.9308	0.9269	0.9269	0.9396	0.9488	0.9488	0.9562	0.8828	0.8966	0.9168	0.9039	0.9168	0.9211	0.8853	0.8942	0.8966	0.8421	0.7505	0.6375
ELMI001855	TRG	TRG_NLS_MonoExtC_3	REX_HTL1A	P0C205	12	17	0.836683	nan	nan	nan	nan	nan	nan	nan	nan	nan	nan	nan	nan	nan	nan	nan	nan	nan	nan	nan	nan	nan	nan	nan	nan	nan	nan	nan	nan	nan	nan	nan	nan	nan	nan	nan	nan	nan	nan	nan	nan	nan	nan
ELMI001752	LIG	LIG_SH2_STAT3	TIP_SHV24	P25049	72	75	0.374075	nan	nan	nan	nan	nan	nan	nan	nan	nan	nan	nan	nan	nan	nan	nan	nan	nan	nan	nan	nan	nan	nan	nan	nan	nan	nan	nan	nan	nan	0.7951	0.8313	0.725	0.7916	0.8198	0.8279	0.853	0.8343	0.8162	0.8085	0.8162	0.805	0.8013
ELMI002290	LIG	LIG_SH3_3	TIP_SHV24	P25049	132	138	0.688129	0.4652	0.4979	0.4979	0.4864	0.5055	0.5807	0.6531	0.6531	0.7505	0.7505	0.7629	0.7459	0.7415	0.7755	0.7718	0.7595	0.805	0.8343	0.8655	0.853	0.919	0.892	0.8894	0.8421	0.8493	0.7843	0.7799	0.7799	0.7799	0.7881	0.7163	0.6576	0.6991	0.712	0.712	0.6806	0.6576	0.6227	0.6576	0.5493	0.6427	0.6227
ELMI001756	LIG	LIG_SH3_3	TIP_SHV24	P25049	135	141	0.726057	0.4864	0.5055	0.5807	0.6531	0.6531	0.7505	0.7505	0.7629	0.7459	0.7415	0.7755	0.7718	0.7595	0.805	0.8343	0.8655	0.853	0.919	0.892	0.8894	0.8421	0.8493	0.7843	0.7799	0.7799	0.7799	0.7881	0.7163	0.6576	0.6991	0.712	0.712	0.6806	0.6576	0.6227	0.6576	0.5493	0.6427	0.6227	0.6136	0.5211	0.5758
ELMI001763	LIG	LIG_WW_1	LMP2_EBVB9	P13285	57	60	0.8245	nan	nan	nan	nan	nan	nan	nan	nan	nan	nan	nan	nan	nan	nan	nan	nan	nan	nan	nan	nan	nan	nan	nan	nan	nan	nan	nan	nan	nan	nan	nan	nan	nan	nan	nan	nan	nan	nan	nan	nan	nan	nan
ELMI001764	LIG	LIG_WW_1	LMP2_EBVB9	P13285	98	101	0.85805	nan	nan	nan	0.7881	0.8125	0.8655	0.8991	0.9039	0.9249	0.9287	0.9329	0.9488	0.9593	0.9664	0.9756	0.9534	0.9634	0.9733	0.9684	0.9762	0.9822	0.9783	0.986	0.9725	0.9787	0.9783	0.9684	0.9606	0.9606	0.9503	0.9473	0.9457	0.9346	0.923	0.9211	0.919	0.9621	0.9593	0.9593	0.9657	0.9703	0.9744
ELMI003549	LIG	LIG_PDZ_Wminus1_1	VEMP_BCHK5	A3EXD5	80	82	0.881933	nan	nan	nan	nan	nan	nan	nan	nan	nan	nan	nan	nan	nan	nan	nan	nan	nan	nan	nan	nan	nan	0.0115	0.0065	0.005	0.0044	0.0059	0.0043	0.0033	0.0028	0.0025	0.003	0.0028	0.0025	0.0024	0.002	0.0023	0.0032	0.0023	0.0015	0.0012	0.0011	0.0007
ELMI002921	LIG	LIG_KLC1_WD_1	A9J0X2_VACCA	A9J0X2	62	71	0.58061	nan	nan	nan	nan	nan	nan	nan	nan	nan	nan	nan	nan	nan	nan	nan	nan	nan	nan	nan	nan	nan	nan	nan	nan	nan	nan	nan	nan	nan	nan	nan	nan	nan	nan	nan	nan	nan	nan	nan	0.0389	0.0327	0.0364
ELMI002922	LIG	LIG_KLC1_WD_1	A9J0X2_VACCA	A9J0X2	95	104	0.34732	nan	nan	nan	nan	nan	nan	0.0389	0.0327	0.0364	0.0518	0.0719	0.0506	0.038	0.0341	0.0263	0.0214	0.0178	0.0138	0.0108	0.0108	0.01	0.0091	0.012	0.0174	0.0119	0.0157	0.0157	0.0157	0.0138	0.0168	0.0178	0.0188	0.0275	0.0275	0.0244	0.0313	0.0518	0.0817	0.0817	0.1275	0.1823	0.1852
ELMI003133	LIG	LIG_Rb_LxCxE_1	Q9WKM8_BBTV	Q9WKM8	110	126	0.446124	0.1229	0.0888	0.0592	0.0605	0.1349	0.2224	0.2002	0.1942	0.1298	0.1028	0.0676	0.0327	0.032	0.0287	0.0258	0.0258	0.0258	0.0153	0.0178	0.0178	0.016	0.0165	0.0165	0.0218	0.0133	0.0123	0.0134	0.0146	0.0165	0.0275	0.0372	0.0463	0.0662	0.0631	0.0443	0.0719	0.0835	0.0646	0.1007	0.1476	0.1501	0.0985
ELMI004146	LIG	LIG_LYPXL_SIV_4	GAG_SIVG1	Q02843	467	475	0.5966	nan	nan	nan	nan	nan	nan	nan	nan	nan	nan	nan	nan	nan	nan	nan	nan	nan	nan	nan	nan	nan	nan	nan	nan	nan	nan	nan	nan	nan	nan	nan	nan	nan	nan	nan	nan	nan	nan	nan	nan	nan	nan
ELMI003700	LIG	LIG_SH2_GRB2like	TEG1_HHV11	P10230	633	636	0.150475	0.9126	0.8991	0.8966	0.8623	0.8596	0.7799	0.725	0.7331	0.6948	0.6991	0.6906	0.6755	0.662	0.6851	0.6806	0.5707	0.5758	0.5707	0.6136	0.5665	0.4901	0.4051	0.422	0.4369	0.5055	0.5017	0.5807	0.6531	0.725	0.7629	0.7881	0.8235	0.7916	0.8596	0.8375	0.8421	0.8162	0.7369	0.7595	0.708	0.7369	0.8085
ELMI003548	LIG	LIG_PDZ_Wminus1_1	VEMP_BCHK4	A3EX99	80	82	0.8775	nan	nan	nan	nan	nan	nan	nan	nan	nan	nan	nan	nan	nan	nan	nan	nan	nan	nan	nan	nan	nan	0.0165	0.0095	0.0069	0.0059	0.0079	0.0056	0.0042	0.0036	0.0031	0.0039	0.0036	0.0033	0.0034	0.0027	0.003	0.0039	0.003	0.0021	0.0015	0.0016	0.0011
ELMI002915	LIG	LIG_G3BP_FGDF_1	POLN_SINDV	P03317	1835	1840	0.5479	0.6322	0.6322	0.5493	0.7036	0.6089	0.5342	0.5577	0.5382	0.5254	0.5456	0.5707	0.5017	0.4476	0.4507	0.4541	0.4017	0.494	0.4766	0.422	0.433	0.4256	0.4619	0.4409	0.5456	0.4476	0.5577	0.6755	0.6906	0.6851	0.5992	0.562	0.6227	0.6661	0.708	0.7331	0.6183	0.662	0.6227	0.6227	0.6948	0.6576	0.6576
ELMI002916	LIG	LIG_G3BP_FGDF_1	POLN_SINDV	P03317	1858	1863	0.375117	0.5456	0.4476	0.5577	0.6755	0.6906	0.6851	0.5992	0.562	0.6227	0.6661	0.708	0.7331	0.6183	0.662	0.6227	0.6227	0.6948	0.6576	0.6576	0.6576	0.6948	0.6948	0.8125	0.7547	0.712	0.6851	0.6851	0.7629	0.7916	0.7982	0.7415	0.7755	0.6948	0.7718	0.6755	0.712	0.7505	0.6806	0.6906	0.6269	0.5807	0.4901
ELMI001831	MOD	MOD_NMyristoyl	PP220_ASFB7	Q08358	1	7	0.954143	nan	nan	nan	nan	nan	nan	nan	nan	nan	nan	nan	nan	nan	nan	nan	nan	nan	nan	nan	nan	nan	nan	nan	nan	nan	nan	nan	nan	nan	nan	nan	nan	nan	nan	nan	nan	nan	nan	nan	nan	nan	nan
ELMI001751	LIG	LIG_SH2_SRC	MT_POVHA	P03079	324	327	0.5201	0.8313	0.805	0.7881	0.6576	0.6531	0.5382	0.5296	0.6322	0.6322	0.5419	0.4831	0.4685	0.4582	0.4507	0.5533	0.5211	0.5176	0.5139	0.5139	0.4087	0.4051	0.4017	0.422	0.422	0.4901	0.5098	0.5951	0.6269	0.6531	0.712	0.7036	0.7755	0.6906	0.708	0.7415	0.7415	0.7982	0.7369	0.6322	0.5577	0.5665	0.5992
ELMI001368	TRG	TRG_NLS_MonoCore_2	VP2_POVMA	P03096	314	319	0.837217	0.4256	0.4507	0.3392	0.3249	0.3426	0.2817	0.2817	0.268	0.3053	0.3117	0.3019	0.2224	0.2364	0.2951	0.3249	0.3356	0.3599	0.3599	0.3392	0.2575	0.247	0.2609	0.2609	0.2609	0.2752	0.2645	0.3529	0.4051	0.4087	0.4149	0.5017	0.5017	0.6482	0.6322	0.6322	0.5577	0.5211	0.5342	0.4476	0.4801	0.5854	0.7369
ELMI001367	TRG	TRG_NLS_MonoExtC_3	VP2_POVMA	P03096	313	318	0.773183	0.4409	0.4256	0.4507	0.3392	0.3249	0.3426	0.2817	0.2817	0.268	0.3053	0.3117	0.3019	0.2224	0.2364	0.2951	0.3249	0.3356	0.3599	0.3599	0.3392	0.2575	0.247	0.2609	0.2609	0.2609	0.2752	0.2645	0.3529	0.4051	0.4087	0.4149	0.5017	0.5017	0.6482	0.6322	0.6322	0.5577	0.5211	0.5342	0.4476	0.4801	0.5854
ELMI001365	TRG	TRG_NLS_MonoExtN_4	VP2_POVMA	P03096	314	319	0.837217	0.4256	0.4507	0.3392	0.3249	0.3426	0.2817	0.2817	0.268	0.3053	0.3117	0.3019	0.2224	0.2364	0.2951	0.3249	0.3356	0.3599	0.3599	0.3392	0.2575	0.247	0.2609	0.2609	0.2609	0.2752	0.2645	0.3529	0.4051	0.4087	0.4149	0.5017	0.5017	0.6482	0.6322	0.6322	0.5577	0.5211	0.5342	0.4476	0.4801	0.5854	0.7369
ELMI001464	LIG	LIG_LYPXL_S_1	GAG_EIAVY	P69732	457	461	0.499	nan	nan	nan	nan	nan	nan	nan	nan	nan	nan	nan	nan	nan	nan	nan	nan	nan	nan	nan	nan	nan	nan	nan	nan	nan	nan	nan	nan	nan	nan	nan	nan	nan	nan	nan	nan	nan	nan	nan	nan	nan	nan
ELMI003462	LIG	LIG_ULM_U2AF65_1	REV_SIVCZ	P17280	42	47	0.648167	nan	nan	nan	nan	nan	nan	nan	nan	nan	nan	nan	nan	nan	nan	nan	nan	nan	nan	nan	nan	nan	nan	nan	nan	nan	nan	nan	nan	nan	nan	nan	nan	nan	nan	nan	nan	nan	nan	nan	nan	nan	nan
ELMI003132	LIG	LIG_Rb_LxCxE_1	CLINK_FBNY1	Q9WIJ4	109	127	0.3289	0.1449	0.1759	0.2002	0.1554	0.1671	0.2503	0.2645	0.3426	0.4507	0.4476	0.4619	0.4292	0.3249	0.3286	0.3149	0.3704	0.2951	0.2988	0.3087	0.391	0.3667	0.3599	0.3426	0.3356	0.3494	0.3321	0.2436	0.1583	0.1583	0.1643	0.1759	0.1881	0.2918	0.3983	0.3807	0.3983	0.391	0.3872	0.3704	0.2817	0.2783	0.3599
ELMI001348	TRG	TRG_NLS_MonoExtN_4	W_NIPAV	P0C1C7	437	443	0.699386	0.4582	0.4766	0.5533	0.5758	0.4979	0.4256	0.5176	0.4256	0.5211	0.5382	0.5342	0.5296	0.5296	0.4979	0.4801	0.5758	0.6906	0.5992	0.6043	0.5758	0.6576	0.5854	0.5854	0.5758	0.5758	0.5707	0.6531	0.6755	0.7843	0.7629	0.7547	0.7547	0.6851	0.6043	0.6375	0.6269	0.5665	0.4831	0.5807	0.5665	0.6531	0.662
ELMI002725	DOC	DOC_PP2B_PxIxI_1	VF238_ASFM2	O36972	205	211	0.129829	0.0605	0.0605	0.0765	0.0463	0.0258	0.0127	0.0134	0.0148	0.013	0.0227	0.0398	0.0248	0.024	0.0424	0.0414	0.0313	0.0592	0.1048	0.087	0.0631	0.0592	0.0592	0.107	0.107	0.0948	0.1528	0.2002	0.1137	0.1028	0.1275	0.069	0.0719	0.0605	0.0581	0.0398	0.0765	0.1184	0.1298	0.1583	0.1881	0.2328	0.1476
ELMI003136	LIG	LIG_Rb_LxCxE_1	Q77J89_WSSVS	Q77J89	213	224	0.313158	0.3215	0.4017	0.3774	0.3599	0.3494	0.3392	0.2399	0.1424	0.1476	0.1349	0.1449	0.1969	0.1528	0.2503	0.1449	0.107	0.1476	0.1852	0.1852	0.1323	0.1373	0.0676	0.0341	0.0244	0.0136	0.0102	0.0108	0.0178	0.0356	0.0356	0.038	0.0433	0.0605	0.0851	0.0704	0.0985	0.1229	0.0929	0.0518	0.0364	0.0287	0.03
ELMI001842	TRG	TRG_ENDOCYTIC_2	GE_VZVO	Q9J3M8	582	585	0.40075	0.0117	0.0133	0.0101	0.0101	0.0151	0.0178	0.0269	0.0555	0.0405	0.0405	0.078	0.1275	0.0734	0.0851	0.1028	0.1476	0.1323	0.0835	0.1399	0.1914	0.2884	0.2503	0.3117	0.384	0.4149	0.4369	0.4652	0.4582	0.4685	0.5854	0.7036	0.6755	0.7459	0.7459	0.725	0.725	0.6375	0.6576	0.8235	0.7916	0.7672	0.7595
ELMI004004	LIG	LIG_NRP_CendR_1	ENV_HTL1M	P23064	309	312	0.89595	0.0518	0.0851	0.1424	0.1349	0.069	0.0765	0.0719	0.0364	0.0483	0.0263	0.0171	0.0188	0.0306	0.0424	0.0398	0.0389	0.0555	0.0543	0.0433	0.0398	0.0454	0.0253	0.0157	0.0146	0.0153	0.0281	0.0188	0.0313	0.0372	0.0631	0.1092	0.1731	0.1501	0.1424	0.1702	0.1942	0.1969	0.1373	0.0749	0.1643	0.1643	0.1501
ELMI003107	LIG	LIG_Rb_LxCxE_1	REPA_BEYDV	O39521	180	199	0.141295	0.3249	0.4119	0.4864	0.4831	0.4901	0.4017	0.3286	0.4476	0.4652	0.3807	0.4864	0.4725	0.4725	0.4619	0.4766	0.3704	0.3494	0.422	0.4051	0.384	0.4149	0.3053	0.2884	0.3019	0.2988	0.2783	0.2752	0.346	0.3667	0.4507	0.5211	0.5211	0.5382	0.5055	0.4901	0.3704	0.4441	0.4476	0.3704	0.2988	0.3087	0.3019
ELMI004406	LIG	LIG_SH3_CIN85_PxpxPR_1	POLN_CHIKS	Q8JUX6	1731	1736	0.443267	0.2258	0.2064	0.1501	0.1528	0.1449	0.2034	0.1914	0.1501	0.2503	0.2575	0.3321	0.2645	0.2609	0.3426	0.3356	0.3566	0.3321	0.3356	0.4541	0.4541	0.4725	0.5456	0.5758	0.5951	0.7369	0.7369	0.708	0.6948	0.7672	0.7415	0.7505	0.7505	0.7331	0.7415	0.712	0.708	0.6991	0.6806	0.6948	0.5707	0.5707	0.4979
ELMI001722	LIG	LIG_Dynein_DLC8_1	PHOSP_RABVC	P22363	142	148	0.738457	0.6531	0.725	0.6948	0.6661	0.5577	0.5533	0.5055	0.5139	0.6227	0.6269	0.6136	0.5951	0.5533	0.6755	0.5665	0.6576	0.6531	0.6089	0.6269	0.5707	0.4901	0.4831	0.5254	0.5419	0.5419	0.5382	0.5211	0.6227	0.6269	0.5017	0.494	0.4801	0.494	0.5098	0.5017	0.5992	0.6089	0.6375	0.6851	0.6712	0.5951	0.5533
ELMI002918	LIG	LIG_G3BP_FGDF_1	DNBI_HHV2	P36384	1142	1147	0.246367	0.1583	0.0985	0.1791	0.2399	0.2399	0.1852	0.1852	0.2064	0.2064	0.2918	0.2575	0.2258	0.1643	0.1643	0.1611	0.1424	0.0967	0.0483	0.0555	0.078	0.0719	0.0433	0.0734	0.0734	0.0414	0.0734	0.1528	0.1791	0.1643	0.1791	0.1942	0.1501	0.1914	0.1731	0.2258	0.2436	0.1731	0.1611	0.2399	0.2292	0.1852	0.1969
ELMI001473	LIG	LIG_LYPXL_S_1	POL_MLVMS	P03355	130	134	0.6377	0.3249	0.2951	0.3117	0.2884	0.3215	0.3356	0.2258	0.2224	0.1759	0.2364	0.1373	0.2002	0.2002	0.2193	0.2328	0.2399	0.2399	0.3053	0.2988	0.4186	0.4119	0.3426	0.3631	0.3704	0.4149	0.3948	0.3117	0.4087	0.3426	0.3019	0.2884	0.4051	0.3983	0.4149	0.3948	0.3948	0.384	0.5055	0.5098	0.5342	0.4619	0.562
ELMI001744	LIG	LIG_PTAP_UEV_1	GAG_FOAMV	P14349	283	288	0.491033	0.8741	0.8741	0.8792	0.9346	0.9126	0.9039	0.9057	0.8375	0.8421	0.8421	0.7718	0.7755	0.7672	0.6806	0.7916	0.7951	0.6806	0.6948	0.7289	0.6043	0.6183	0.6482	0.6531	0.5951	0.5901	0.6661	0.6948	0.7163	0.8125	0.7951	0.7982	0.8596	0.8493	0.8681	0.919	0.9126	0.8623	0.9249	0.8279	0.8198	0.8279	0.8343
ELMI001717	CLV	CLV_PCSK_FUR_1	VL2_HPV16	P03107	9	13	0.65098	nan	nan	nan	nan	nan	nan	nan	nan	nan	nan	nan	nan	nan	nan	nan	nan	nan	nan	nan	nan	nan	nan	nan	nan	nan	nan	nan	nan	nan	nan	nan	nan	nan	nan	nan	nan	nan	nan	nan	nan	nan	nan
ELMI001366	TRG	TRG_NLS_MonoCore_2	LT_POVMA	P03073	191	196	0.8168	0.9126	0.8596	0.712	0.6712	0.562	0.5533	0.4831	0.4801	0.4801	0.4685	0.384	0.2884	0.2817	0.2817	0.2884	0.1969	0.2094	0.1969	0.1731	0.1137	0.107	0.0967	0.087	0.1643	0.1914	0.2715	0.1942	0.2918	0.2849	0.3117	0.3426	0.4149	0.5098	0.4901	0.5098	0.4901	0.6136	0.6183	0.6322	0.7718	0.8713	0.8279
ELMI001370	TRG	TRG_NLS_MonoExtC_3	LT_POVMA	P03073	191	196	0.8168	0.9126	0.8596	0.712	0.6712	0.562	0.5533	0.4831	0.4801	0.4801	0.4685	0.384	0.2884	0.2817	0.2817	0.2884	0.1969	0.2094	0.1969	0.1731	0.1137	0.107	0.0967	0.087	0.1643	0.1914	0.2715	0.1942	0.2918	0.2849	0.3117	0.3426	0.4149	0.5098	0.4901	0.5098	0.4901	0.6136	0.6183	0.6322	0.7718	0.8713	0.8279
ELMI001371	TRG	TRG_NLS_MonoExtN_4	LT_POVMA	P03073	191	196	0.8168	0.9126	0.8596	0.712	0.6712	0.562	0.5533	0.4831	0.4801	0.4801	0.4685	0.384	0.2884	0.2817	0.2817	0.2884	0.1969	0.2094	0.1969	0.1731	0.1137	0.107	0.0967	0.087	0.1643	0.1914	0.2715	0.1942	0.2918	0.2849	0.3117	0.3426	0.4149	0.5098	0.4901	0.5098	0.4901	0.6136	0.6183	0.6322	0.7718	0.8713	0.8279
ELMI003521	TRG	TRG_ER_FFAT_2	Q80J95_9CALI	Q80J95	44	52	0.713533	nan	nan	nan	nan	nan	nan	nan	nan	nan	nan	nan	nan	nan	nan	nan	nan	nan	nan	nan	nan	nan	nan	nan	nan	nan	nan	nan	nan	nan	nan	nan	nan	nan	nan	nan	nan	nan	nan	nan	nan	nan	nan
ELMI001476	LIG	LIG_LYPXL_L_2	GAG_SIVCZ	P17282	491	500	0.66752	nan	nan	nan	nan	nan	nan	nan	nan	nan	nan	nan	nan	nan	nan	nan	nan	nan	nan	nan	nan	nan	nan	nan	nan	nan	nan	nan	nan	nan	nan	nan	nan	nan	nan	nan	nan	nan	nan	nan	nan	nan	nan
ELMI001336	LIG	LIG_PTAP_UEV_1	GAG_SIVCZ	P17282	464	469	0.78645	nan	nan	nan	nan	nan	nan	nan	nan	nan	nan	nan	nan	nan	nan	nan	nan	nan	nan	nan	nan	nan	nan	nan	nan	nan	nan	nan	nan	nan	nan	nan	nan	nan	nan	nan	nan	nan	nan	nan	nan	nan	nan
ELMI001402	DEG	DEG_SCF_FBW7_2	LT_SV40	P03070	699	705	0.767071	0.2292	0.2503	0.1852	0.1229	0.1942	0.1791	0.1583	0.1554	0.1399	0.2002	0.1424	0.2094	0.1881	0.1823	0.1275	0.1914	0.1349	0.0909	0.0909	0.0929	0.0605	0.0909	0.0985	0.1373	0.2164	0.2164	0.2328	0.2715	0.2918	0.4017	0.384	0.4619	0.4979	0.5419	0.5098	0.6183	0.5992	0.6948	0.7982	0.7982	0.892	0.9381
ELMI003110	LIG	LIG_Rb_LxCxE_1	LT_SV40	P03070	101	119	0.640416	0.3667	0.4292	0.3494	0.3215	0.3631	0.3053	0.2575	0.2884	0.2436	0.2849	0.2988	0.3356	0.3117	0.2258	0.2849	0.3631	0.2918	0.3321	0.2609	0.2164	0.2094	0.268	0.2399	0.2193	0.2034	0.1852	0.2364	0.2328	0.2224	0.2988	0.1969	0.2034	0.2328	0.2609	0.3426	0.346	0.3392	0.4087	0.3948	0.4685	0.4901	0.4685
ELMI001354	TRG	TRG_NLS_MonoCore_2	LT_SV40	P03070	127	132	0.664383	0.2364	0.2328	0.2224	0.2988	0.1969	0.2034	0.2328	0.2609	0.3426	0.346	0.3392	0.4087	0.3948	0.4685	0.4901	0.4685	0.4685	0.4725	0.5342	0.6183	0.6375	0.562	0.5382	0.5382	0.5098	0.5707	0.5951	0.5665	0.5577	0.5098	0.494	0.3983	0.3704	0.3529	0.3529	0.3872	0.4256	0.3321	0.346	0.3774	0.268	0.1759
ELMI001358	TRG	TRG_NLS_MonoExtC_3	LT_SV40	P03070	127	133	0.649229	0.2364	0.2328	0.2224	0.2988	0.1969	0.2034	0.2328	0.2609	0.3426	0.346	0.3392	0.4087	0.3948	0.4685	0.4901	0.4685	0.4685	0.4725	0.5342	0.6183	0.6375	0.562	0.5382	0.5382	0.5098	0.5707	0.5951	0.5665	0.5577	0.5098	0.494	0.3983	0.3704	0.3529	0.3529	0.3872	0.4256	0.3321	0.346	0.3774	0.268	0.1759
ELMI001362	TRG	TRG_NLS_MonoExtN_4	LT_SV40	P03070	126	132	0.669957	0.1852	0.2364	0.2328	0.2224	0.2988	0.1969	0.2034	0.2328	0.2609	0.3426	0.346	0.3392	0.4087	0.3948	0.4685	0.4901	0.4685	0.4685	0.4725	0.5342	0.6183	0.6375	0.562	0.5382	0.5382	0.5098	0.5707	0.5951	0.5665	0.5577	0.5098	0.494	0.3983	0.3704	0.3529	0.3529	0.3872	0.4256	0.3321	0.346	0.3774	0.268
ELMI002397	TRG	TRG_NLS_MonoExtN_4	LT_SV40	P03070	127	132	0.664383	0.2364	0.2328	0.2224	0.2988	0.1969	0.2034	0.2328	0.2609	0.3426	0.346	0.3392	0.4087	0.3948	0.4685	0.4901	0.4685	0.4685	0.4725	0.5342	0.6183	0.6375	0.562	0.5382	0.5382	0.5098	0.5707	0.5951	0.5665	0.5577	0.5098	0.494	0.3983	0.3704	0.3529	0.3529	0.3872	0.4256	0.3321	0.346	0.3774	0.268	0.1759
ELMI001844	TRG	TRG_ER_diLys_1	E3GL_ADE02	P68978	156	159	0.7593	0.1275	0.107	0.069	0.0341	0.0372	0.0389	0.0389	0.0646	0.1028	0.1671	0.1643	0.1028	0.1137	0.078	0.0799	0.0888	0.0463	0.0494	0.087	0.1137	0.1643	0.2541	0.2783	0.3529	0.3392	0.2951	0.1881	0.1881	0.1028	0.1162	0.0568	0.0306	0.0605	0.0433	0.0306	0.0313	0.0281	0.0555	0.0405	0.0244	0.0184	0.0168
ELMI001851	TRG	TRG_NLS_MonoCore_2	2B_CMVQ	Q66125	21	26	0.4904	nan	nan	nan	nan	nan	nan	nan	nan	nan	nan	nan	nan	nan	nan	nan	nan	nan	nan	nan	nan	nan	nan	nan	nan	nan	nan	nan	nan	nan	nan	nan	nan	nan	nan	nan	nan	nan	nan	nan	nan	nan	nan
ELMI001741	LIG	LIG_PDZ_Class_1	VGLG_RABVE	P03524	519	524	0.8685	0.2849	0.3053	0.2783	0.3599	0.4619	0.3249	0.346	0.4292	0.3667	0.3392	0.3426	0.3983	0.4017	0.3087	0.3117	0.3149	0.3872	0.433	0.433	0.422	0.3599	0.3599	0.2645	0.2951	0.2002	0.2164	0.3321	0.2951	0.2817	0.3426	0.2541	0.2715	0.1702	0.1028	0.1449	0.1251	0.1206	0.0985	0.0888	0.0948	0.0799	0.0719
ELMI002917	LIG	LIG_G3BP_FGDF_1	DNBI_HHV11	P04296	1142	1147	0.3715	0.1528	0.0967	0.1759	0.2328	0.2328	0.1823	0.2064	0.2292	0.2328	0.3117	0.2817	0.2541	0.1942	0.1969	0.1914	0.1702	0.1229	0.0676	0.0765	0.1137	0.1048	0.0676	0.107	0.107	0.0662	0.1137	0.2094	0.2129	0.2002	0.2164	0.2292	0.1881	0.2328	0.2164	0.2715	0.2884	0.2129	0.2064	0.2884	0.2783	0.2364	0.247
ELMI001828	MOD	MOD_NMyristoyl	GAG_MMTVC	P11284	1	7	0.636829	nan	nan	nan	nan	nan	nan	nan	nan	nan	nan	nan	nan	nan	nan	nan	nan	nan	nan	nan	nan	nan	nan	nan	nan	nan	nan	nan	nan	nan	nan	nan	nan	nan	nan	nan	nan	nan	nan	nan	nan	nan	nan
ELMI004416	LIG	LIG_SH3_CIN85_PxpxPR_1	POLG_HCVJF	Q99IB8	2323	2328	0.7607	0.5098	0.494	0.4409	0.4507	0.433	0.4766	0.4725	0.5901	0.5176	0.4864	0.5098	0.5254	0.5342	0.5533	0.6991	0.6712	0.7289	0.6375	0.7036	0.7036	0.5992	0.6531	0.5254	0.5296	0.6227	0.6906	0.6375	0.6043	0.6183	0.712	0.7547	0.7331	0.7505	0.6576	0.6531	0.662	0.6661	0.5758	0.6851	0.6482	0.7369	0.712
ELMI001315	DEG	DEG_SCF_TRCP1_1	VPU_HV1BR	P05923	51	56	0.377667	nan	nan	nan	nan	nan	nan	nan	nan	nan	nan	nan	nan	nan	nan	nan	nan	nan	nan	nan	nan	nan	nan	nan	nan	nan	nan	nan	nan	nan	nan	nan	nan	nan	nan	nan	nan	nan	nan	nan	nan	nan	nan
ELMI002140	MOD	MOD_CK2_1	VPU_HV1BR	P05923	49	55	0.345757	nan	nan	nan	nan	nan	nan	nan	nan	nan	nan	nan	nan	nan	nan	nan	nan	nan	nan	nan	nan	nan	nan	nan	nan	nan	nan	nan	nan	nan	nan	nan	nan	nan	nan	nan	nan	nan	nan	nan	nan	nan	nan
ELMI002141	MOD	MOD_CK2_1	VPU_HV1BR	P05923	53	59	0.448529	nan	nan	nan	nan	nan	nan	nan	nan	nan	nan	nan	nan	nan	nan	nan	nan	nan	nan	nan	nan	nan	nan	nan	nan	nan	nan	nan	nan	nan	nan	nan	nan	nan	nan	nan	nan	nan	nan	nan	nan	nan	nan
ELMI001827	MOD	MOD_NMyristoyl	GAG_HV1H2	P04591	1	7	0.723043	nan	nan	nan	nan	nan	nan	nan	nan	nan	nan	nan	nan	nan	nan	nan	nan	nan	nan	nan	nan	nan	nan	nan	nan	nan	nan	nan	nan	nan	nan	nan	nan	nan	nan	nan	nan	nan	nan	nan	nan	nan	nan
ELMI001852	TRG	TRG_NLS_MonoExtC_3	GAG_HV1H2	P04591	25	30	0.195167	nan	nan	nan	nan	nan	nan	nan	nan	nan	nan	nan	nan	nan	nan	nan	nan	nan	nan	nan	nan	nan	nan	nan	nan	nan	nan	nan	nan	nan	nan	nan	nan	nan	nan	nan	nan	nan	nan	nan	nan	nan	nan
ELMI003117	LIG	LIG_Rb_LxCxE_1	GCVK_HCMVA	P16788	144	167	0.358908	0.5758	0.5493	0.5254	0.494	0.562	0.5992	0.5382	0.4979	0.5342	0.5296	0.5296	0.4979	0.5296	0.5707	0.5665	0.6136	0.5758	0.5758	0.5758	0.5254	0.5211	0.4864	0.5176	0.5533	0.5493	0.5807	0.5665	0.6375	0.5992	0.5854	0.6183	0.5254	0.5901	0.5807	0.4901	0.4801	0.4619	0.4619	0.5098	0.5017	0.5807	0.6136
ELMI003461	LIG	LIG_ULM_U2AF65_1	REV_HV2D2	P15830	37	42	0.550133	nan	nan	nan	nan	nan	nan	nan	nan	nan	nan	nan	nan	nan	nan	nan	nan	nan	nan	nan	nan	nan	nan	nan	nan	nan	nan	nan	nan	nan	nan	nan	nan	nan	nan	nan	nan	nan	nan	nan	nan	nan	nan
ELMI002923	LIG	LIG_KLC1_WD_1	F12_VACCW	Q80HX6	534	543	0.0629	0.0372	0.0398	0.0398	0.0424	0.069	0.0646	0.0631	0.0618	0.1229	0.1206	0.107	0.107	0.0734	0.0734	0.1229	0.1184	0.0646	0.1048	0.1611	0.2258	0.3019	0.2034	0.2193	0.1759	0.1554	0.1611	0.1759	0.1881	0.1881	0.1298	0.1942	0.2094	0.2094	0.2783	0.3566	0.3426	0.4256	0.4256	0.346	0.2575	0.2292	0.1399
ELMI001829	MOD	MOD_NMyristoyl	HBSAG_HBVD3	P03138	1	7	0.819771	nan	nan	nan	nan	nan	nan	nan	nan	nan	nan	nan	nan	nan	nan	nan	nan	nan	nan	nan	nan	nan	nan	nan	nan	nan	nan	nan	nan	nan	nan	nan	nan	nan	nan	nan	nan	nan	nan	nan	nan	nan	nan
ELMI001716	CLV	CLV_PCSK_FUR_1	SPIKE_IBVB	P11223	534	538	0.21178	0.107	0.0618	0.0605	0.107	0.0719	0.1206	0.1251	0.1206	0.1791	0.1823	0.1671	0.1671	0.1671	0.1731	0.1731	0.1476	0.1528	0.1229	0.1229	0.0749	0.0618	0.0719	0.0734	0.078	0.0749	0.107	0.1007	0.0909	0.0555	0.0765	0.0676	0.0364	0.0389	0.0253	0.0414	0.0662	0.0929	0.0531	0.0662	0.0414	0.0734	0.0581
ELMI001715	CLV	CLV_PCSK_FUR_1	SPIKE_IBVB	P11223	687	691	0.18906	0.1349	0.1349	0.1501	0.1449	0.2064	0.2034	0.1643	0.1643	0.2193	0.2292	0.3149	0.2064	0.2064	0.1298	0.1476	0.1449	0.1449	0.1007	0.078	0.0749	0.0676	0.0605	0.0605	0.1092	0.0555	0.0555	0.0518	0.038	0.0191	0.0202	0.0306	0.0188	0.03	0.0327	0.0405	0.0327	0.0341	0.0592	0.0518	0.0618	0.0605	0.0414
ELMI001846	TRG	TRG_ER_diLys_1	SPIKE_IBVB	P11223	1159	1162	0.820075	0.0443	0.0263	0.0618	0.0581	0.0592	0.0631	0.1028	0.0835	0.0817	0.0851	0.0835	0.0799	0.087	0.0851	0.0405	0.069	0.0372	0.0214	0.0341	0.0327	0.0184	0.0165	0.0253	0.0151	0.0174	0.0188	0.0109	0.0085	0.0065	0.0065	0.0076	0.0057	0.0067	0.0044	0.0041	0.0054	0.0043	0.0043	0.0039	0.0032	0.0024	0.0025
ELMI003550	LIG	LIG_PDZ_Wminus1_1	VPU_HV1YB	Q9IDV3	72	74	0.753833	nan	nan	nan	nan	nan	nan	nan	nan	nan	nan	nan	nan	nan	nan	nan	nan	nan	nan	nan	nan	nan	nan	nan	nan	nan	nan	nan	nan	nan	0.0023	0.0028	0.0024	0.0021	0.0018	0.0022	0.0025	0.0023	0.0021	0.0019	0.0018	0.0015	0.0015
ELMI001720	DEG	DEG_APCC_KENBOX_2	VE1_BPV1	P03116	27	31	0.61596	nan	nan	nan	nan	nan	nan	nan	nan	nan	nan	nan	nan	nan	nan	nan	nan	nan	nan	nan	nan	nan	nan	nan	nan	nan	nan	nan	nan	nan	nan	nan	nan	nan	nan	nan	nan	nan	nan	nan	nan	nan	nan
ELMI003151	LIG	LIG_Rb_LxCxE_1	B8ZX42_9POLY	B8ZX42	211	229	0.797616	0.712	0.8013	0.7916	0.805	0.805	0.8765	0.8681	0.9249	0.9168	0.9168	0.9081	0.8991	0.8942	0.8872	0.9039	0.9151	0.9211	0.9168	0.9329	0.9287	0.9308	0.9151	0.9168	0.9269	0.8765	0.8966	0.8966	0.8343	0.8198	0.8279	0.7951	0.8235	0.805	0.805	0.8313	0.7982	0.7951	0.7843	0.7881	0.7755	0.8085	0.8313
ELMI001833	MOD	MOD_NMyristoyl	SRC_RSVSA	P00524	1	7	0.976429	nan	nan	nan	nan	nan	nan	nan	nan	nan	nan	nan	nan	nan	nan	nan	nan	nan	nan	nan	nan	nan	nan	nan	nan	nan	nan	nan	nan	nan	nan	nan	nan	nan	nan	nan	nan	nan	nan	nan	nan	nan	nan
ELMI001538	LIG	LIG_PTB_Phospho_1	MT_POVMA	P03077	244	250	0.4633	0.0076	0.0088	0.0091	0.0062	0.0045	0.0064	0.0064	0.0075	0.0075	0.0119	0.0174	0.0174	0.0178	0.0188	0.012	0.0141	0.0218	0.0463	0.038	0.0223	0.038	0.0662	0.0662	0.0734	0.0888	0.1702	0.0929	0.0568	0.0506	0.0306	0.0313	0.0218	0.0281	0.0433	0.0287	0.0263	0.0483	0.0676	0.0646	0.1251	0.1881	0.2094
ELMI003129	LIG	LIG_Rb_LxCxE_1	Q98178_MCV1	Q98178	140	158	0.371484	0.0127	0.0125	0.0084	0.0101	0.0138	0.0141	0.012	0.012	0.0188	0.0165	0.0111	0.0113	0.0104	0.008	0.007	0.0048	0.0061	0.009	0.0081	0.009	0.0115	0.012	0.0104	0.0105	0.0108	0.0108	0.0125	0.0108	0.0108	0.0119	0.0214	0.0281	0.0194	0.0341	0.0662	0.0948	0.1275	0.1914	0.1942	0.1298	0.1323	0.1528
ELMI003128	LIG	LIG_Rb_LxCxE_1	Q98178_MCV1	Q98178	173	196	0.392442	0.0341	0.0662	0.0948	0.1275	0.1914	0.1942	0.1298	0.1323	0.1528	0.1028	0.078	0.1449	0.2193	0.2164	0.2364	0.3087	0.2094	0.1424	0.0799	0.0967	0.1373	0.0929	0.0929	0.0948	0.0948	0.0888	0.0888	0.1373	0.1554	0.1881	0.1731	0.1881	0.1476	0.1298	0.0835	0.0909	0.0888	0.1611	0.247	0.268	0.1942	0.0985
ELMI002970	LIG	LIG_CSL_BTD_1	EBNA6_EBVB9	P03204	96	99	0.41025	nan	nan	nan	nan	nan	0.9013	0.923	0.9249	0.9488	0.9534	0.9562	0.9577	0.9503	0.9519	0.9547	0.9577	0.9433	0.9503	0.9503	0.9717	0.9725	0.9711	0.9684	0.9684	0.9684	0.9711	0.9792	0.977	0.9822	0.9777	0.9807	0.9849	0.9844	0.986	0.986	0.9822	0.9807	0.9875	0.9844	0.9725	0.9577	0.9664
ELMI001745	LIG	LIG_PTAP_UEV_1	NCAP_MABVM	P27588	602	607	0.75835	0.9807	0.9797	0.9711	0.9362	0.9329	0.9151	0.9249	0.8655	0.7951	0.8375	0.7595	0.7672	0.7881	0.712	0.7369	0.7951	0.725	0.725	0.7209	0.725	0.7547	0.7718	0.7595	0.7916	0.7843	0.805	0.8279	0.8313	0.8942	0.9329	0.9473	0.9693	0.9415	0.9433	0.9684	0.9684	0.9606	0.9725	0.9733	0.9717	0.9693	0.9677
ELMI004001	LIG	LIG_NRP_CendR_1	Q2F842_ORFV	Q2F842	127	130	0.98095	0.2918	0.374	0.4441	0.4652	0.422	0.3704	0.3286	0.3494	0.2988	0.2988	0.3117	0.3983	0.3983	0.4087	0.4685	0.4652	0.4766	0.4725	0.4801	0.4685	0.5254	0.5342	0.5342	0.562	0.3872	0.4051	0.4541	0.4409	0.4017	0.4507	0.3117	0.3019	0.2988	0.1791	0.0749	0.0719	0.1092	0.1137	0.1137	0.078	0.0835	0.0605
ELMI002471	LIG	LIG_MYND_1	EBNA2_EBVB9	P12978	383	387	0.78458	0.8596	0.8765	0.8235	0.8313	0.8343	0.8462	0.8375	0.8162	0.8279	0.8596	0.919	0.9664	0.9684	0.9836	0.983	0.9725	0.9606	0.9593	0.9762	0.977	0.9777	0.9684	0.9634	0.9751	0.9593	0.9593	0.9519	0.9593	0.9677	0.9684	0.9287	0.8462	0.8462	0.8462	0.7629	0.6322	0.7163	0.8013	0.8085	0.8085	0.805	0.7843
ELMI002472	LIG	LIG_MYND_1	EBNA2_EBVB9	P12978	437	441	0.58306	0.9693	0.983	0.9912	0.9906	0.9896	0.9889	0.9875	0.987	0.987	0.9879	0.987	0.9854	0.9836	0.9792	0.9787	0.9816	0.9787	0.9787	0.9783	0.977	0.9777	0.9792	0.9792	0.9816	0.9562	0.9547	0.9577	0.9606	0.9634	0.9657	0.9634	0.9634	0.9577	0.9657	0.9657	0.9593	0.9562	0.9634	0.9308	0.9329	0.9457	0.9151
ELMI001857	TRG	TRG_NLS_MonoCore_2	VPRL_FIVSD	P69469	47	52	0.00156667	nan	nan	nan	nan	nan	nan	nan	nan	nan	nan	nan	nan	nan	nan	nan	nan	nan	nan	nan	nan	nan	nan	nan	nan	nan	nan	nan	nan	nan	nan	nan	nan	nan	nan	nan	nan	nan	nan	nan	nan	nan	nan
ELMI001750	LIG	LIG_Integrin_RGD_1	CAPSP_ADE02	P03276	340	342	0.634667	0.1229	0.1731	0.2575	0.2503	0.2364	0.1554	0.1791	0.2849	0.2129	0.1251	0.1184	0.1184	0.1731	0.2292	0.2988	0.2817	0.3182	0.2918	0.3087	0.391	0.3807	0.384	0.3774	0.2988	0.3053	0.2292	0.3149	0.3286	0.2503	0.3426	0.4149	0.4149	0.5139	0.433	0.4831	0.4652	0.3807	0.2783	0.384	0.3117	0.3019	0.2817
ELMI001767	LIG	LIG_WW_1	CAPSP_ADE02	P03276	12	15	0.38995	nan	nan	nan	nan	nan	nan	nan	nan	nan	nan	nan	nan	nan	nan	nan	nan	nan	nan	nan	nan	nan	nan	nan	nan	nan	nan	nan	nan	nan	nan	nan	nan	nan	nan	nan	nan	nan	nan	nan	nan	nan	nan
ELMI004271	TRG	TRG_DiLeu_BaEn_1	Q4JGV0_SIV	Q4JGV0	190	195	0.42465	0.4507	0.5055	0.4541	0.5419	0.5901	0.5665	0.4901	0.5098	0.4725	0.4476	0.4186	0.4409	0.4256	0.3321	0.3149	0.2292	0.2002	0.1323	0.2002	0.2129	0.2094	0.2541	0.1791	0.1611	0.1554	0.1449	0.1424	0.1914	0.1671	0.1611	0.1852	0.2064	0.1702	0.107	0.107	0.1092	0.1759	0.1823	0.2399	0.2193	0.2436	0.1791
ELMI001369	TRG	TRG_NLS_MonoExtN_4	VP1_POVMA	P03090	3	8	0.73475	nan	nan	nan	nan	nan	nan	nan	nan	nan	nan	nan	nan	nan	nan	nan	nan	nan	nan	nan	nan	nan	nan	nan	nan	nan	nan	nan	nan	nan	nan	nan	nan	nan	nan	nan	nan	nan	nan	nan	nan	nan	nan
ELMI001471	LIG	LIG_LYPXL_S_1	GAG_MLVFF	P26806	130	134	0.6517	0.3053	0.2752	0.2918	0.1914	0.2224	0.2399	0.1399	0.2129	0.1671	0.2292	0.1323	0.1914	0.1942	0.2164	0.2328	0.2399	0.2399	0.3087	0.3182	0.4409	0.4256	0.3529	0.3774	0.3807	0.4256	0.4051	0.3215	0.4149	0.3494	0.3117	0.2988	0.4149	0.4087	0.4292	0.4017	0.4017	0.3872	0.5098	0.5176	0.5211	0.4476	0.5577
ELMI001811	MOD	MOD_N-GLC_1	SPIKE_CVHSA	P59594	118	123	0.0610333	0.3321	0.374	0.2849	0.3117	0.346	0.3566	0.374	0.374	0.3599	0.3983	0.391	0.384	0.391	0.3019	0.2129	0.346	0.346	0.3566	0.3426	0.2193	0.2575	0.2258	0.2193	0.3087	0.2258	0.1399	0.0929	0.0929	0.1028	0.1115	0.0909	0.0443	0.0269	0.0473	0.0405	0.0405	0.0327	0.0334	0.0205	0.0327	0.0662	0.0306
ELMI001812	MOD	MOD_N-GLC_1	SPIKE_CVHSA	P59594	226	231	0.0139833	0.0888	0.069	0.0531	0.038	0.0227	0.0227	0.0218	0.0231	0.0258	0.0389	0.069	0.0719	0.0909	0.1399	0.1323	0.1914	0.107	0.0888	0.1476	0.1528	0.1162	0.0454	0.107	0.1323	0.1643	0.1275	0.1476	0.0851	0.0414	0.0531	0.0555	0.0424	0.0191	0.0181	0.0119	0.012	0.0108	0.0163	0.0372	0.0341	0.03	0.038
ELMI001813	MOD	MOD_N-GLC_1	SPIKE_CVHSA	P59594	268	273	0.161383	0.0909	0.038	0.0631	0.0592	0.0719	0.0676	0.1373	0.1162	0.0817	0.0372	0.0454	0.1048	0.107	0.1791	0.1731	0.1373	0.087	0.0414	0.0281	0.0171	0.0168	0.0157	0.0178	0.0194	0.0235	0.024	0.024	0.0151	0.0194	0.03	0.0662	0.0389	0.0424	0.0414	0.0398	0.0194	0.0424	0.0734	0.0765	0.1115	0.2094	0.1399
ELMI001814	MOD	MOD_N-GLC_1	SPIKE_CVHSA	P59594	317	322	0.0759167	0.0888	0.0494	0.0473	0.0909	0.0364	0.0389	0.0313	0.0398	0.0218	0.0218	0.03	0.016	0.0134	0.024	0.0398	0.0454	0.0835	0.0414	0.0389	0.0398	0.069	0.0605	0.0835	0.0646	0.0473	0.0568	0.0258	0.0218	0.0356	0.0341	0.0198	0.0231	0.0568	0.0605	0.0531	0.0306	0.0218	0.013	0.0194	0.0198	0.0205	0.0223
ELMI001815	MOD	MOD_N-GLC_1	SPIKE_CVHSA	P59594	329	334	0.0404333	0.0134	0.024	0.0398	0.0454	0.0835	0.0414	0.0389	0.0398	0.069	0.0605	0.0835	0.0646	0.0473	0.0568	0.0258	0.0218	0.0356	0.0341	0.0198	0.0231	0.0568	0.0605	0.0531	0.0306	0.0218	0.013	0.0194	0.0198	0.0205	0.0223	0.0248	0.0306	0.0389	0.0281	0.0518	0.1115	0.1323	0.0888	0.1583	0.1476	0.1476	0.1349
ELMI001816	MOD	MOD_N-GLC_1	SPIKE_CVHSA	P59594	356	361	0.00388333	0.0198	0.0205	0.0223	0.0248	0.0306	0.0389	0.0281	0.0518	0.1115	0.1323	0.0888	0.1583	0.1476	0.1476	0.1349	0.1424	0.1583	0.1852	0.1881	0.2951	0.2094	0.2988	0.1914	0.1702	0.1092	0.1048	0.0985	0.078	0.087	0.0473	0.0646	0.0948	0.0888	0.0967	0.0581	0.0581	0.0543	0.0443	0.0835	0.0506	0.0473	0.0555
ELMI001817	MOD	MOD_N-GLC_1	SPIKE_CVHSA	P59594	782	787	0.189883	0.1275	0.1323	0.0851	0.1092	0.0948	0.1349	0.2064	0.2129	0.1554	0.1554	0.1583	0.1554	0.1229	0.1137	0.1206	0.1399	0.1501	0.1476	0.2541	0.1969	0.1852	0.1449	0.1184	0.1791	0.2094	0.2849	0.1942	0.2034	0.1137	0.2034	0.1731	0.1671	0.1115	0.0909	0.0888	0.0948	0.0799	0.1162	0.1611	0.0734	0.0851	0.0929
ELMI001818	MOD	MOD_N-GLC_1	SPIKE_CVHSA	P59594	1055	1060	0.249	0.0909	0.0835	0.0909	0.0888	0.0985	0.1115	0.0929	0.0948	0.1184	0.1229	0.0888	0.1611	0.1731	0.1115	0.1007	0.1643	0.1501	0.1449	0.1501	0.2292	0.2258	0.1449	0.2193	0.2094	0.1399	0.1399	0.1298	0.1583	0.1449	0.1373	0.0817	0.1424	0.1092	0.0851	0.1501	0.1528	0.1554	0.1323	0.1251	0.1611	0.1731	0.1115
ELMI001819	MOD	MOD_N-GLC_1	SPIKE_CVHSA	P59594	1079	1084	0.08375	0.1399	0.1399	0.1298	0.1583	0.1449	0.1373	0.0817	0.1424	0.1092	0.0851	0.1501	0.1528	0.1554	0.1323	0.1251	0.1611	0.1731	0.1115	0.1501	0.1275	0.1251	0.1914	0.2258	0.2164	0.2292	0.1501	0.1583	0.1583	0.1528	0.1823	0.2064	0.1914	0.2783	0.2034	0.2436	0.1476	0.1092	0.1007	0.1583	0.1852	0.1399	0.1399
ELMI001820	MOD	MOD_N-GLC_1	SPIKE_CVHSA	P59594	1139	1144	0.337967	0.0443	0.0494	0.0592	0.0985	0.1275	0.1449	0.247	0.2258	0.1298	0.1583	0.1914	0.1399	0.1611	0.1373	0.1251	0.1137	0.2034	0.3019	0.3019	0.3667	0.3321	0.3356	0.2951	0.2951	0.3053	0.3117	0.2951	0.2258	0.1275	0.1611	0.087	0.0909	0.1092	0.0948	0.1115	0.107	0.0929	0.0543	0.0506	0.0531	0.0555	0.0719
ELMI001821	MOD	MOD_N-GLC_1	SPIKE_CVHSA	P59594	1154	1159	0.199167	0.1137	0.2034	0.3019	0.3019	0.3667	0.3321	0.3356	0.2951	0.2951	0.3053	0.3117	0.2951	0.2258	0.1275	0.1611	0.087	0.0909	0.1092	0.0948	0.1115	0.107	0.0929	0.0543	0.0506	0.0531	0.0555	0.0719	0.0631	0.0631	0.0506	0.0592	0.0555	0.0334	0.03	0.0605	0.0929	0.1759	0.1759	0.1791	0.0948	0.0631	0.107
ELMI001822	MOD	MOD_N-GLC_1	SPIKE_CVHSA	P59594	1175	1180	0.0556	0.0929	0.0543	0.0506	0.0531	0.0555	0.0719	0.0631	0.0631	0.0506	0.0592	0.0555	0.0334	0.03	0.0605	0.0929	0.1759	0.1759	0.1791	0.0948	0.0631	0.107	0.1881	0.2817	0.1942	0.1969	0.1373	0.0851	0.0948	0.1702	0.107	0.0506	0.0518	0.0929	0.1501	0.0967	0.0518	0.0506	0.0555	0.0294	0.0618	0.1092	0.1251
ELMI001337	LIG	LIG_PTAP_UEV_1	VP40_EBOZM	Q05128	6	11	0.4178	nan	nan	nan	nan	nan	nan	nan	nan	nan	nan	nan	nan	nan	nan	nan	nan	nan	nan	nan	nan	nan	nan	nan	nan	nan	nan	nan	nan	nan	nan	nan	nan	nan	nan	nan	nan	nan	nan	nan	nan	nan	nan
ELMI001770	LIG	LIG_WW_1	VP40_EBOZM	Q05128	10	13	0.290575	nan	nan	nan	nan	nan	nan	nan	nan	nan	nan	nan	nan	nan	nan	nan	nan	nan	nan	nan	nan	nan	nan	nan	nan	nan	nan	nan	nan	nan	nan	nan	nan	nan	nan	nan	nan	nan	nan	nan	nan	nan	nan
ELMI003451	DOC	DOC_CYCLIN_RxL_1	A8T798_HCMV	A8T798	415	427	0.838962	0.3983	0.5098	0.5139	0.5296	0.6375	0.5055	0.5017	0.3983	0.3286	0.3286	0.4256	0.4652	0.3704	0.422	0.3983	0.4051	0.4017	0.433	0.391	0.3529	0.2575	0.2575	0.2129	0.2884	0.2849	0.2783	0.3117	0.3019	0.433	0.494	0.4979	0.5176	0.4652	0.5807	0.5707	0.5456	0.5342	0.5419	0.4864	0.5807	0.5296	0.662
ELMI001474	LIG	LIG_LYPXL_S_1	GAG_MSVMO	P03334	130	134	0.57858	0.2988	0.268	0.2849	0.2609	0.2951	0.3117	0.1969	0.1942	0.1501	0.2094	0.1162	0.1759	0.1791	0.1969	0.2094	0.2164	0.2129	0.2849	0.2783	0.4017	0.3948	0.3182	0.3426	0.346	0.391	0.3704	0.2849	0.384	0.3149	0.2752	0.2609	0.3807	0.3704	0.391	0.3667	0.3667	0.3529	0.4801	0.4864	0.5098	0.4369	0.5382
ELMI001712	CLV	CLV_PCSK_FUR_1	FUS_HRSVA	P03420	133	137	0.1442	0.3249	0.2645	0.2164	0.2399	0.2064	0.1373	0.2064	0.2064	0.1942	0.1137	0.1229	0.1759	0.1671	0.1275	0.0799	0.1275	0.0799	0.0967	0.0851	0.0851	0.0929	0.0555	0.0888	0.1373	0.1501	0.1731	0.1702	0.1759	0.1731	0.1791	0.2715	0.3149	0.3117	0.2609	0.3149	0.3215	0.2399	0.3215	0.3182	0.4017	0.3286	0.3182
ELMI003460	LIG	LIG_ULM_U2AF65_1	REV_HV1H2	P04618	41	46	0.615383	nan	nan	nan	nan	nan	nan	nan	nan	nan	nan	nan	nan	nan	nan	nan	nan	nan	nan	nan	nan	nan	nan	nan	nan	nan	nan	nan	nan	nan	nan	nan	nan	nan	nan	nan	nan	nan	nan	nan	nan	nan	nan
ELMI001853	TRG	TRG_NLS_MonoExtN_4	PPR_SCMVC	P16046	455	460	0.676483	0.2849	0.3053	0.391	0.3948	0.422	0.3704	0.374	0.4441	0.3807	0.384	0.384	0.3249	0.346	0.3704	0.391	0.5139	0.4441	0.4979	0.5211	0.5017	0.6712	0.6269	0.6227	0.6183	0.5901	0.6322	0.7799	0.712	0.6906	0.7629	0.7547	0.6991	0.7881	0.7595	0.7036	0.6427	0.4766	0.5456	0.5901	0.562	0.5055	0.4619
ELMI002164	TRG	TRG_NLS_MonoExtN_4	VPAP_HCMVA	P16790	425	432	0.701475	0.5992	0.6712	0.6576	0.6375	0.6136	0.7036	0.7459	0.7459	0.7209	0.662	0.6991	0.6991	0.7629	0.7718	0.7718	0.8279	0.8375	0.8313	0.8085	0.8162	0.8198	0.8198	0.8198	0.8198	0.8279	0.8343	0.8343	0.8375	0.8462	0.8596	0.8596	0.8162	0.8198	0.8279	0.8162	0.8421	0.8313	0.7505	0.7843	0.8313	0.8421	0.8343
ELMI001854	TRG	TRG_NLS_MonoCore_2	REV_EIAVY	P20919	158	163	0.852633	0.5951	0.6375	0.7289	0.7036	0.712	0.7209	0.7595	0.8279	0.7755	0.7595	0.7629	0.7369	0.6948	0.6948	0.6851	0.7163	0.7459	0.6661	0.6661	0.662	0.6269	0.6136	0.5176	0.4441	0.4441	0.4369	0.4149	0.3215	0.3182	0.2399	0.2399	0.1791	0.1791	0.2783	0.2884	0.3087	0.3053	0.2918	0.3426	0.4017	0.391	0.3182
ELMI001737	LIG	LIG_PDZ_Class_1	Q9Q8F7_MYXVL	Q9Q8F7	283	288	0.661867	0.0269	0.0341	0.0356	0.0364	0.0531	0.0506	0.069	0.0909	0.0817	0.1323	0.0835	0.0704	0.0483	0.0334	0.0356	0.03	0.0543	0.0313	0.0263	0.0543	0.0543	0.0543	0.0631	0.0734	0.0327	0.0364	0.038	0.0306	0.0389	0.0662	0.0543	0.0929	0.0568	0.0483	0.0719	0.0948	0.1251	0.0799	0.1399	0.2328	0.2436	0.2541
ELMI003178	DOC	DOC_PP2A_B56_1	NCAP_EBOZM	P18272	562	567	0.8269	0.6948	0.7036	0.725	0.805	0.7718	0.7369	0.7982	0.8279	0.8942	0.8966	0.8828	0.8313	0.7799	0.7163	0.6183	0.725	0.662	0.662	0.7629	0.7595	0.7755	0.8623	0.8741	0.8596	0.8313	0.8655	0.8493	0.8741	0.8872	0.8493	0.8375	0.8235	0.853	0.8894	0.9249	0.9677	0.9703	0.9762	0.9756	0.9717	0.9744	0.9657
ELMI003114	LIG	LIG_Rb_LxCxE_1	REPA_WDVS	P06847	191	212	0.1703	0.2884	0.3053	0.2817	0.268	0.2752	0.1969	0.1137	0.2064	0.2064	0.3019	0.3529	0.3631	0.3321	0.3286	0.3494	0.3494	0.384	0.384	0.4051	0.2849	0.3704	0.3599	0.2399	0.2436	0.2224	0.1611	0.2328	0.3149	0.3356	0.346	0.3249	0.3774	0.3807	0.3807	0.3807	0.4186	0.4149	0.3774	0.3983	0.391	0.433	0.3566
[truncated: 159 more columns]

## Sheet: merged_viruses_short_diso_data
elm_accession	elm_type	elm_identifier	elm_protein_name	elm_protein_id	orig_start	orig_end	elm_mean	-100	-99	-98	-97	-96	-95	-94	-93	-92	-91	-90	-89	-88	-87	-86	-85	-84	-83	-82	-81	-80	-79	-78	-77	-76	-75	-74	-73	-72	-71	-70	-69	-68	-67	-66	-65	-64	-63	-62	-61	-60	-59
ELMI004148	LIG	LIG_LYPXL_L_2	GAG_HV1H2	P04591	483	492	0.6236	nan	nan	nan	nan	nan	nan	nan	nan	nan	nan	nan	nan	nan	nan	nan	nan	nan	nan	nan	nan	nan	nan	nan	nan	nan	nan	nan	nan	nan	nan	nan	nan	nan	nan	nan	nan	nan	nan	nan	nan	nan	nan
ELMI001326	LIG	LIG_PTAP_UEV_1	GAG_HV1H2	P04591	454	459	0.900583	nan	nan	nan	nan	nan	nan	nan	nan	nan	nan	nan	nan	nan	nan	nan	nan	nan	nan	nan	nan	nan	nan	nan	nan	nan	nan	nan	nan	nan	nan	nan	nan	nan	nan	nan	nan	nan	nan	nan	nan	nan	nan
ELMI001749	LIG	LIG_Integrin_RGD_1	POLG_FMDVO	P03305	869	871	0.215467	0.0965	0.0744	0.1088	0.1018	0.0965	0.1456	0.1266	0.0813	0.1266	0.106	0.0478	0.0274	0.0268	0.0194	0.0387	0.0376	0.0376	0.0387	0.0179	0.0376	0.0514	0.0297	0.0643	0.0308	0.0274	0.0179	0.0173	0.0316	0.0554	0.0542	0.0701	0.0789	0.1292	0.0789	0.0701	0.0813	0.0832	0.1349	0.1805	0.3005	0.3146	0.3005
ELMI002257	LIG	LIG_HCF-1_HBM_1	VP16_HHV11	P06492	361	364	0.443125	0.0038	0.0044	0.0053	0.0086	0.0042	0.0066	0.0121	0.0252	0.0363	0.0173	0.0376	0.0194	0.0173	0.0327	0.0212	0.0259	0.0245	0.0316	0.0268	0.0425	0.0771	0.0455	0.0387	0.0789	0.0567	0.106	0.1635	0.106	0.1088	0.138	0.2292	0.1667	0.2432	0.1921	0.208	0.2292	0.1602	0.2531	0.2558	0.27	0.2558	0.2748
ELMI001836	MOD	MOD_NMyristoyl	L1R_VACCC	P20540	1	7	0.731114	nan	nan	nan	nan	nan	nan	nan	nan	nan	nan	nan	nan	nan	nan	nan	nan	nan	nan	nan	nan	nan	nan	nan	nan	nan	nan	nan	nan	nan	nan	nan	nan	nan	nan	nan	nan	nan	nan	nan	nan	nan	nan
ELMI002348	LIG	LIG_Integrin_isoDGR_2	CAPSD_AAV2S	P03135	511	513	0.4901	0.0935	0.0813	0.1088	0.1088	0.0884	0.0832	0.0813	0.0884	0.0832	0.1018	0.1088	0.1878	0.138	0.1698	0.1766	0.3053	0.2209	0.1532	0.2255	0.2122	0.2558	0.208	0.1602	0.115	0.1205	0.1416	0.1602	0.1602	0.1495	0.1495	0.2483	0.2385	0.2385	0.3053	0.3456	0.3359	0.3184	0.3847	0.46	0.3939	0.3885	0.3847
ELMI001710	CLV	CLV_PCSK_FUR_1	ENV_HV1B1	P03375	508	512	0.15688	0.4149	0.4245	0.3762	0.4245	0.4379	0.3992	0.3535	0.3491	0.3399	0.2913	0.3005	0.3184	0.2531	0.2531	0.2558	0.2167	0.2041	0.1921	0.1667	0.2558	0.2602	0.2292	0.2333	0.2913	0.3005	0.2209	0.2748	0.2748	0.282	0.3005	0.3535	0.2865	0.2786	0.3456	0.2913	0.2531	0.2333	0.2558	0.3359	0.3806	0.3491	0.3184
ELMI001774	MOD	MOD_N-GLC_1	ENV_HV1B1	P03375	87	92	0.282567	nan	nan	nan	nan	nan	nan	nan	nan	nan	nan	nan	nan	nan	nan	nan	nan	nan	nan	nan	nan	nan	nan	nan	nan	nan	nan	nan	nan	nan	nan	nan	nan	nan	nan	nan	nan	nan	nan	nan	nan	nan	nan
ELMI001775	MOD	MOD_N-GLC_1	ENV_HV1B1	P03375	140	145	0.468617	0.106	0.0771	0.0376	0.0137	0.0083	0.0121	0.0179	0.0308	0.0286	0.0395	0.0567	0.0621	0.0677	0.0991	0.0965	0.1018	0.1416	0.1532	0.106	0.0935	0.0858	0.0884	0.0858	0.115	0.115	0.1416	0.1766	0.1805	0.1844	0.2255	0.2432	0.2865	0.3806	0.3847	0.3399	0.282	0.2748	0.2333	0.2333	0.2333	0.2865	0.3311
ELMI001776	MOD	MOD_N-GLC_1	ENV_HV1B1	P03375	159	164	0.234167	0.0935	0.0858	0.0884	0.0858	0.115	0.115	0.1416	0.1766	0.1805	0.1844	0.2255	0.2432	0.2865	0.3806	0.3847	0.3399	0.282	0.2748	0.2333	0.2333	0.2333	0.2865	0.3311	0.3399	0.27	0.2963	0.3578	0.3399	0.3184	0.3263	0.3311	0.282	0.2209	0.2167	0.2122	0.1698	0.2041	0.2531	0.3225	0.2963	0.2122	0.2657
ELMI001777	MOD	MOD_N-GLC_1	ENV_HV1B1	P03375	185	190	0.0872	0.3578	0.3399	0.3184	0.3263	0.3311	0.282	0.2209	0.2167	0.2122	0.1698	0.2041	0.2531	0.3225	0.2963	0.2122	0.2657	0.1958	0.1292	0.1266	0.1921	0.1958	0.1602	0.2167	0.2483	0.1635	0.115	0.1322	0.1292	0.115	0.1292	0.106	0.0643	0.0464	0.0455	0.0478	0.0789	0.0455	0.0701	0.106	0.0677	0.066	0.0643
ELMI001778	MOD	MOD_N-GLC_1	ENV_HV1B1	P03375	196	201	0.0617167	0.2531	0.3225	0.2963	0.2122	0.2657	0.1958	0.1292	0.1266	0.1921	0.1958	0.1602	0.2167	0.2483	0.1635	0.115	0.1322	0.1292	0.115	0.1292	0.106	0.0643	0.0464	0.0455	0.0478	0.0789	0.0455	0.0701	0.106	0.0677	0.066	0.0643	0.0991	0.0965	0.0789	0.1292	0.1635	0.1667	0.2255	0.2333	0.2041	0.282	0.3668
ELMI001779	MOD	MOD_N-GLC_1	ENV_HV1B1	P03375	233	238	0.0730833	0.2255	0.2333	0.2041	0.282	0.3668	0.363	0.3491	0.4203	0.4203	0.5043	0.5126	0.4458	0.5084	0.5084	0.4651	0.4651	0.3939	0.3939	0.3359	0.3399	0.3311	0.3311	0.2602	0.27	0.2558	0.2558	0.2432	0.2657	0.2531	0.27	0.1998	0.1732	0.1667	0.115	0.0744	0.0965	0.0554	0.0965	0.0607	0.0607	0.0744	0.0478
ELMI001780	MOD	MOD_N-GLC_1	ENV_HV1B1	P03375	240	245	0.1547	0.4203	0.4203	0.5043	0.5126	0.4458	0.5084	0.5084	0.4651	0.4651	0.3939	0.3939	0.3359	0.3399	0.3311	0.3311	0.2602	0.27	0.2558	0.2558	0.2432	0.2657	0.2531	0.27	0.1998	0.1732	0.1667	0.115	0.0744	0.0965	0.0554	0.0965	0.0607	0.0607	0.0744	0.0478	0.049	0.0723	0.0744	0.0723	0.0701	0.1041	0.0607
ELMI001781	MOD	MOD_N-GLC_1	ENV_HV1B1	P03375	261	266	0.14195	0.2531	0.27	0.1998	0.1732	0.1667	0.115	0.0744	0.0965	0.0554	0.0965	0.0607	0.0607	0.0744	0.0478	0.049	0.0723	0.0744	0.0723	0.0701	0.1041	0.0607	0.0587	0.0327	0.049	0.0567	0.0478	0.0744	0.1088	0.115	0.1205	0.0744	0.106	0.1566	0.1088	0.0789	0.0909	0.0884	0.0542	0.0567	0.0387	0.0414	0.0771
ELMI001782	MOD	MOD_N-GLC_1	ENV_HV1B1	P03375	275	280	0.1304	0.049	0.0723	0.0744	0.0723	0.0701	0.1041	0.0607	0.0587	0.0327	0.049	0.0567	0.0478	0.0744	0.1088	0.115	0.1205	0.0744	0.106	0.1566	0.1088	0.0789	0.0909	0.0884	0.0542	0.0567	0.0387	0.0414	0.0771	0.0542	0.1041	0.0771	0.0701	0.0858	0.0316	0.0279	0.0316	0.0395	0.0607	0.0395	0.0308	0.0286	0.0425
ELMI002292	MOD	MOD_N-GLC_1	ENV_HV1B1	P03375	288	293	0.260167	0.1088	0.115	0.1205	0.0744	0.106	0.1566	0.1088	0.0789	0.0909	0.0884	0.0542	0.0567	0.0387	0.0414	0.0771	0.0542	0.1041	0.0771	0.0701	0.0858	0.0316	0.0279	0.0316	0.0395	0.0607	0.0395	0.0308	0.0286	0.0425	0.0363	0.0118	0.0179	0.0167	0.0304	0.0274	0.0121	0.0182	0.015	0.0245	0.0259	0.0478	0.0514
ELMI001783	MOD	MOD_N-GLC_1	ENV_HV1B1	P03375	294	299	0.41415	0.1088	0.0789	0.0909	0.0884	0.0542	0.0567	0.0387	0.0414	0.0771	0.0542	0.1041	0.0771	0.0701	0.0858	0.0316	0.0279	0.0316	0.0395	0.0607	0.0395	0.0308	0.0286	0.0425	0.0363	0.0118	0.0179	0.0167	0.0304	0.0274	0.0121	0.0182	0.015	0.0245	0.0259	0.0478	0.0514	0.0607	0.0542	0.0464	0.0502	0.0813	0.0677
ELMI001784	MOD	MOD_N-GLC_1	ENV_HV1B1	P03375	300	305	0.511317	0.0387	0.0414	0.0771	0.0542	0.1041	0.0771	0.0701	0.0858	0.0316	0.0279	0.0316	0.0395	0.0607	0.0395	0.0308	0.0286	0.0425	0.0363	0.0118	0.0179	0.0167	0.0304	0.0274	0.0121	0.0182	0.015	0.0245	0.0259	0.0478	0.0514	0.0607	0.0542	0.0464	0.0502	0.0813	0.0677	0.0991	0.0701	0.0701	0.1766	0.1766	0.1292
ELMI002293	MOD	MOD_N-GLC_1	ENV_HV1B1	P03375	331	336	0.39055	0.0542	0.0464	0.0502	0.0813	0.0677	0.0991	0.0701	0.0701	0.1766	0.1766	0.1292	0.1322	0.1602	0.1844	0.1456	0.1532	0.1566	0.1635	0.1041	0.1667	0.1178	0.1205	0.1698	0.1698	0.1117	0.1292	0.1349	0.2483	0.2602	0.1998	0.1495	0.138	0.1349	0.1205	0.1322	0.1766	0.115	0.1178	0.1205	0.1698	0.1998	0.2657
ELMI001785	MOD	MOD_N-GLC_1	ENV_HV1B1	P03375	338	343	0.351767	0.0701	0.1766	0.1766	0.1292	0.1322	0.1602	0.1844	0.1456	0.1532	0.1566	0.1635	0.1041	0.1667	0.1178	0.1205	0.1698	0.1698	0.1117	0.1292	0.1349	0.2483	0.2602	0.1998	0.1495	0.138	0.1349	0.1205	0.1322	0.1766	0.115	0.1178	0.1205	0.1698	0.1998	0.2657	0.2657	0.1844	0.1266	0.1416	0.1732	0.1205	0.1117
ELMI001786	MOD	MOD_N-GLC_1	ENV_HV1B1	P03375	355	360	0.40865	0.1117	0.1292	0.1349	0.2483	0.2602	0.1998	0.1495	0.138	0.1349	0.1205	0.1322	0.1766	0.115	0.1178	0.1205	0.1698	0.1998	0.2657	0.2657	0.1844	0.1266	0.1416	0.1732	0.1205	0.1117	0.1088	0.1602	0.1635	0.2385	0.1732	0.1732	0.1566	0.1532	0.2292	0.2657	0.2558	0.2531	0.2786	0.2786	0.2865	0.3806	0.4651
ELMI002294	MOD	MOD_N-GLC_1	ENV_HV1B1	P03375	385	390	0.0860167	0.1732	0.1566	0.1532	0.2292	0.2657	0.2558	0.2531	0.2786	0.2786	0.2865	0.3806	0.4651	0.4513	0.4556	0.4458	0.4556	0.46	0.4556	0.5374	0.5374	0.6219	0.5941	0.59	0.5473	0.5374	0.442	0.442	0.46	0.4037	0.4037	0.3992	0.3717	0.3762	0.4513	0.4116	0.4967	0.4333	0.4245	0.363	0.3399	0.3535	0.3146
ELMI001787	MOD	MOD_N-GLC_1	ENV_HV1B1	P03375	391	396	0.165917	0.2531	0.2786	0.2786	0.2865	0.3806	0.4651	0.4513	0.4556	0.4458	0.4556	0.46	0.4556	0.5374	0.5374	0.6219	0.5941	0.59	0.5473	0.5374	0.442	0.442	0.46	0.4037	0.4037	0.3992	0.3717	0.3762	0.4513	0.4116	0.4967	0.4333	0.4245	0.363	0.3399	0.3535	0.3146	0.3456	0.3399	0.3847	0.3885	0.442	0.3717
ELMI001788	MOD	MOD_N-GLC_1	ENV_HV1B1	P03375	396	401	0.314117	0.4651	0.4513	0.4556	0.4458	0.4556	0.46	0.4556	0.5374	0.5374	0.6219	0.5941	0.59	0.5473	0.5374	0.442	0.442	0.46	0.4037	0.4037	0.3992	0.3717	0.3762	0.4513	0.4116	0.4967	0.4333	0.4245	0.363	0.3399	0.3535	0.3146	0.3456	0.3399	0.3847	0.3885	0.442	0.3717	0.3578	0.4333	0.3717	0.3668	0.3847
ELMI001789	MOD	MOD_N-GLC_1	ENV_HV1B1	P03375	405	410	0.39795	0.6219	0.5941	0.59	0.5473	0.5374	0.442	0.442	0.46	0.4037	0.4037	0.3992	0.3717	0.3762	0.4513	0.4116	0.4967	0.4333	0.4245	0.363	0.3399	0.3535	0.3146	0.3456	0.3399	0.3847	0.3885	0.442	0.3717	0.3578	0.4333	0.3717	0.3668	0.3847	0.3806	0.3096	0.3456	0.3359	0.4078	0.3311	0.3992	0.3885	0.3762
ELMI001790	MOD	MOD_N-GLC_1	ENV_HV1B1	P03375	447	452	0.370733	0.4037	0.3885	0.3992	0.3399	0.27	0.27	0.3535	0.3491	0.3359	0.3939	0.3939	0.3992	0.4282	0.5008	0.4333	0.3668	0.3491	0.3992	0.3939	0.3184	0.3184	0.2333	0.2385	0.2963	0.363	0.3578	0.3005	0.2122	0.1416	0.1416	0.1349	0.1292	0.138	0.0858	0.0526	0.0744	0.1041	0.1041	0.0813	0.0526	0.0832	0.0789
ELMI001791	MOD	MOD_N-GLC_1	ENV_HV1B1	P03375	462	467	0.5404	0.3668	0.3491	0.3992	0.3939	0.3184	0.3184	0.2333	0.2385	0.2963	0.363	0.3578	0.3005	0.2122	0.1416	0.1416	0.1349	0.1292	0.138	0.0858	0.0526	0.0744	0.1041	0.1041	0.0813	0.0526	0.0832	0.0789	0.1266	0.0935	0.0909	0.0813	0.1178	0.1667	0.2292	0.3096	0.3053	0.3053	0.3184	0.3005	0.3456	0.4116	0.4149
ELMI001792	MOD	MOD_N-GLC_1	ENV_HV1B1	P03375	615	620	0.19785	0.0395	0.0478	0.0771	0.0744	0.0677	0.0526	0.0514	0.0387	0.0376	0.0587	0.0478	0.0813	0.0441	0.0526	0.0502	0.0858	0.106	0.1117	0.1732	0.1635	0.1018	0.1292	0.1602	0.0909	0.0554	0.0542	0.066	0.0621	0.0858	0.115	0.0607	0.0425	0.0455	0.0643	0.0316	0.0542	0.0441	0.0526	0.0464	0.0502	0.049	0.0464
ELMI001793	MOD	MOD_N-GLC_1	ENV_HV1B1	P03375	624	629	0.192433	0.0587	0.0478	0.0813	0.0441	0.0526	0.0502	0.0858	0.106	0.1117	0.1732	0.1635	0.1018	0.1292	0.1602	0.0909	0.0554	0.0542	0.066	0.0621	0.0858	0.115	0.0607	0.0425	0.0455	0.0643	0.0316	0.0542	0.0441	0.0526	0.0464	0.0502	0.049	0.0464	0.0425	0.0194	0.0387	0.035	0.0182	0.02	0.0087	0.0086	0.0081
ELMI001794	MOD	MOD_N-GLC_1	ENV_HV1B1	P03375	636	641	0.1707	0.1292	0.1602	0.0909	0.0554	0.0542	0.066	0.0621	0.0858	0.115	0.0607	0.0425	0.0455	0.0643	0.0316	0.0542	0.0441	0.0526	0.0464	0.0502	0.049	0.0464	0.0425	0.0194	0.0387	0.035	0.0182	0.02	0.0087	0.0086	0.0081	0.0078	0.0141	0.0097	0.0124	0.0128	0.0067	0.0067	0.0035	0.0042	0.0037	0.0037	0.0035
ELMI001795	MOD	MOD_N-GLC_1	ENV_HV1B1	P03375	673	678	0.000433333	0.0035	0.0042	0.0037	0.0037	0.0035	0.0038	0.0086	0.0082	0.0144	0.0144	0.0078	0.0167	0.0084	0.0066	0.0121	0.0079	0.0097	0.0099	0.0231	0.0268	0.0182	0.0212	0.0194	0.0194	0.0316	0.0425	0.049	0.0327	0.035	0.0304	0.0542	0.0701	0.0677	0.115	0.1532	0.1495	0.1416	0.1495	0.1495	0.1041	0.115	0.1732
ELMI001736	LIG	LIG_PDZ_Class_1	Q9DWF6_RCMVM	Q9DWF6	516	521	0.905433	0.1732	0.1088	0.138	0.1602	0.106	0.106	0.1667	0.1732	0.1178	0.066	0.0965	0.0935	0.0744	0.0587	0.0723	0.1088	0.066	0.1041	0.0526	0.0542	0.0542	0.0567	0.1117	0.066	0.0744	0.115	0.0701	0.0554	0.106	0.1349	0.1456	0.1566	0.1732	0.1998	0.208	0.2167	0.1958	0.2531	0.2122	0.2531	0.2255	0.3184
ELMI001714	CLV	CLV_PCSK_FUR_1	POLG_DEN1B	P27909	202	206	0.41464	nan	nan	nan	nan	nan	nan	nan	nan	nan	nan	nan	nan	nan	0.9466	0.9141	0.8391	0.7458	0.7111	0.6756	0.6474	0.6219	0.59	0.5412	0.5008	0.5802	0.5008	0.5008	0.4149	0.4116	0.4037	0.4037	0.3668	0.363	0.2748	0.27	0.2657	0.2292	0.2865	0.2209	0.1667	0.1349	0.1117
ELMI002919	LIG	LIG_KLC1_WD_1	A36_VACCW	P68619	62	71	0.58061	nan	nan	nan	nan	nan	nan	nan	nan	nan	nan	nan	nan	nan	nan	nan	nan	nan	nan	nan	nan	nan	nan	nan	nan	nan	nan	nan	nan	nan	nan	nan	nan	nan	nan	nan	nan	nan	nan	nan	0.3146	0.1844	0.1117
ELMI002920	LIG	LIG_KLC1_WD_1	A36_VACCW	P68619	95	104	0.34732	nan	nan	nan	nan	nan	nan	0.3146	0.1844	0.1117	0.0789	0.0567	0.02	0.007	0.0026	0.0008	0.0004	0.0002	0.0002	0.0001	0.0001	0.0002	0.0002	0.0003	0.0005	0.0003	0.0006	0.0006	0.0006	0.0006	0.0008	0.0008	0.0009	0.0029	0.004	0.0052	0.0075	0.0131	0.0297	0.0387	0.0677	0.1292	0.1416
ELMI003875	LIG	LIG_SH2_NCK_1	A36_VACCW	P68619	112	116	0.29348	0.0002	0.0001	0.0001	0.0002	0.0002	0.0003	0.0005	0.0003	0.0006	0.0006	0.0006	0.0006	0.0008	0.0008	0.0009	0.0029	0.004	0.0052	0.0075	0.0131	0.0297	0.0387	0.0677	0.1292	0.1416	0.1349	0.1349	0.1322	0.2167	0.2041	0.2167	0.282	0.363	0.363	0.3668	0.3668	0.3578	0.4245	0.4918	0.5126	0.5253	0.5296
ELMI000886	MOD	MOD_SUMO_for_1	VIE1_HCMVA	P13202	449	452	0.793575	0.0478	0.0723	0.0441	0.0414	0.0274	0.0286	0.0286	0.035	0.0607	0.0587	0.0832	0.0965	0.0884	0.138	0.1349	0.0884	0.1117	0.1805	0.2657	0.2602	0.3146	0.3225	0.3184	0.4282	0.4149	0.4333	0.4556	0.4333	0.3399	0.3399	0.3535	0.3146	0.2963	0.3535	0.3717	0.3456	0.4149	0.4513	0.4282	0.4333	0.4333	0.3578
ELMI000263	LIG	LIG_CtBP_PxDLS_1	E1A_ADE02	P03254	279	283	0.54622	0.0363	0.0502	0.0621	0.1667	0.1667	0.2041	0.363	0.4245	0.4556	0.4703	0.4703	0.6219	0.6035	0.6174	0.6681	0.7079	0.754	0.7418	0.7418	0.7724	0.7573	0.7232	0.7232	0.7147	0.7034	0.6944	0.687	0.6789	0.687	0.6906	0.687	0.6984	0.6604	0.6756	0.687	0.687	0.5941	0.5992	0.6124	0.6035	0.6174	0.6412
ELMI001338	LIG	LIG_PTAP_UEV_1	Z_LASSJ	O73557	80	85	0.622483	nan	nan	nan	nan	nan	nan	nan	nan	nan	nan	nan	nan	nan	nan	nan	nan	nan	nan	nan	nan	nan	0.9831	0.9713	0.9624	0.9447	0.9348	0.9162	0.8713	0.8424	0.7605	0.687	0.6681	0.6789	0.6516	0.6442	0.6293	0.5374	0.5549	0.5667	0.59	0.4879	0.3225
ELMI001837	MOD	MOD_NMyristoyl	Z_LASSJ	O73557	1	7	0.940543	nan	nan	nan	nan	nan	nan	nan	nan	nan	nan	nan	nan	nan	nan	nan	nan	nan	nan	nan	nan	nan	nan	nan	nan	nan	nan	nan	nan	nan	nan	nan	nan	nan	nan	nan	nan	nan	nan	nan	nan	nan	nan
ELMI001475	LIG	LIG_LYPXL_L_2	GAG_HV1B1	P03347	495	504	0.6236	nan	nan	nan	nan	nan	nan	nan	nan	nan	nan	nan	nan	nan	nan	nan	nan	nan	nan	nan	nan	nan	nan	nan	nan	nan	nan	nan	nan	nan	nan	nan	nan	nan	nan	nan	nan	nan	nan	nan	nan	nan	nan
ELMI001324	LIG	LIG_PTAP_UEV_1	GAG_HV1B1	P03347	454	459	0.9257	nan	nan	nan	nan	nan	nan	nan	nan	nan	nan	nan	nan	nan	nan	nan	nan	nan	nan	nan	nan	nan	nan	nan	nan	nan	nan	nan	nan	nan	nan	nan	nan	nan	nan	nan	nan	nan	nan	nan	nan	nan	nan
ELMI001325	LIG	LIG_PTAP_UEV_1	GAG_HV1B1	P03347	466	471	0.838783	nan	nan	nan	nan	nan	nan	nan	nan	nan	nan	nan	nan	nan	nan	nan	nan	nan	nan	nan	nan	nan	nan	nan	nan	nan	nan	nan	nan	nan	nan	nan	nan	nan	nan	nan	nan	nan	nan	nan	nan	nan	nan
ELMI002962	LIG	LIG_CSL_BTD_1	F5H9D8_HHV8	F5H9D8	203	206	0.4072	0.0363	0.0514	0.049	0.0554	0.0279	0.0464	0.0464	0.0387	0.0376	0.0212	0.0087	0.0102	0.0109	0.0086	0.0075	0.007	0.0097	0.0182	0.0395	0.0376	0.0395	0.0587	0.0607	0.0425	0.0259	0.0526	0.0274	0.0194	0.0308	0.0316	0.066	0.1566	0.1958	0.2122	0.2531	0.2865	0.3491	0.3535	0.3399	0.3456	0.3491	0.4379
ELMI002963	LIG	LIG_CSL_BTD_1	F5H9D8_HHV8	F5H9D8	306	309	0.443325	0.4078	0.4078	0.3885	0.3847	0.4149	0.4333	0.5008	0.5126	0.5126	0.5667	0.6374	0.5992	0.6412	0.6412	0.59	0.59	0.5667	0.5846	0.5583	0.5846	0.5846	0.6219	0.6334	0.6557	0.6474	0.6604	0.665	0.6604	0.6293	0.6681	0.6756	0.6789	0.6944	0.7111	0.7275	0.7772	0.7724	0.8242	0.82	0.835	0.8242	0.7912
ELMI002964	LIG	LIG_CSL_BTD_1	F5H9D8_HHV8	F5H9D8	487	490	0.427225	0.5229	0.4879	0.46	0.442	0.4781	0.4379	0.3847	0.4078	0.4333	0.4203	0.4918	0.5173	0.4967	0.46	0.4749	0.5296	0.5623	0.4513	0.4513	0.4282	0.4333	0.4282	0.5374	0.5583	0.5583	0.5583	0.6174	0.6715	0.6474	0.6293	0.6035	0.59	0.5992	0.6035	0.59	0.5126	0.5253	0.4918	0.5941	0.5992	0.6374	0.6442
ELMI001331	LIG	LIG_PTAP_UEV_1	GAG_HV2BE	P18095	455	460	0.706017	nan	nan	nan	nan	nan	nan	nan	nan	nan	nan	nan	nan	nan	nan	nan	nan	nan	nan	nan	nan	nan	nan	nan	nan	nan	nan	nan	nan	nan	nan	nan	nan	nan	nan	nan	nan	nan	nan	nan	nan	nan	nan
ELMI001742	LIG	LIG_PDZ_Class_1	VL2_HPV49	P36762	516	521	0.808433	0.5374	0.4651	0.4556	0.5374	0.5173	0.5043	0.5762	0.6516	0.5583	0.6255	0.6124	0.5711	0.5711	0.4879	0.442	0.46	0.4749	0.4703	0.46	0.4282	0.4879	0.5374	0.5941	0.5711	0.4703	0.4513	0.3939	0.4037	0.3806	0.3806	0.3762	0.363	0.3885	0.363	0.4078	0.4703	0.5253	0.4379	0.3847	0.3225	0.3535	0.3762
ELMI004270	TRG	TRG_DiLeu_BaEn_1	NEF_HV1B1	P03404	160	165	0.4509	0.2865	0.3096	0.3311	0.3359	0.3005	0.3456	0.3359	0.3491	0.4379	0.4513	0.442	0.3885	0.3806	0.3456	0.3146	0.2333	0.2483	0.2385	0.2432	0.3263	0.2122	0.1878	0.1921	0.1844	0.1844	0.2432	0.2255	0.2122	0.2255	0.2041	0.1635	0.106	0.1532	0.1532	0.1766	0.1878	0.2432	0.2432	0.3263	0.2483	0.1698	0.2657
ELMI001849	TRG	TRG_NES_CRM1_1	NEP_I34A1	P03508	10	22	0.342677	nan	nan	nan	nan	nan	nan	nan	nan	nan	nan	nan	nan	nan	nan	nan	nan	nan	nan	nan	nan	nan	nan	nan	nan	nan	nan	nan	nan	nan	nan	nan	nan	nan	nan	nan	nan	nan	nan	nan	nan	nan	nan
ELMI002299	TRG	TRG_NES_CRM1_1	NEP_I34A1	P03508	11	22	0.3344	nan	nan	nan	nan	nan	nan	nan	nan	nan	nan	nan	nan	nan	nan	nan	nan	nan	nan	nan	nan	nan	nan	nan	nan	nan	nan	nan	nan	nan	nan	nan	nan	nan	nan	nan	nan	nan	nan	nan	nan	nan	nan
ELMI001738	LIG	LIG_PDZ_Class_1	Q9Q8T6_RFVKA	Q9Q8T6	282	287	0.640367	0.0167	0.0179	0.0179	0.02	0.035	0.0363	0.0455	0.0478	0.0336	0.0542	0.0297	0.0252	0.0144	0.0094	0.0097	0.0094	0.0218	0.0102	0.0094	0.0194	0.02	0.0131	0.016	0.0212	0.009	0.0097	0.0084	0.007	0.0102	0.0212	0.0194	0.0395	0.0218	0.0212	0.0336	0.0464	0.0554	0.035	0.0587	0.106	0.1117	0.1088
ELMI001708	CLV	CLV_PCSK_FUR_1	ENV_FFV	O56861	124	128	0.5592	0.4037	0.3184	0.4333	0.4245	0.4458	0.3806	0.4116	0.3311	0.3359	0.3535	0.3578	0.4282	0.3456	0.3578	0.2602	0.2558	0.1878	0.1766	0.1921	0.1878	0.1532	0.138	0.1178	0.0526	0.0514	0.0252	0.0212	0.0121	0.0194	0.0286	0.0231	0.0218	0.0086	0.0102	0.0035	0.0033	0.001	0.0007	0.0004	0.0003	0.0002	0.0002
ELMI001709	CLV	CLV_PCSK_FUR_1	ENV_HTLV2	P03383	305	309	0.19036	0.0677	0.0965	0.1266	0.1292	0.0643	0.0621	0.0395	0.0327	0.0387	0.0252	0.015	0.016	0.0274	0.0414	0.0414	0.0425	0.066	0.0643	0.0643	0.0643	0.0677	0.0425	0.0268	0.0274	0.0308	0.0567	0.0395	0.0621	0.0478	0.0771	0.1266	0.1921	0.1878	0.1805	0.1805	0.1844	0.2748	0.2167	0.1635	0.1732	0.2041	0.27
ELMI001839	TRG	TRG_ENDOCYTIC_2	ENV_HTLV2	P03383	477	480	0.391225	0.0587	0.0526	0.0308	0.0308	0.0425	0.0304	0.0387	0.0405	0.0414	0.0231	0.0118	0.0074	0.0081	0.0078	0.0079	0.0141	0.0274	0.0441	0.0363	0.0231	0.0231	0.0144	0.0157	0.0363	0.0387	0.0425	0.0858	0.1018	0.0567	0.0607	0.1041	0.1566	0.1667	0.1667	0.1698	0.2531	0.1698	0.1805	0.1088	0.1266	0.1178	0.124
ELMI001755	LIG	LIG_SH3_2	POLG_HCVJA	P26662	2323	2328	0.583317	0.3311	0.3456	0.3535	0.4282	0.4037	0.4078	0.4149	0.4116	0.3311	0.3359	0.282	0.2209	0.2558	0.2531	0.3184	0.3806	0.3491	0.3096	0.2483	0.2385	0.2292	0.3096	0.3225	0.2292	0.2292	0.2786	0.208	0.1921	0.1732	0.1766	0.1766	0.208	0.27	0.2432	0.2483	0.1667	0.1698	0.1322	0.2041	0.2432	0.3225	0.3184
ELMI001316	DEG	DEG_SCF_TRCP1_1	LMP1_EBVB9	P03230	210	215	0.875117	0.0001	0.0001	0.0001	0.0001	0.0001	0.0001	0.0001	0.0001	0.0001	0.0001	0.0001	0.0001	0.0001	0.0001	0.0001	0.0001	0.0001	0.0001	0.0001	0.0001	0.0001	0.0001	0.0001	0.0001	0.0001	0.0001	0.0001	0.0001	0.0001	0.0001	0.0001	0.0001	0.0001	0.0001	0.0001	0.0001	0.0001	0.0001	0.0001	0.0001	0.0001	0.0001
ELMI001757	LIG	LIG_TRAF2_2	LMP1_EBVB9	P03230	204	209	0.817233	0.0001	0.0001	0.0001	0.0001	0.0001	0.0001	0.0001	0.0001	0.0001	0.0001	0.0001	0.0001	0.0001	0.0001	0.0001	0.0001	0.0001	0.0001	0.0001	0.0001	0.0001	0.0001	0.0001	0.0001	0.0001	0.0001	0.0001	0.0001	0.0001	0.0001	0.0001	0.0001	0.0001	0.0001	0.0001	0.0001	0.0001	0.0001	0.0001	0.0001	0.0001	0.0001
ELMI003115	LIG	LIG_Rb_LxCxE_1	REPA_MSVS	P14990	197	216	0.29519	0.1958	0.1456	0.1532	0.138	0.1456	0.1698	0.1698	0.1205	0.1266	0.1456	0.1416	0.1998	0.2041	0.2255	0.2255	0.2292	0.3096	0.3053	0.2963	0.27	0.3399	0.363	0.363	0.4333	0.442	0.4333	0.4203	0.4556	0.5229	0.5802	0.5583	0.5667	0.5173	0.4967	0.4703	0.5412	0.5549	0.4967	0.5008	0.5043	0.4749	0.4703
ELMI001733	LIG	LIG_PDZ_Class_1	E4OR1_ADE09	P89079	120	125	0.2796	0.27	0.2748	0.2963	0.2748	0.1878	0.1844	0.1667	0.2122	0.2167	0.2786	0.2602	0.1732	0.1266	0.0813	0.0502	0.0478	0.0279	0.0502	0.0308	0.0567	0.066	0.0621	0.0336	0.0376	0.035	0.0621	0.0363	0.0643	0.0554	0.049	0.0268	0.0194	0.0268	0.0212	0.0376	0.0607	0.0363	0.0607	0.0464	0.0771	0.0771	0.0677
ELMI001825	MOD	MOD_N-GLC_1	VME1_CVHSA	P59596	3	8	0.3868	nan	nan	nan	nan	nan	nan	nan	nan	nan	nan	nan	nan	nan	nan	nan	nan	nan	nan	nan	nan	nan	nan	nan	nan	nan	nan	nan	nan	nan	nan	nan	nan	nan	nan	nan	nan	nan	nan	nan	nan	nan	nan
ELMI001470	LIG	LIG_LYPXL_S_1	GAG_FSVMD	P03340	203	207	0.73478	nan	nan	nan	nan	nan	nan	nan	nan	nan	nan	nan	nan	nan	nan	nan	nan	nan	nan	nan	nan	nan	nan	nan	nan	nan	nan	nan	nan	nan	nan	nan	nan	nan	nan	nan	nan	nan	nan	nan	nan	nan	nan
ELMI001469	LIG	LIG_LYPXL_S_1	GAG_MSVFR	P29175	128	132	0.67326	0.1732	0.1322	0.1732	0.1495	0.1602	0.1602	0.2041	0.1958	0.1292	0.1292	0.0909	0.1322	0.0909	0.1416	0.1602	0.1732	0.1921	0.2041	0.1878	0.2483	0.1805	0.27	0.2558	0.2041	0.1667	0.1766	0.1766	0.1456	0.1495	0.2167	0.1602	0.1532	0.1495	0.2209	0.2041	0.208	0.1958	0.1958	0.1958	0.2913	0.3096	0.4078
ELMI001732	LIG	LIG_WW_1	VP8_BTV10	P08363	36	39	0.626075	nan	nan	nan	nan	nan	nan	nan	nan	nan	nan	nan	nan	nan	nan	nan	nan	nan	nan	nan	nan	nan	nan	nan	nan	nan	nan	nan	nan	nan	nan	nan	nan	nan	nan	nan	nan	nan	nan	nan	nan	nan	nan
ELMI001806	MOD	MOD_N-GLC_1	POLG_HCVH	P27958	195	200	0.513517	nan	nan	nan	nan	nan	nan	nan	nan	nan	nan	nan	nan	nan	nan	nan	nan	nan	nan	nan	nan	nan	nan	nan	nan	nan	nan	nan	nan	nan	nan	nan	nan	nan	nan	nan	nan	nan	nan	nan	nan	nan	nan
ELMI001807	MOD	MOD_N-GLC_1	POLG_HCVH	P27958	208	213	0.150333	nan	nan	nan	nan	nan	nan	nan	nan	nan	nan	nan	nan	nan	nan	nan	nan	nan	nan	nan	nan	nan	nan	nan	nan	nan	nan	nan	nan	nan	nan	nan	nan	nan	nan	nan	nan	nan	nan	nan	nan	nan	nan
ELMI001808	MOD	MOD_N-GLC_1	POLG_HCVH	P27958	233	238	0.0862833	nan	nan	nan	nan	nan	nan	nan	nan	nan	nan	nan	nan	nan	nan	nan	nan	nan	nan	nan	nan	nan	nan	nan	nan	nan	nan	nan	nan	nan	nan	nan	nan	nan	nan	nan	nan	nan	nan	nan	nan	nan	nan
ELMI001809	MOD	MOD_N-GLC_1	POLG_HCVH	P27958	304	309	0.0839333	0.1878	0.2385	0.2041	0.1732	0.1805	0.1566	0.1205	0.124	0.1602	0.1602	0.2167	0.2209	0.115	0.0789	0.1805	0.0789	0.0587	0.0567	0.0621	0.0832	0.106	0.1349	0.1322	0.1602	0.1041	0.0607	0.0526	0.0621	0.0621	0.0677	0.0832	0.0744	0.0542	0.106	0.1322	0.124	0.2333	0.2748	0.27	0.1844	0.2122	0.208
ELMI001771	LIG	LIG_WW_1	VP40_MABVM	P35260	16	19	0.419625	nan	nan	nan	nan	nan	nan	nan	nan	nan	nan	nan	nan	nan	nan	nan	nan	nan	nan	nan	nan	nan	nan	nan	nan	nan	nan	nan	nan	nan	nan	nan	nan	nan	nan	nan	nan	nan	nan	nan	nan	nan	nan
ELMI004145	LIG	LIG_LYPXL_SIV_4	GAG_SIVMK	P05893	487	495	0.504089	nan	nan	nan	nan	nan	nan	nan	nan	nan	nan	nan	nan	nan	nan	nan	nan	nan	nan	nan	nan	nan	nan	nan	nan	nan	nan	nan	nan	nan	nan	nan	nan	nan	nan	nan	nan	nan	nan	nan	nan	nan	nan
ELMI002470	LIG	LIG_MYND_1	E1A_ADE05	P03255	113	117	0.51344	0.1088	0.0723	0.1416	0.2432	0.2432	0.1698	0.1456	0.1635	0.2167	0.2292	0.2558	0.2657	0.2748	0.3146	0.3359	0.2913	0.3146	0.4203	0.5229	0.5084	0.4282	0.4967	0.6035	0.5229	0.4282	0.5229	0.5331	0.59	0.5126	0.5173	0.5583	0.5583	0.5549	0.5514	0.5711	0.5762	0.6715	0.6715	0.6255	0.5296	0.5296	0.6174
ELMI003112	LIG	LIG_Rb_LxCxE_1	E1A_ADE05	P03255	118	140	0.625487	0.1698	0.1456	0.1635	0.2167	0.2292	0.2558	0.2657	0.2748	0.3146	0.3359	0.2913	0.3146	0.4203	0.5229	0.5084	0.4282	0.4967	0.6035	0.5229	0.4282	0.5229	0.5331	0.59	0.5126	0.5173	0.5583	0.5583	0.5549	0.5514	0.5711	0.5762	0.6715	0.6715	0.6255	0.5296	0.5296	0.6174	0.5583	0.46	0.5473	0.6412	0.6174
ELMI001514	LIG	LIG_Rb_pABgroove_1	E1A_ADE05	P03255	41	49	0.563511	nan	nan	nan	nan	nan	nan	nan	nan	nan	nan	nan	nan	nan	nan	nan	nan	nan	nan	nan	nan	nan	nan	nan	nan	nan	nan	nan	nan	nan	nan	nan	nan	nan	nan	nan	nan	nan	nan	nan	nan	nan	nan
ELMI001373	TRG	TRG_NLS_MonoCore_2	E1A_ADE05	P03255	284	289	0.8573	0.208	0.3668	0.4282	0.46	0.4749	0.4749	0.6219	0.6079	0.6255	0.6756	0.7111	0.7605	0.754	0.7501	0.7817	0.7724	0.7605	0.7605	0.754	0.7458	0.7418	0.7388	0.7342	0.7388	0.7418	0.7388	0.7501	0.7147	0.7317	0.7388	0.7418	0.6516	0.6557	0.665	0.6604	0.6681	0.6827	0.687	0.5941	0.6124	0.6124	0.6174
ELMI001372	TRG	TRG_NLS_MonoExtC_3	E1A_ADE05	P03255	284	289	0.8573	0.208	0.3668	0.4282	0.46	0.4749	0.4749	0.6219	0.6079	0.6255	0.6756	0.7111	0.7605	0.754	0.7501	0.7817	0.7724	0.7605	0.7605	0.754	0.7458	0.7418	0.7388	0.7342	0.7388	0.7418	0.7388	0.7501	0.7147	0.7317	0.7388	0.7418	0.6516	0.6557	0.665	0.6604	0.6681	0.6827	0.687	0.5941	0.6124	0.6124	0.6174
ELMI001721	DOC	DOC_CYCLIN_RxL_1	VE1_HPV18	P06789	124	134	0.353245	0.2963	0.3578	0.3806	0.3885	0.4556	0.4918	0.5229	0.5374	0.5331	0.5412	0.5802	0.6124	0.6124	0.6174	0.5941	0.6174	0.5583	0.5008	0.5514	0.59	0.5992	0.5941	0.5762	0.4918	0.4078	0.4116	0.4245	0.4245	0.46	0.3762	0.4078	0.3939	0.363	0.3578	0.3535	0.3359	0.2483	0.3053	0.3263	0.3184	0.3456	0.27
ELMI001735	LIG	LIG_PDZ_Class_1	Q7TFX0_RHCM6	Q7TFX0	141	146	0.38585	0.0327	0.0587	0.0621	0.0991	0.1532	0.1698	0.1921	0.1878	0.1805	0.2558	0.27	0.27	0.2531	0.1998	0.2041	0.2209	0.1416	0.1349	0.106	0.1041	0.1766	0.0935	0.1018	0.1018	0.0621	0.0502	0.0502	0.049	0.0327	0.0414	0.0252	0.0274	0.049	0.1041	0.1532	0.1532	0.1292	0.1456	0.2167	0.2385	0.3359	0.3311
ELMI004154	LIG	LIG_Integrin_RGD_TGFB_3	Q98W00_9PICO	Q98W00	145	151	0.281057	0.0789	0.1088	0.1844	0.1456	0.138	0.1998	0.1766	0.1266	0.1766	0.1532	0.0771	0.0478	0.0455	0.0441	0.0643	0.0607	0.0554	0.0587	0.0316	0.0478	0.0677	0.0405	0.049	0.0274	0.0304	0.0212	0.02	0.0363	0.0607	0.0587	0.0771	0.0832	0.1292	0.0813	0.0567	0.0832	0.0884	0.138	0.1805	0.2963	0.3456	0.3311
ELMI003137	LIG	LIG_Rb_LxCxE_1	Q77J94_WSSVS	Q77J94	214	226	0.466438	0.0858	0.0789	0.1018	0.0554	0.0441	0.0789	0.1566	0.0991	0.1602	0.1088	0.0677	0.0991	0.0965	0.1018	0.0621	0.0363	0.0425	0.0327	0.0514	0.0554	0.0542	0.0304	0.0144	0.0141	0.0141	0.009	0.0086	0.0082	0.0157	0.0173	0.0286	0.0308	0.0425	0.0567	0.0405	0.0514	0.0832	0.0478	0.0336	0.0274	0.0304	0.0327
ELMI001753	LIG	LIG_SH3_3	NS1_I72A2	P03495	161	167	0.245057	0.2602	0.27	0.3456	0.3491	0.4333	0.4078	0.363	0.3717	0.3456	0.3263	0.3535	0.3263	0.3263	0.3184	0.4116	0.4379	0.4282	0.4245	0.4116	0.4037	0.4116	0.4037	0.3578	0.3578	0.2865	0.2913	0.3263	0.3184	0.3359	0.363	0.3717	0.3184	0.2657	0.2385	0.1667	0.124	0.1667	0.1635	0.1732	0.2531	0.2385	0.2432
ELMI001746	LIG	LIG_PTAP_UEV_1	ORF3_HEVBU	P69616	95	100	0.5525	nan	nan	nan	nan	nan	nan	0.3847	0.1088	0.0182	0.0015	0.001	0.0008	0.0002	0.0001	0.0001	0.0001	0.0001	0.0001	0.0001	0.0001	0.0001	0.0001	0.0001	0.0001	0.0001	0.0001	0.0001	0.0001	0.0001	0.0001	0.0002	0.0002	0.0002	0.0005	0.0006	0.004	0.0042	0.0259	0.0832	0.0502	0.0327	0.0414
ELMI002289	LIG	LIG_SH3_3	ORF3_HEVBU	P69616	93	99	0.591486	nan	nan	nan	nan	nan	nan	nan	nan	0.3847	0.1088	0.0182	0.0015	0.001	0.0008	0.0002	0.0001	0.0001	0.0001	0.0001	0.0001	0.0001	0.0001	0.0001	0.0001	0.0001	0.0001	0.0001	0.0001	0.0001	0.0001	0.0001	0.0001	0.0002	0.0002	0.0002	0.0005	0.0006	0.004	0.0042	0.0259	0.0832	0.0502
ELMI001754	LIG	LIG_SH3_3	ORF3_HEVBU	P69616	102	108	0.673986	0.1088	0.0182	0.0015	0.001	0.0008	0.0002	0.0001	0.0001	0.0001	0.0001	0.0001	0.0001	0.0001	0.0001	0.0001	0.0001	0.0001	0.0001	0.0001	0.0001	0.0001	0.0001	0.0001	0.0002	0.0002	0.0002	0.0005	0.0006	0.004	0.0042	0.0259	0.0832	0.0502	0.0327	0.0414	0.0414	0.0252	0.0414	0.0441	0.0297	0.035	0.0308
ELMI004142	LIG	LIG_LYPXL_L_2	GAG_HV1Y2	P35962	483	492	0.56535	nan	nan	nan	nan	nan	nan	nan	nan	nan	nan	nan	nan	nan	nan	nan	nan	nan	nan	nan	nan	nan	nan	nan	nan	nan	nan	nan	nan	nan	nan	nan	nan	nan	nan	nan	nan	nan	nan	nan	nan	nan	nan
ELMI001323	LIG	LIG_PTAP_UEV_1	GAG_HTL1A	P03345	123	128	0.926367	0.2209	0.1349	0.138	0.138	0.124	0.138	0.1349	0.1958	0.138	0.1635	0.0935	0.0858	0.1635	0.1416	0.1416	0.2122	0.1921	0.106	0.1266	0.0832	0.1088	0.0643	0.1088	0.1041	0.1041	0.0813	0.0701	0.0405	0.0259	0.0554	0.0279	0.0542	0.0316	0.0304	0.0304	0.0144	0.0102	0.0245	0.0231	0.0109	0.0279	0.0363
ELMI002291	LIG	LIG_WW_1	GAG_HTL1A	P03345	118	121	0.89425	0.2385	0.2657	0.2657	0.2432	0.1495	0.2209	0.1349	0.138	0.138	0.124	0.138	0.1349	0.1958	0.138	0.1635	0.0935	0.0858	0.1635	0.1416	0.1416	0.2122	0.1921	0.106	0.1266	0.0832	0.1088	0.0643	0.1088	0.1041	0.1041	0.0813	0.0701	0.0405	0.0259	0.0554	0.0279	0.0542	0.0316	0.0304	0.0304	0.0144	0.0102
ELMI001826	MOD	MOD_NMyristoyl	GAG_HTL1A	P03345	1	7	0.793957	nan	nan	nan	nan	nan	nan	nan	nan	nan	nan	nan	nan	nan	nan	nan	nan	nan	nan	nan	nan	nan	nan	nan	nan	nan	nan	nan	nan	nan	nan	nan	nan	nan	nan	nan	nan	nan	nan	nan	nan	nan	nan
ELMI001465	LIG	LIG_LYPXL_S_1	Q83383_9GAMR	Q83383	128	132	0.65442	0.1766	0.1349	0.1766	0.1532	0.1602	0.1635	0.208	0.1998	0.1322	0.1322	0.0965	0.1349	0.0935	0.1495	0.1635	0.1732	0.1958	0.2041	0.1878	0.2483	0.1766	0.27	0.2558	0.1998	0.1667	0.1766	0.1732	0.1456	0.1495	0.2167	0.1566	0.1532	0.1495	0.2167	0.1998	0.208	0.1958	0.1958	0.1921	0.2865	0.3053	0.4037
ELMI001856	TRG	TRG_NLS_MonoCore_2	TAT_HV1H2	P04608	49	54	0.625383	nan	nan	nan	nan	nan	nan	nan	nan	nan	nan	nan	nan	nan	nan	nan	nan	nan	nan	nan	nan	nan	nan	nan	nan	nan	nan	nan	nan	nan	nan	nan	nan	nan	nan	nan	nan	nan	nan	nan	nan	nan	nan
ELMI002911	LIG	LIG_G3BP_FGDF_1	POLN_SFV	P08411	1785	1790	0.323733	0.3806	0.3939	0.4078	0.4556	0.4037	0.5043	0.4556	0.4825	0.4749	0.4203	0.3535	0.3847	0.4203	0.4149	0.3885	0.4078	0.3535	0.3263	0.282	0.3456	0.2865	0.3146	0.3184	0.2963	0.3225	0.3992	0.4078	0.442	0.4282	0.3717	0.4149	0.5126	0.4282	0.3847	0.3992	0.4513	0.3717	0.442	0.5084	0.5762	0.5992	0.6035
ELMI002912	LIG	LIG_G3BP_FGDF_1	POLN_SFV	P08411	1802	1807	0.0904667	0.3263	0.282	0.3456	0.2865	0.3146	0.3184	0.2963	0.3225	0.3992	0.4078	0.442	0.4282	0.3717	0.4149	0.5126	0.4282	0.3847	0.3992	0.4513	0.3717	0.442	0.5084	0.5762	0.5992	0.6035	0.6035	0.6681	0.6293	0.6293	0.5514	0.5412	0.5711	0.5802	0.5846	0.6219	0.6174	0.6789	0.6944	0.7275	0.7111	0.7605	0.7458
ELMI004380	LIG	LIG_SH3_CIN85_PxpxPR_1	POLN_SFV	P08411	1764	1769	0.691683	0.4379	0.4149	0.4703	0.4203	0.3939	0.3184	0.3184	0.3717	0.3992	0.4149	0.4149	0.4203	0.4203	0.3939	0.4037	0.4149	0.4037	0.3762	0.3806	0.363	0.3885	0.3806	0.3939	0.4078	0.4556	0.4037	0.5043	0.4556	0.4825	0.4749	0.4203	0.3535	0.3847	0.4203	0.4149	0.3885	0.4078	0.3535	0.3263	0.282	0.3456	0.2865
ELMI004381	LIG	LIG_SH3_CIN85_PxpxPR_1	POLN_SFV	P08411	1771	1776	0.628433	0.3717	0.3992	0.4149	0.4149	0.4203	0.4203	0.3939	0.4037	0.4149	0.4037	0.3762	0.3806	0.363	0.3885	0.3806	0.3939	0.4078	0.4556	0.4037	0.5043	0.4556	0.4825	0.4749	0.4203	0.3535	0.3847	0.4203	0.4149	0.3885	0.4078	0.3535	0.3263	0.282	0.3456	0.2865	0.3146	0.3184	0.2963	0.3225	0.3992	0.4078	0.442
ELMI003006	LIG	LIG_14-3-3_CanoR_1	MT_POVM3	P0DOJ8	254	259	0.400983	0.001	0.0009	0.0009	0.0009	0.0006	0.0009	0.0021	0.0086	0.0084	0.0052	0.0116	0.0218	0.0212	0.0259	0.0259	0.0514	0.0286	0.0173	0.0141	0.0086	0.0099	0.0069	0.0097	0.0218	0.0144	0.0167	0.0327	0.0502	0.0464	0.0832	0.1292	0.1532	0.1635	0.2122	0.138	0.2122	0.208	0.2865	0.3491	0.3456	0.3847	0.3885
ELMI004010	LIG	LIG_NRP_CendR_1	SPIKE_SARS2	P0DTC2	682	685	0.928075	0.3005	0.3053	0.3146	0.2432	0.2786	0.2865	0.2167	0.1998	0.1921	0.1805	0.1805	0.2432	0.2167	0.282	0.3456	0.3311	0.3456	0.3225	0.2255	0.2209	0.1532	0.2209	0.2333	0.1766	0.2333	0.1698	0.2122	0.3005	0.2483	0.2483	0.1921	0.1732	0.1266	0.1266	0.1018	0.1088	0.106	0.0991	0.1117	0.1732	0.2255	0.2255
ELMI002298	MOD	MOD_N-GLC_1	FUS_NIPAV	Q9IH63	63	68	0.242233	nan	nan	nan	nan	nan	nan	nan	nan	nan	nan	nan	nan	nan	nan	nan	nan	nan	nan	nan	nan	nan	nan	nan	nan	nan	nan	nan	nan	nan	nan	nan	nan	nan	nan	nan	nan	nan	nan	nan	nan	nan	nan
ELMI001802	MOD	MOD_N-GLC_1	FUS_NIPAV	Q9IH63	66	71	0.269333	nan	nan	nan	nan	nan	nan	nan	nan	nan	nan	nan	nan	nan	nan	nan	nan	nan	nan	nan	nan	nan	nan	nan	nan	nan	nan	nan	nan	nan	nan	nan	nan	nan	nan	nan	nan	nan	nan	nan	nan	nan	nan
ELMI001803	MOD	MOD_N-GLC_1	FUS_NIPAV	Q9IH63	98	103	0.0849167	nan	nan	nan	nan	nan	nan	nan	nan	nan	nan	nan	nan	nan	nan	nan	nan	nan	nan	nan	nan	nan	nan	nan	nan	nan	nan	nan	nan	nan	0.6944	0.5762	0.4703	0.4333	0.3885	0.2748	0.2255	0.1958	0.1667	0.0832	0.066	0.0621	0.106
ELMI001804	MOD	MOD_N-GLC_1	FUS_NIPAV	Q9IH63	413	418	0.0944	0.0137	0.0137	0.0116	0.0069	0.007	0.0029	0.0066	0.007	0.0035	0.0037	0.0035	0.0027	0.0027	0.0062	0.0118	0.015	0.016	0.0075	0.0075	0.0078	0.0141	0.0157	0.0124	0.0124	0.0297	0.0245	0.0414	0.0405	0.0701	0.1041	0.1698	0.2602	0.1495	0.1088	0.1088	0.106	0.1532	0.2122	0.3456	0.3535	0.2209	0.2432
ELMI001805	MOD	MOD_N-GLC_1	FUS_NIPAV	Q9IH63	463	468	0.3486	0.1732	0.1921	0.1844	0.2255	0.2531	0.1878	0.1921	0.1844	0.1878	0.1349	0.1018	0.138	0.1041	0.1018	0.0405	0.0376	0.0514	0.049	0.0464	0.0173	0.0212	0.0116	0.0094	0.0087	0.016	0.02	0.0336	0.0268	0.0141	0.0144	0.0212	0.0304	0.0478	0.0643	0.0587	0.1266	0.1266	0.0832	0.1088	0.0677	0.1602	0.1602
ELMI001713	CLV	CLV_PCSK_FUR_1	GB_EBVB9	P03188	429	433	0.77588	0.4149	0.3535	0.3311	0.2432	0.1844	0.2041	0.2209	0.2255	0.2292	0.282	0.27	0.2657	0.2385	0.2483	0.3184	0.3053	0.2865	0.282	0.3096	0.2122	0.208	0.2432	0.3146	0.2483	0.3096	0.3578	0.3456	0.3311	0.3399	0.3668	0.2865	0.3053	0.2333	0.1844	0.124	0.1088	0.1178	0.1766	0.1667	0.138	0.138	0.0935
ELMI001768	LIG	LIG_WW_1	UL56_HHV2H	P28282	23	26	0.59495	nan	nan	nan	nan	nan	nan	nan	nan	nan	nan	nan	nan	nan	nan	nan	nan	nan	nan	nan	nan	nan	nan	nan	nan	nan	nan	nan	nan	nan	nan	nan	nan	nan	nan	nan	nan	nan	nan	nan	nan	nan	nan
ELMI001769	LIG	LIG_WW_1	UL56_HHV2H	P28282	49	52	0.640225	nan	nan	nan	nan	nan	nan	nan	nan	nan	nan	nan	nan	nan	nan	nan	nan	nan	nan	nan	nan	nan	nan	nan	nan	nan	nan	nan	nan	nan	nan	nan	nan	nan	nan	nan	nan	nan	nan	nan	nan	nan	nan
ELMI004268	TRG	TRG_DiLeu_BaEn_1	VPU_HV1S1	P19554	63	68	0.5663	nan	nan	nan	nan	nan	nan	nan	nan	nan	nan	nan	nan	nan	nan	nan	nan	nan	nan	nan	nan	nan	nan	nan	nan	nan	nan	nan	nan	nan	nan	nan	nan	nan	nan	nan	nan	nan	nan	0.1698	0.0587	0.0226	0.0075
ELMI002967	LIG	LIG_CSL_BTD_1	EBNA2_EBVG	Q3KSV2	289	292	0.7169	0.6756	0.7388	0.7388	0.7342	0.7317	0.6827	0.6944	0.6944	0.6944	0.6984	0.6906	0.7317	0.7388	0.7388	0.7111	0.7079	0.7034	0.7573	0.7111	0.7317	0.7688	0.7111	0.7147	0.7192	0.7388	0.7342	0.754	0.7317	0.7317	0.6906	0.6789	0.6756	0.6906	0.6789	0.6756	0.7034	0.7079	0.7573	0.7501	0.8118	0.8457	0.8521
ELMI003442	MOD	MOD_CAAXbox	RASH_MSVHA	P01115	238	241	0.5879	0.1018	0.0935	0.0991	0.1566	0.1456	0.1878	0.2333	0.2333	0.2531	0.3184	0.3184	0.3225	0.3311	0.282	0.3184	0.3939	0.3399	0.282	0.3005	0.3146	0.3146	0.3885	0.3311	0.3359	0.2657	0.3096	0.3225	0.3311	0.3847	0.3359	0.3311	0.3311	0.3225	0.3263	0.3535	0.3225	0.3491	0.3311	0.3535	0.4078	0.4078	0.3311
ELMI001971	DOC	DOC_WW_Pin1_4	TAX_HTL1A	P03409	157	162	0.00666667	0.2255	0.1844	0.1958	0.2292	0.1416	0.0965	0.1292	0.1266	0.1322	0.1532	0.2385	0.1667	0.1667	0.2333	0.2531	0.2558	0.2558	0.3225	0.4037	0.3992	0.3225	0.3535	0.363	0.2865	0.3668	0.46	0.5514	0.4556	0.4513	0.5229	0.4967	0.4967	0.5846	0.5623	0.5126	0.5173	0.5331	0.5331	0.4749	0.4149	0.4333	0.4825
ELMI001739	LIG	LIG_PDZ_Class_1	TAX_HTL1A	P03409	348	353	0.961383	0.3053	0.3225	0.3578	0.2865	0.3885	0.3885	0.3992	0.3762	0.3847	0.4781	0.5331	0.5253	0.4651	0.4651	0.4825	0.4703	0.46	0.4651	0.3535	0.3225	0.3005	0.3005	0.3005	0.1698	0.2531	0.2167	0.2209	0.1805	0.115	0.1041	0.1088	0.1088	0.0884	0.0723	0.0621	0.0542	0.0514	0.0526	0.0274	0.0252	0.0414	0.0395
ELMI003682	DOC	DOC_USP7_UBL2_3	ICP0_HHV11	P08393	620	624	0.6707	0.8945	0.8713	0.8713	0.8823	0.8857	0.8984	0.8857	0.8781	0.8746	0.8713	0.8781	0.8626	0.8457	0.8713	0.8781	0.8857	0.892	0.8857	0.904	0.8984	0.8857	0.904	0.8984	0.8945	0.8746	0.8521	0.82	0.8036	0.7772	0.7573	0.7501	0.7232	0.7147	0.7034	0.6604	0.6516	0.6124	0.5992	0.5846	0.5374	0.5583	0.5549
ELMI004378	LIG	LIG_SH3_CIN85_PxpxPR_1	ICP0_HHV11	P08393	253	258	0.797767	0.0078	0.0069	0.0042	0.0042	0.0052	0.0066	0.0074	0.0124	0.0121	0.0131	0.0081	0.0286	0.0259	0.0274	0.0813	0.0514	0.0441	0.0425	0.0771	0.1292	0.2041	0.2748	0.3263	0.3535	0.3668	0.3992	0.4149	0.4078	0.3806	0.3184	0.3146	0.3717	0.3762	0.3806	0.4333	0.3456	0.4282	0.4245	0.3578	0.2657	0.2432	0.2432
ELMI004379	LIG	LIG_SH3_CIN85_PxpxPR_1	ICP0_HHV11	P08393	414	419	0.671783	0.7418	0.7418	0.7418	0.7079	0.7079	0.6756	0.6756	0.6219	0.5992	0.5583	0.5084	0.5331	0.5296	0.5514	0.5084	0.4918	0.4967	0.5331	0.5331	0.5331	0.5173	0.5229	0.5253	0.5374	0.5296	0.4918	0.5296	0.5296	0.5846	0.5667	0.6219	0.6219	0.6035	0.6293	0.6255	0.6557	0.6756	0.6827	0.6374	0.6079	0.5762	0.5802
ELMI001747	LIG	LIG_Integrin_RGD_1	POLG_CXA9	P21404	858	860	0.667433	0.0478	0.0502	0.0387	0.0425	0.0723	0.0621	0.0991	0.138	0.0909	0.1322	0.0858	0.0858	0.1041	0.1088	0.1117	0.1178	0.124	0.1878	0.1766	0.1292	0.1602	0.124	0.1292	0.1998	0.1456	0.1292	0.1292	0.1322	0.1349	0.2167	0.2167	0.3146	0.2432	0.2483	0.3225	0.3225	0.2531	0.3399	0.2865	0.2255	0.2041	0.2865
ELMI001477	LIG	LIG_LYPXL_S_1	GAG_FRSF5	P03331	128	132	0.65188	0.2385	0.1921	0.2385	0.2122	0.2255	0.1766	0.2209	0.2167	0.1456	0.1456	0.106	0.1495	0.1041	0.1566	0.1766	0.1878	0.2122	0.2209	0.2041	0.2602	0.1878	0.2786	0.2657	0.2122	0.1698	0.1805	0.1766	0.1495	0.1532	0.2167	0.1566	0.1532	0.1495	0.2167	0.1998	0.208	0.1958	0.1958	0.1921	0.2865	0.3053	0.4037
ELMI001718	CLV	CLV_PCSK_FUR_1	VSGP_EBOZM	P60170	321	325	0.45334	0.3847	0.3184	0.2483	0.2255	0.3096	0.2333	0.2531	0.2558	0.2432	0.2432	0.2333	0.1635	0.1878	0.1322	0.1456	0.1998	0.1998	0.1349	0.1322	0.1416	0.1456	0.0813	0.0789	0.0744	0.1266	0.066	0.1088	0.1088	0.1041	0.106	0.0677	0.106	0.1532	0.1495	0.1998	0.1732	0.1732	0.1698	0.2432	0.2432	0.2167	0.208
ELMI002968	LIG	LIG_CSL_BTD_1	EBNA3_EBVG	Q3KST2	583	586	0.7131	0.6681	0.6756	0.7079	0.6944	0.6474	0.6334	0.5583	0.59	0.5941	0.5229	0.5846	0.5549	0.5549	0.5296	0.5084	0.5043	0.5043	0.442	0.4379	0.5084	0.4379	0.4458	0.4282	0.4245	0.3717	0.4245	0.46	0.4967	0.4918	0.4781	0.5514	0.5126	0.4749	0.4379	0.4749	0.4078	0.3939	0.4458	0.5173	0.5253	0.4749	0.5412
ELMI002969	LIG	LIG_CSL_BTD_1	EBNA3_EBVG	Q3KST2	772	775	0.5073	0.3263	0.4149	0.5084	0.4203	0.4282	0.4651	0.4651	0.4651	0.4781	0.5253	0.4333	0.4513	0.5173	0.4282	0.5173	0.4458	0.4825	0.5008	0.5583	0.5008	0.4749	0.5667	0.5514	0.5008	0.5762	0.5253	0.5331	0.5331	0.4556	0.3717	0.3806	0.4703	0.5374	0.5296	0.5473	0.5514	0.6174	0.6374	0.5549	0.4703	0.5549	0.5667
ELMI001758	LIG	LIG_TRAF2_1	TSTP_SHV21	P18347	60	63	0.337375	nan	nan	nan	nan	nan	nan	nan	nan	nan	nan	nan	nan	nan	nan	nan	nan	nan	nan	nan	nan	nan	nan	nan	nan	nan	nan	nan	nan	nan	nan	nan	nan	nan	nan	nan	nan	nan	nan	nan	nan	nan	0.9994
ELMI003177	DOC	DOC_PP2A_B56_1	POL_HTL1C	P14078	1378	1383	0.435267	0.1117	0.1667	0.1921	0.1667	0.1566	0.1456	0.1349	0.1698	0.2483	0.1958	0.1998	0.2657	0.2292	0.1732	0.1416	0.1456	0.1532	0.1921	0.138	0.1456	0.1322	0.1322	0.1322	0.1088	0.0935	0.1635	0.1635	0.1667	0.1766	0.1635	0.2432	0.3096	0.3096	0.2786	0.2865	0.3053	0.3146	0.3762	0.4078	0.4749	0.3847	0.3146
ELMI001332	LIG	LIG_PTAP_UEV_1	GAG_MPMV	P07567	209	214	0.780917	nan	nan	nan	nan	nan	nan	nan	nan	nan	nan	nan	nan	nan	nan	nan	nan	nan	nan	nan	nan	nan	nan	nan	nan	nan	nan	nan	nan	nan	nan	nan	nan	nan	nan	nan	nan	nan	nan	nan	nan	nan	nan
ELMI001845	TRG	TRG_ER_diLys_1	NS7A_CVHSA	P59635	118	122	0.26852	0.6906	0.6124	0.5229	0.4245	0.3717	0.3491	0.3311	0.1635	0.1495	0.1416	0.1766	0.2255	0.1667	0.2385	0.2209	0.2041	0.3146	0.3939	0.3184	0.3005	0.3263	0.27	0.2913	0.3456	0.4037	0.4037	0.3053	0.2558	0.3311	0.3005	0.1805	0.1805	0.1805	0.2531	0.2255	0.1602	0.138	0.0884	0.0643	0.0542	0.0514	0.0455
ELMI001359	TRG	TRG_NLS_MonoCore_2	JUN_AVIS1	P05411	225	230	0.4386	0.5173	0.5008	0.4078	0.4245	0.4333	0.3847	0.4116	0.442	0.3668	0.3717	0.3939	0.3992	0.4513	0.3992	0.4037	0.4078	0.4333	0.4379	0.4513	0.3668	0.363	0.3225	0.3806	0.4651	0.4513	0.4513	0.4379	0.4203	0.4333	0.5296	0.5374	0.5331	0.4749	0.5084	0.5711	0.59	0.5583	0.6035	0.5412	0.5583	0.6374	0.6442
ELMI001357	TRG	TRG_NLS_MonoExtC_3	JUN_AVIS1	P05411	225	231	0.439629	0.5173	0.5008	0.4078	0.4245	0.4333	0.3847	0.4116	0.442	0.3668	0.3717	0.3939	0.3992	0.4513	0.3992	0.4037	0.4078	0.4333	0.4379	0.4513	0.3668	0.363	0.3225	0.3806	0.4651	0.4513	0.4513	0.4379	0.4203	0.4333	0.5296	0.5374	0.5331	0.4749	0.5084	0.5711	0.59	0.5583	0.6035	0.5412	0.5583	0.6374	0.6442
ELMI001356	TRG	TRG_NLS_MonoExtN_4	JUN_AVIS1	P05411	224	230	0.447486	0.4749	0.5173	0.5008	0.4078	0.4245	0.4333	0.3847	0.4116	0.442	0.3668	0.3717	0.3939	0.3992	0.4513	0.3992	0.4037	0.4078	0.4333	0.4379	0.4513	0.3668	0.363	0.3225	0.3806	0.4651	0.4513	0.4513	0.4379	0.4203	0.4333	0.5296	0.5374	0.5331	0.4749	0.5084	0.5711	0.59	0.5583	0.6035	0.5412	0.5583	0.6374
ELMI002913	LIG	LIG_G3BP_FGDF_1	POLN_CHIK3	Q5XXP4	1810	1815	0.542833	0.6374	0.5941	0.5173	0.4967	0.5043	0.4078	0.3456	0.2963	0.3146	0.3311	0.3578	0.4282	0.3717	0.4037	0.3992	0.3992	0.3885	0.4379	0.4203	0.4116	0.4781	0.4749	0.4918	0.4781	0.4781	0.4078	0.4879	0.4703	0.4967	0.4967	0.4967	0.5229	0.5043	0.5549	0.5296	0.4513	0.46	0.4379	0.4203	0.4282	0.3762	0.3717
ELMI002914	LIG	LIG_G3BP_FGDF_1	POLN_CHIK3	Q5XXP4	1828	1833	0.4667	0.4203	0.4116	0.4781	0.4749	0.4918	0.4781	0.4781	0.4078	0.4879	0.4703	0.4967	0.4967	0.4967	0.5229	0.5043	0.5549	0.5296	0.4513	0.46	0.4379	0.4203	0.4282	0.3762	0.3717	0.2963	0.2167	0.2786	0.2432	0.3096	0.2255	0.2865	0.282	0.208	0.1635	0.1667	0.1766	0.1766	0.1958	0.27	0.1698	0.1878	0.2255
ELMI002034	DOC	DOC_WW_Pin1_4	X_HBVA3	P69713	38	43	0.547967	nan	nan	nan	nan	nan	nan	nan	nan	nan	nan	nan	nan	nan	nan	nan	nan	nan	nan	nan	nan	nan	nan	nan	nan	nan	nan	nan	nan	nan	nan	nan	nan	nan	nan	nan	nan	nan	nan	nan	nan	nan	nan
ELMI001835	MOD	MOD_NMyristoyl	VG09_VACCC	P21030	1	7	0.893357	nan	nan	nan	nan	nan	nan	nan	nan	nan	nan	nan	nan	nan	nan	nan	nan	nan	nan	nan	nan	nan	nan	nan	nan	nan	nan	nan	nan	nan	nan	nan	nan	nan	nan	nan	nan	nan	nan	nan	nan	nan	nan
ELMI001478	LIG	LIG_LYPXL_S_1	GAG_XMRV6	Q27ID9	128	132	0.61948	0.1878	0.1416	0.1844	0.1635	0.1667	0.1698	0.2122	0.208	0.1349	0.1322	0.0965	0.138	0.0991	0.1495	0.1635	0.1698	0.1844	0.1878	0.1732	0.2292	0.1698	0.2483	0.2432	0.1878	0.208	0.2209	0.2209	0.1921	0.1958	0.27	0.2122	0.2041	0.1456	0.2122	0.1958	0.1998	0.1844	0.1844	0.1805	0.27	0.2865	0.3762
ELMI001711	CLV	CLV_PCSK_FUR_1	ENV_HV1H2	P04578	508	512	0.15688	0.4333	0.442	0.3939	0.4458	0.4556	0.4149	0.3535	0.3491	0.3399	0.2913	0.3005	0.3096	0.2432	0.2432	0.2483	0.2122	0.1958	0.1844	0.1602	0.2483	0.2531	0.2209	0.2255	0.2786	0.2913	0.2122	0.2657	0.2657	0.2748	0.2913	0.3456	0.2786	0.2786	0.3399	0.2913	0.2483	0.2292	0.2531	0.3311	0.3762	0.3456	0.3184
ELMI001796	MOD	MOD_N-GLC_1	ENV_HV1H2	P04578	261	266	0.124217	0.2558	0.27	0.1998	0.1732	0.1667	0.115	0.0744	0.0965	0.0554	0.0965	0.0621	0.0607	0.0744	0.0478	0.049	0.0723	0.0744	0.0723	0.0701	0.1041	0.0607	0.0587	0.0327	0.049	0.0587	0.0478	0.0771	0.1088	0.115	0.1205	0.0744	0.106	0.1602	0.1088	0.0813	0.0935	0.0909	0.0554	0.0607	0.0395	0.0414	0.0771
ELMI002295	MOD	MOD_N-GLC_1	ENV_HV1H2	P04578	294	299	0.4045	0.1088	0.0813	0.0935	0.0909	0.0554	0.0607	0.0395	0.0414	0.0771	0.0542	0.1041	0.0771	0.0701	0.0858	0.0316	0.0279	0.0316	0.0405	0.0607	0.0405	0.0308	0.0286	0.0425	0.0363	0.0116	0.0173	0.0167	0.0304	0.0274	0.0121	0.0182	0.0157	0.0245	0.0259	0.0478	0.0514	0.0607	0.0542	0.0464	0.0502	0.0813	0.0677
ELMI001797	MOD	MOD_N-GLC_1	ENV_HV1H2	P04578	300	305	0.50845	0.0395	0.0414	0.0771	0.0542	0.1041	0.0771	0.0701	0.0858	0.0316	0.0279	0.0316	0.0405	0.0607	0.0405	0.0308	0.0286	0.0425	0.0363	0.0116	0.0173	0.0167	0.0304	0.0274	0.0121	0.0182	0.0157	0.0245	0.0259	0.0478	0.0514	0.0607	0.0542	0.0464	0.0502	0.0813	0.0677	0.0991	0.0701	0.0701	0.1766	0.1805	0.1292
ELMI002296	MOD	MOD_N-GLC_1	ENV_HV1H2	P04578	331	336	0.382183	0.0542	0.0464	0.0502	0.0813	0.0677	0.0991	0.0701	0.0701	0.1766	0.1805	0.1292	0.1322	0.1566	0.1805	0.1416	0.1495	0.1495	0.1602	0.0991	0.1566	0.1117	0.115	0.1602	0.1602	0.106	0.1205	0.1266	0.2333	0.2483	0.1878	0.138	0.1292	0.1266	0.1117	0.1018	0.138	0.0832	0.0858	0.0884	0.1292	0.1566	0.2167
ELMI001798	MOD	MOD_N-GLC_1	ENV_HV1H2	P04578	338	343	0.325583	0.0701	0.1766	0.1805	0.1292	0.1322	0.1566	0.1805	0.1416	0.1495	0.1495	0.1602	0.0991	0.1566	0.1117	0.115	0.1602	0.1602	0.106	0.1205	0.1266	0.2333	0.2483	0.1878	0.138	0.1292	0.1266	0.1117	0.1018	0.138	0.0832	0.0858	0.0884	0.1292	0.1566	0.2167	0.2167	0.1456	0.0935	0.1088	0.1349	0.0884	0.0832
ELMI002297	MOD	MOD_N-GLC_1	ENV_HV1H2	P04578	385	390	0.0940333	0.1322	0.1416	0.138	0.2167	0.2531	0.2385	0.2333	0.2602	0.2657	0.2748	0.3668	0.4556	0.442	0.4458	0.442	0.4513	0.46	0.4513	0.5331	0.5331	0.6219	0.5941	0.59	0.5473	0.5374	0.4458	0.4458	0.4651	0.4037	0.4078	0.3992	0.3762	0.3717	0.4458	0.4078	0.4967	0.4282	0.4203	0.3578	0.3359	0.3491	0.3096
ELMI001799	MOD	MOD_N-GLC_1	ENV_HV1H2	P04578	391	396	0.183733	0.2333	0.2602	0.2657	0.2748	0.3668	0.4556	0.442	0.4458	0.442	0.4513	0.46	0.4513	0.5331	0.5331	0.6219	0.5941	0.59	0.5473	0.5374	0.4458	0.4458	0.4651	0.4037	0.4078	0.3992	0.3762	0.3717	0.4458	0.4078	0.4967	0.4282	0.4203	0.3578	0.3359	0.3491	0.3096	0.3399	0.3359	0.3847	0.3847	0.4379	0.3668
ELMI001800	MOD	MOD_N-GLC_1	ENV_HV1H2	P04578	396	401	0.340283	0.4556	0.442	0.4458	0.442	0.4513	0.46	0.4513	0.5331	0.5331	0.6219	0.5941	0.59	0.5473	0.5374	0.4458	0.4458	0.4651	0.4037	0.4078	0.3992	0.3762	0.3717	0.4458	0.4078	0.4967	0.4282	0.4203	0.3578	0.3359	0.3491	0.3096	0.3399	0.3359	0.3847	0.3847	0.4379	0.3668	0.3535	0.4282	0.3668	0.3399	0.363
ELMI001801	MOD	MOD_N-GLC_1	ENV_HV1H2	P04578	447	452	0.367617	0.3806	0.3668	0.3668	0.3096	0.2385	0.2385	0.3225	0.3146	0.3005	0.363	0.3806	0.3847	0.4149	0.4879	0.4149	0.3535	0.3311	0.3847	0.3806	0.3053	0.3096	0.2209	0.2255	0.2865	0.3578	0.3578	0.3005	0.2167	0.1456	0.1416	0.138	0.1349	0.1416	0.0909	0.0554	0.0813	0.1088	0.1117	0.0884	0.0567	0.0909	0.0884
ELMI001840	TRG	TRG_ENDOCYTIC_2	ENV_HV1H2	P04578	712	715	0.27945	0.106	0.1178	0.1732	0.2167	0.2167	0.2209	0.1844	0.2122	0.1958	0.1921	0.208	0.2122	0.2255	0.2122	0.2209	0.2292	0.1667	0.1732	0.2531	0.1844	0.1292	0.1732	0.2333	0.1732	0.138	0.1456	0.1532	0.2041	0.2292	0.2209	0.2913	0.2865	0.3184	0.2963	0.3578	0.363	0.363	0.4513	0.3491	0.2483	0.3184	0.2748
ELMI001743	DOC	DOC_PP1_RVXF_1	ICP34_HHV1F	P08353	190	196	0.471686	0.8857	0.8781	0.8595	0.918	0.9119	0.9009	0.904	0.8945	0.8857	0.8781	0.8626	0.8595	0.865	0.8595	0.8488	0.8556	0.8521	0.8424	0.8457	0.8457	0.8488	0.8595	0.8626	0.8626	0.8626	0.8713	0.82	0.8242	0.7688	0.7817	0.7912	0.8036	0.7501	0.7317	0.6789	0.6756	0.6255	0.6412	0.59	0.59	0.5711	0.5583
ELMI001719	CLV	CLV_PCSK_FUR_1	VGP_EBOZM	Q05320	498	502	0.3777	0.6681	0.6789	0.6789	0.6681	0.6789	0.6557	0.6906	0.7275	0.7275	0.7458	0.7388	0.7688	0.7644	0.7817	0.7912	0.7869	0.7605	0.7817	0.7605	0.7342	0.7342	0.7501	0.7724	0.7605	0.7644	0.7772	0.7724	0.7644	0.7688	0.7688	0.7724	0.7644	0.7605	0.7605	0.7388	0.7147	0.7147	0.7232	0.754	0.754	0.754	0.7418
ELMI001823	MOD	MOD_N-GLC_1	VGP_EBOZM	Q05320	39	44	0.22155	nan	nan	nan	nan	nan	nan	nan	nan	nan	nan	nan	nan	nan	nan	nan	nan	nan	nan	nan	nan	nan	nan	nan	nan	nan	nan	nan	nan	nan	nan	nan	nan	nan	nan	nan	nan	nan	nan	nan	nan	nan	nan
ELMI001824	MOD	MOD_N-GLC_1	VGP_EBOZM	Q05320	295	300	0.243917	0.2963	0.3668	0.4556	0.4379	0.4556	0.4879	0.4918	0.5043	0.4333	0.4556	0.5296	0.5331	0.5331	0.4651	0.4333	0.4379	0.4513	0.4037	0.3717	0.4379	0.363	0.3992	0.3939	0.3847	0.3939	0.3578	0.3847	0.3184	0.2483	0.2255	0.3096	0.2333	0.2531	0.2558	0.2432	0.2432	0.2333	0.1635	0.1878	0.1322	0.1456	0.1998
ELMI000922	TRG	TRG_NES_CRM1_1	REV_HV1C4	P05865	74	87	0.374571	nan	nan	nan	nan	nan	nan	nan	nan	nan	nan	nan	nan	nan	nan	nan	nan	nan	nan	nan	nan	nan	nan	nan	nan	nan	nan	nan	0.9782	0.9534	0.9103	0.8857	0.8595	0.7869	0.7573	0.687	0.6124	0.5802	0.5514	0.5331	0.5043	0.5229	0.5296
ELMI003341	LIG	LIG_IRF3_LxIS_1	NSP1_ROTS4	Q99FX5	484	489	0.59275	0.0414	0.035	0.0542	0.0514	0.0405	0.066	0.1205	0.1322	0.1322	0.1292	0.2167	0.2209	0.2209	0.2292	0.2041	0.1292	0.1041	0.0587	0.0621	0.0316	0.0304	0.0268	0.0526	0.0286	0.0304	0.0212	0.0099	0.0084	0.0157	0.0075	0.0121	0.0102	0.0097	0.0055	0.0053	0.0049	0.0084	0.0102	0.0087	0.0218	0.0308	0.0182
ELMI001810	MOD	MOD_N-GLC_1	Q3I0Y8_WNV	Q3I0Y8	443	448	0.454867	0.0701	0.1018	0.0789	0.0991	0.124	0.0832	0.1041	0.0965	0.1178	0.1178	0.1018	0.0723	0.1088	0.0965	0.1088	0.1018	0.1041	0.1292	0.1766	0.2385	0.2963	0.3184	0.3225	0.3456	0.3399	0.363	0.3992	0.3263	0.2913	0.1635	0.1958	0.2333	0.3399	0.2657	0.2209	0.2558	0.27	0.2531	0.2385	0.2483	0.2483	0.2333
ELMI001832	MOD	MOD_NMyristoyl	MU1_REOVD	P11078	1	7	0.738943	nan	nan	nan	nan	nan	nan	nan	nan	nan	nan	nan	nan	nan	nan	nan	nan	nan	nan	nan	nan	nan	nan	nan	nan	nan	nan	nan	nan	nan	nan	nan	nan	nan	nan	nan	nan	nan	nan	nan	nan	nan	nan
ELMI003551	LIG	LIG_PDZ_Wminus1_1	VPU_SIVEK	Q1A244	77	79	0.930167	nan	nan	nan	nan	nan	nan	nan	nan	nan	nan	nan	nan	nan	nan	nan	nan	nan	nan	nan	nan	nan	nan	nan	nan	0.0336	0.0083	0.0042	0.0008	0.0006	0.0005	0.0002	0.0001	0.0001	0.0001	0.0001	0.0001	0.0001	0.0001	0.0001	0.0001	0.0001	0.0001
ELMI001580	LIG	LIG_PDZ_Class_1	VE6_HPV18	P06463	153	158	0.871567	0.0067	0.0042	0.0038	0.0078	0.0067	0.0075	0.0055	0.0118	0.0069	0.0035	0.0075	0.015	0.0144	0.0268	0.049	0.0286	0.0274	0.0252	0.0274	0.0226	0.0259	0.0327	0.0279	0.0304	0.0327	0.035	0.0587	0.0607	0.0621	0.115	0.1088	0.1088	0.115	0.1732	0.1732	0.1117	0.1322	0.138	0.106	0.115	0.0701	0.0744
ELMI001748	LIG	LIG_Integrin_RGD_1	POLG_HPE1H	Q66578	764	766	0.4501	0.0212	0.0109	0.0099	0.0218	0.02	0.0395	0.0455	0.0744	0.0858	0.1532	0.1495	0.1041	0.0909	0.0909	0.0965	0.1766	0.2167	0.1602	0.2255	0.2122	0.2432	0.2167	0.3005	0.3053	0.3225	0.282	0.2786	0.2041	0.2041	0.2385	0.2558	0.2786	0.2748	0.2748	0.2786	0.27	0.2913	0.2865	0.3717	0.3717	0.3668	0.3491
ELMI004269	TRG	TRG_DiLeu_BaEn_1	NEF_HV1H2	P04601	160	165	0.435933	0.3359	0.3535	0.3762	0.3806	0.3399	0.3847	0.3762	0.3847	0.4749	0.4879	0.4749	0.4203	0.4116	0.3717	0.3359	0.2558	0.2531	0.2432	0.2483	0.3263	0.2167	0.1921	0.1921	0.1844	0.1844	0.2483	0.2255	0.2122	0.2292	0.208	0.1667	0.106	0.1532	0.1566	0.1805	0.1921	0.2483	0.2432	0.3263	0.2483	0.1732	0.2657
ELMI001472	LIG	LIG_LYPXL_S_1	GAG_MLVHO	P21435	128	132	0.6536	0.1844	0.1495	0.1921	0.1667	0.1698	0.1805	0.2255	0.2167	0.1495	0.1456	0.106	0.1532	0.1117	0.1732	0.1878	0.1921	0.2122	0.2167	0.208	0.2657	0.27	0.3578	0.3491	0.2913	0.3146	0.3311	0.3225	0.2865	0.2292	0.3005	0.2432	0.2385	0.2333	0.3096	0.2913	0.3005	0.2913	0.2913	0.2963	0.3847	0.3992	0.4245
ELMI001759	LIG	LIG_TRAF6	V120_HHV11	P10221	1097	1105	0.838267	0.4116	0.3456	0.3806	0.3847	0.3668	0.3578	0.3535	0.2913	0.3717	0.3535	0.3456	0.4149	0.3263	0.363	0.2865	0.2531	0.2432	0.2385	0.1921	0.1998	0.1322	0.106	0.1018	0.066	0.066	0.0723	0.066	0.0414	0.0643	0.0414	0.0464	0.0464	0.0464	0.0542	0.0395	0.0554	0.0464	0.0813	0.0677	0.049	0.0441	0.0884
ELMI003111	LIG	LIG_Rb_LxCxE_1	VE7_HPV16	P03129	21	37	0.654671	nan	nan	nan	nan	nan	nan	nan	nan	nan	nan	nan	nan	nan	nan	nan	nan	nan	nan	nan	nan	nan	nan	nan	nan	nan	nan	nan	nan	nan	nan	nan	nan	nan	nan	nan	nan	nan	nan	nan	nan	nan	nan
ELMI004390	LIG	LIG_SH3_CIN85_PxpxPR_1	POLN_BFV	P87515	1693	1698	0.541117	0.282	0.2209	0.1878	0.1878	0.1456	0.1266	0.0478	0.0455	0.0464	0.0587	0.049	0.1178	0.0858	0.1844	0.124	0.0677	0.0813	0.0965	0.0542	0.0502	0.0297	0.0327	0.0441	0.0425	0.0395	0.0376	0.0376	0.0832	0.0554	0.0554	0.0607	0.0414	0.0441	0.0414	0.0455	0.0723	0.1292	0.0909	0.0621	0.0744	0.0771	0.1349
ELMI004391	LIG	LIG_SH3_CIN85_PxpxPR_1	POLN_BFV	P87515	1703	1708	0.561767	0.049	0.1178	0.0858	0.1844	0.124	0.0677	0.0813	0.0965	0.0542	0.0502	0.0297	0.0327	0.0441	0.0425	0.0395	0.0376	0.0376	0.0832	0.0554	0.0554	0.0607	0.0414	0.0441	0.0414	0.0455	0.0723	0.1292	0.0909	0.0621	0.0744	0.0771	0.1349	0.1178	0.0832	0.1456	0.1667	0.2292	0.1732	0.1766	0.2385	0.2657	0.1766
ELMI004392	LIG	LIG_SH3_CIN85_PxpxPR_1	POLN_BFV	P87515	1737	1742	0.717617	0.1456	0.1667	0.2292	0.1732	0.1766	0.2385	0.2657	0.1766	0.1844	0.1844	0.2865	0.2255	0.2432	0.3005	0.3578	0.3535	0.4149	0.3535	0.3311	0.3311	0.3885	0.3717	0.3578	0.3578	0.4203	0.4203	0.3762	0.3491	0.4333	0.4245	0.4245	0.3717	0.4282	0.4037	0.4149	0.4149	0.4703	0.4282	0.4967	0.4918	0.442	0.4703
ELMI002753	DOC	DOC_PP2B_PxIxI_1	Q65142_ASF	Q65142	204	210	0.0693714	0.1266	0.1732	0.2041	0.1266	0.0832	0.049	0.0567	0.0567	0.0478	0.0723	0.106	0.0813	0.0789	0.1292	0.1322	0.115	0.1732	0.2167	0.1958	0.138	0.1495	0.1495	0.1635	0.1566	0.2292	0.3005	0.3225	0.2209	0.2209	0.2432	0.1805	0.1878	0.1495	0.1532	0.1088	0.1566	0.1998	0.1958	0.2432	0.2786	0.3399	0.2385
ELMI001858	TRG	TRG_NLS_Bipartite_1	PB2_I34A1	P03428	738	756	0.447337	0.2385	0.1732	0.1878	0.1805	0.2255	0.2122	0.3311	0.2786	0.1998	0.2913	0.2255	0.3005	0.2913	0.3359	0.3225	0.3184	0.3225	0.2657	0.2963	0.2333	0.2432	0.3005	0.3491	0.3399	0.3053	0.3005	0.2963	0.2041	0.2558	0.3456	0.3399	0.4379	0.4333	0.4458	0.4781	0.4749	0.4513	0.4513	0.4513	0.4651	0.5173	0.5412
ELMI001841	TRG	TRG_ENDOCYTIC_2	ENV_SIVMK	P05884	723	726	0.1551	0.2209	0.2531	0.27	0.3359	0.3578	0.3578	0.3456	0.4245	0.46	0.4078	0.4245	0.46	0.4149	0.4203	0.4078	0.3535	0.3053	0.3184	0.3992	0.4078	0.3146	0.3096	0.3456	0.282	0.2167	0.2167	0.2255	0.27	0.27	0.1766	0.2333	0.2167	0.2558	0.2558	0.3146	0.2558	0.2255	0.3005	0.1921	0.1805	0.1667	0.1416
ELMI001071	DOC	DOC_USP7_MATH_2	EBNA1_EBVB9	P03211	442	448	0.935786	0.7342	0.754	0.7724	0.7644	0.7817	0.7951	0.7912	0.7817	0.7772	0.7772	0.7951	0.7912	0.8036	0.8118	0.8118	0.8036	0.8036	0.8036	0.8118	0.8118	0.82	0.8283	0.8283	0.8311	0.8391	0.8391	0.8158	0.8283	0.8488	0.8556	0.865	0.8595	0.8677	0.865	0.865	0.8857	0.9009	0.8945	0.8984	0.892	0.8945	0.8886
ELMI001740	LIG	LIG_PDZ_Class_1	VE6_HPV16	P03126	153	158	0.78345	0.0027	0.0026	0.0055	0.0121	0.0078	0.0066	0.0031	0.0013	0.0037	0.0034	0.0027	0.0013	0.004	0.0015	0.0008	0.0024	0.0075	0.0079	0.0121	0.0231	0.0128	0.0124	0.0116	0.007	0.0012	0.0012	0.0026	0.0022	0.0037	0.0031	0.0029	0.0079	0.0082	0.0086	0.0179	0.0297	0.0173	0.0179	0.0308	0.0387	0.0231	0.0124
ELMI001834	MOD	MOD_NMyristoyl	E7R_VACCW	P68446	1	7	0.757829	nan	nan	nan	nan	nan	nan	nan	nan	nan	nan	nan	nan	nan	nan	nan	nan	nan	nan	nan	nan	nan	nan	nan	nan	nan	nan	nan	nan	nan	nan	nan	nan	nan	nan	nan	nan	nan	nan	nan	nan	nan	nan
ELMI000194	LIG	LIG_SH3_2	NEF_HV1BR	P03406	72	77	0.311883	nan	nan	nan	nan	nan	nan	nan	nan	nan	nan	nan	nan	nan	nan	nan	nan	nan	nan	nan	nan	nan	nan	nan	nan	nan	nan	nan	nan	nan	nan	0.9348	0.8713	0.8556	0.8283	0.754	0.7192	0.687	0.6474	0.59	0.5473	0.5043	0.4781
ELMI004386	LIG	LIG_SH3_CIN85_PxpxPR_1	POLN_EEVVT	P27282	1787	1792	0.50025	0.8857	0.904	0.9141	0.9208	0.8857	0.8521	0.7912	0.7912	0.8001	0.7951	0.7912	0.8242	0.8626	0.8595	0.7912	0.7688	0.7079	0.665	0.6827	0.6944	0.7232	0.7418	0.7147	0.6944	0.6827	0.6789	0.665	0.7192	0.6474	0.6516	0.6124	0.6079	0.5331	0.5084	0.5126	0.5992	0.6255	0.665	0.6474	0.6442	0.6255	0.6124
ELMI004387	LIG	LIG_SH3_CIN85_PxpxPR_1	POLN_EEVVT	P27282	1799	1804	0.687167	0.8626	0.8595	0.7912	0.7688	0.7079	0.665	0.6827	0.6944	0.7232	0.7418	0.7147	0.6944	0.6827	0.6789	0.665	0.7192	0.6474	0.6516	0.6124	0.6079	0.5331	0.5084	0.5126	0.5992	0.6255	0.665	0.6474	0.6442	0.6255	0.6124	0.5846	0.5043	0.5008	0.4149	0.4918	0.5473	0.5008	0.5473	0.5374	0.4825	0.4749	0.4781
ELMI004456	LIG	LIG_LIR_Gen_1	M2_I34A1	P06821	88	96	0.751544	nan	nan	nan	nan	nan	nan	nan	nan	nan	nan	nan	nan	nan	0.8556	0.8118	0.7605	0.7388	0.6293	0.5846	0.4749	0.4149	0.3005	0.2483	0.208	0.2255	0.2209	0.2786	0.363	0.2483	0.1958	0.1602	0.1205	0.0965	0.0771	0.0701	0.0414	0.0425	0.0182	0.015	0.0124	0.0094	0.0066
ELMI001468	LIG	LIG_LYPXL_S_1	GAG_RSVP	P03322	180	184	0.90898	nan	nan	nan	nan	nan	nan	nan	nan	nan	nan	nan	nan	nan	nan	nan	nan	nan	nan	nan	nan	nan	nan	nan	nan	nan	nan	nan	nan	nan	nan	nan	nan	nan	nan	nan	nan	nan	nan	nan	nan	nan	nan
ELMI001734	LIG	LIG_PDZ_Class_1	A46_VACCW	P26672	235	240	0.798333	0.0316	0.0137	0.0083	0.0167	0.0074	0.0084	0.0157	0.035	0.0286	0.0121	0.0086	0.0099	0.0116	0.02	0.0182	0.0097	0.0067	0.0038	0.0029	0.0033	0.0079	0.0075	0.0082	0.0081	0.0081	0.0173	0.0274	0.015	0.0157	0.0099	0.02	0.0286	0.0478	0.049	0.0279	0.0279	0.0268	0.0316	0.0395	0.0274	0.0395	0.0395
ELMI001850	TRG	TRG_NES_CRM1_1	REX_HTL1A	P0C205	80	93	0.546357	nan	nan	nan	nan	nan	nan	nan	nan	nan	nan	nan	nan	nan	nan	nan	nan	nan	nan	nan	nan	nan	0.9993	0.9985	0.996	0.9917	0.9831	0.9796	0.976	0.9632	0.9587	0.8886	0.8781	0.8713	0.8556	0.8488	0.8457	0.8036	0.7951	0.7951	0.7388	0.6827	0.6255
ELMI001855	TRG	TRG_NLS_MonoExtC_3	REX_HTL1A	P0C205	12	17	0.836683	nan	nan	nan	nan	nan	nan	nan	nan	nan	nan	nan	nan	nan	nan	nan	nan	nan	nan	nan	nan	nan	nan	nan	nan	nan	nan	nan	nan	nan	nan	nan	nan	nan	nan	nan	nan	nan	nan	nan	nan	nan	nan
ELMI001752	LIG	LIG_SH2_STAT3	TIP_SHV24	P25049	72	75	0.374075	nan	nan	nan	nan	nan	nan	nan	nan	nan	nan	nan	nan	nan	nan	nan	nan	nan	nan	nan	nan	nan	nan	nan	nan	nan	nan	nan	nan	nan	0.9587	0.9447	0.8945	0.8857	0.8626	0.8311	0.8036	0.7418	0.6789	0.6219	0.5802	0.5667	0.5711
ELMI002290	LIG	LIG_SH3_3	TIP_SHV24	P25049	132	138	0.688129	0.442	0.4651	0.4651	0.4458	0.4703	0.5173	0.5374	0.5374	0.5941	0.5941	0.6035	0.5846	0.5846	0.6219	0.6079	0.5846	0.6374	0.6474	0.6756	0.6442	0.7192	0.6756	0.6681	0.6124	0.6174	0.5667	0.5623	0.5623	0.5583	0.5583	0.5084	0.46	0.4918	0.5008	0.4879	0.4556	0.4333	0.4078	0.4333	0.3456	0.4116	0.3939
ELMI001756	LIG	LIG_SH3_3	TIP_SHV24	P25049	135	141	0.726057	0.4458	0.4703	0.5173	0.5374	0.5374	0.5941	0.5941	0.6035	0.5846	0.5846	0.6219	0.6079	0.5846	0.6374	0.6474	0.6756	0.6442	0.7192	0.6756	0.6681	0.6124	0.6174	0.5667	0.5623	0.5623	0.5583	0.5583	0.5084	0.46	0.4918	0.5008	0.4879	0.4556	0.4333	0.4078	0.4333	0.3456	0.4116	0.3939	0.3762	0.3146	0.3578
ELMI001763	LIG	LIG_WW_1	LMP2_EBVB9	P13285	57	60	0.8245	nan	nan	nan	nan	nan	nan	nan	nan	nan	nan	nan	nan	nan	nan	nan	nan	nan	nan	nan	nan	nan	nan	nan	nan	nan	nan	nan	nan	nan	nan	nan	nan	nan	nan	nan	nan	nan	nan	nan	nan	nan	nan
ELMI001764	LIG	LIG_WW_1	LMP2_EBVB9	P13285	98	101	0.85805	nan	nan	nan	0.9423	0.9208	0.9103	0.8945	0.8677	0.8521	0.8158	0.7772	0.7644	0.7418	0.7317	0.7605	0.7147	0.7342	0.754	0.7317	0.7573	0.7817	0.7688	0.835	0.8001	0.8311	0.8391	0.82	0.8036	0.8074	0.7951	0.8001	0.8074	0.7817	0.7724	0.7644	0.7644	0.8311	0.82	0.82	0.8391	0.8521	0.865
ELMI003549	LIG	LIG_PDZ_Wminus1_1	VEMP_BCHK5	A3EXD5	80	82	0.881933	nan	nan	nan	nan	nan	nan	nan	nan	nan	nan	nan	nan	nan	nan	nan	nan	nan	nan	nan	nan	nan	0.4333	0.2483	0.106	0.0387	0.0279	0.007	0.0012	0.0005	0.0002	0.0002	0.0001	0.0001	0.0001	0.0001	0.0001	0.0001	0.0001	0.0001	0.0001	0.0001	0.0001
ELMI002921	LIG	LIG_KLC1_WD_1	A9J0X2_VACCA	A9J0X2	62	71	0.58061	nan	nan	nan	nan	nan	nan	nan	nan	nan	nan	nan	nan	nan	nan	nan	nan	nan	nan	nan	nan	nan	nan	nan	nan	nan	nan	nan	nan	nan	nan	nan	nan	nan	nan	nan	nan	nan	nan	nan	0.3146	0.1844	0.1117
ELMI002922	LIG	LIG_KLC1_WD_1	A9J0X2_VACCA	A9J0X2	95	104	0.34732	nan	nan	nan	nan	nan	nan	0.3146	0.1844	0.1117	0.0789	0.0567	0.02	0.007	0.0026	0.0008	0.0004	0.0002	0.0002	0.0001	0.0001	0.0002	0.0002	0.0003	0.0005	0.0003	0.0006	0.0006	0.0006	0.0006	0.0008	0.0008	0.0009	0.0029	0.004	0.0052	0.0075	0.0131	0.0297	0.0387	0.0677	0.1292	0.1416
ELMI003133	LIG	LIG_Rb_LxCxE_1	Q9WKM8_BBTV	Q9WKM8	110	126	0.446124	0.2483	0.1416	0.0991	0.0991	0.1495	0.208	0.1921	0.1844	0.1205	0.0909	0.0643	0.0405	0.0441	0.0425	0.0395	0.0405	0.0455	0.0286	0.0304	0.0304	0.0297	0.0286	0.0279	0.0327	0.0182	0.0173	0.02	0.0226	0.0231	0.0395	0.0478	0.0441	0.0441	0.0395	0.0252	0.0405	0.0425	0.0336	0.0526	0.0789	0.0813	0.049
ELMI004146	LIG	LIG_LYPXL_SIV_4	GAG_SIVG1	Q02843	467	475	0.5966	nan	nan	nan	nan	nan	nan	nan	nan	nan	nan	nan	nan	nan	nan	nan	nan	nan	nan	nan	nan	nan	nan	nan	nan	nan	nan	nan	nan	nan	nan	nan	nan	nan	nan	nan	nan	nan	nan	nan	nan	nan	nan
ELMI003700	LIG	LIG_SH2_GRB2like	TEG1_HHV11	P10230	633	636	0.150475	0.6442	0.6293	0.6255	0.6219	0.6174	0.5623	0.5229	0.5229	0.5043	0.5253	0.5043	0.5043	0.5084	0.5331	0.5374	0.4749	0.4781	0.4703	0.4918	0.4651	0.4116	0.3535	0.3762	0.3885	0.4282	0.442	0.4967	0.5331	0.59	0.6255	0.6293	0.665	0.6412	0.6944	0.6789	0.6789	0.6756	0.6293	0.6374	0.6035	0.6255	0.6681
ELMI003548	LIG	LIG_PDZ_Wminus1_1	VEMP_BCHK4	A3EX99	80	82	0.8775	nan	nan	nan	nan	nan	nan	nan	nan	nan	nan	nan	nan	nan	nan	nan	nan	nan	nan	nan	nan	nan	0.4918	0.3096	0.1532	0.0587	0.0425	0.0109	0.0029	0.0007	0.0003	0.0002	0.0001	0.0001	0.0001	0.0001	0.0001	0.0001	0.0001	0.0001	0.0001	0.0001	0.0001
ELMI002915	LIG	LIG_G3BP_FGDF_1	POLN_SINDV	P03317	1835	1840	0.5479	0.4918	0.4967	0.4379	0.5229	0.4749	0.4149	0.4379	0.4282	0.4282	0.4556	0.46	0.4149	0.3668	0.363	0.363	0.3096	0.3992	0.3806	0.3311	0.3456	0.3225	0.3456	0.3263	0.4078	0.3311	0.4078	0.4781	0.4825	0.4879	0.4333	0.4203	0.4781	0.5043	0.5374	0.5667	0.5043	0.5374	0.5084	0.5084	0.5667	0.5583	0.5667
ELMI002916	LIG	LIG_G3BP_FGDF_1	POLN_SINDV	P03317	1858	1863	0.375117	0.4078	0.3311	0.4078	0.4781	0.4825	0.4879	0.4333	0.4203	0.4781	0.5043	0.5374	0.5667	0.5043	0.5374	0.5084	0.5084	0.5667	0.5583	0.5667	0.5667	0.5941	0.5992	0.6756	0.6374	0.6124	0.5941	0.59	0.6442	0.6442	0.6374	0.6035	0.6374	0.5762	0.6334	0.5762	0.5992	0.6219	0.5583	0.5473	0.5126	0.4918	0.4379
ELMI001831	MOD	MOD_NMyristoyl	PP220_ASFB7	Q08358	1	7	0.954143	nan	nan	nan	nan	nan	nan	nan	nan	nan	nan	nan	nan	nan	nan	nan	nan	nan	nan	nan	nan	nan	nan	nan	nan	nan	nan	nan	nan	nan	nan	nan	nan	nan	nan	nan	nan	nan	nan	nan	nan	nan	nan
ELMI001751	LIG	LIG_SH2_SRC	MT_POVHA	P03079	324	327	0.5201	0.7724	0.7605	0.7501	0.7034	0.6984	0.6374	0.6412	0.6827	0.6789	0.6412	0.6035	0.6035	0.5941	0.5992	0.6516	0.6374	0.6442	0.6442	0.6334	0.5514	0.5623	0.5583	0.5846	0.59	0.6079	0.6079	0.6442	0.6516	0.6604	0.6789	0.665	0.687	0.6219	0.6374	0.6474	0.6442	0.6789	0.6412	0.59	0.5583	0.5802	0.5846
ELMI001368	TRG	TRG_NLS_MonoCore_2	VP2_POVMA	P03096	314	319	0.837217	0.3535	0.3847	0.2913	0.2786	0.2963	0.2602	0.2748	0.2748	0.3311	0.3578	0.3491	0.2963	0.2963	0.3535	0.3847	0.4078	0.4458	0.4556	0.4333	0.3885	0.4037	0.4037	0.4078	0.4078	0.4203	0.4078	0.4781	0.5084	0.5043	0.4825	0.5412	0.5473	0.6293	0.6293	0.6293	0.5802	0.5331	0.5412	0.4781	0.5173	0.5667	0.6374
ELMI001367	TRG	TRG_NLS_MonoExtC_3	VP2_POVMA	P03096	313	318	0.773183	0.3578	0.3535	0.3847	0.2913	0.2786	0.2963	0.2602	0.2748	0.2748	0.3311	0.3578	0.3491	0.2963	0.2963	0.3535	0.3847	0.4078	0.4458	0.4556	0.4333	0.3885	0.4037	0.4037	0.4078	0.4078	0.4203	0.4078	0.4781	0.5084	0.5043	0.4825	0.5412	0.5473	0.6293	0.6293	0.6293	0.5802	0.5331	0.5412	0.4781	0.5173	0.5667
ELMI001365	TRG	TRG_NLS_MonoExtN_4	VP2_POVMA	P03096	314	319	0.837217	0.3535	0.3847	0.2913	0.2786	0.2963	0.2602	0.2748	0.2748	0.3311	0.3578	0.3491	0.2963	0.2963	0.3535	0.3847	0.4078	0.4458	0.4556	0.4333	0.3885	0.4037	0.4037	0.4078	0.4078	0.4203	0.4078	0.4781	0.5084	0.5043	0.4825	0.5412	0.5473	0.6293	0.6293	0.6293	0.5802	0.5331	0.5412	0.4781	0.5173	0.5667	0.6374
ELMI001464	LIG	LIG_LYPXL_S_1	GAG_EIAVY	P69732	457	461	0.499	nan	nan	nan	nan	nan	nan	nan	nan	nan	nan	nan	nan	nan	nan	nan	nan	nan	nan	nan	nan	nan	nan	nan	nan	nan	nan	nan	nan	nan	nan	nan	nan	nan	nan	nan	nan	nan	nan	nan	nan	nan	nan
ELMI003462	LIG	LIG_ULM_U2AF65_1	REV_SIVCZ	P17280	42	47	0.648167	nan	nan	nan	nan	nan	nan	nan	nan	nan	nan	nan	nan	nan	nan	nan	nan	nan	nan	nan	nan	nan	nan	nan	nan	nan	nan	nan	nan	nan	nan	nan	nan	nan	nan	nan	nan	nan	nan	nan	nan	nan	nan
ELMI003132	LIG	LIG_Rb_LxCxE_1	CLINK_FBNY1	Q9WIJ4	109	127	0.3289	0.3456	0.3053	0.2657	0.2209	0.2255	0.3096	0.3096	0.3668	0.4458	0.4379	0.4333	0.4333	0.3399	0.3456	0.3399	0.3992	0.3535	0.3456	0.3491	0.4116	0.4116	0.3992	0.3939	0.3847	0.4037	0.3939	0.3146	0.2531	0.2531	0.2558	0.2602	0.2865	0.3578	0.4458	0.4379	0.4458	0.4333	0.4149	0.4116	0.3359	0.3311	0.3847
ELMI001348	TRG	TRG_NLS_MonoExtN_4	W_NIPAV	P0C1C7	437	443	0.699386	0.3939	0.4149	0.46	0.4825	0.4149	0.3535	0.4116	0.3359	0.4245	0.4282	0.4282	0.4116	0.4203	0.3762	0.3578	0.442	0.5229	0.4703	0.4651	0.4458	0.5084	0.46	0.46	0.4703	0.4703	0.4781	0.5331	0.5583	0.6374	0.6255	0.6124	0.6124	0.5846	0.5296	0.5549	0.5549	0.5126	0.4333	0.5229	0.5084	0.5623	0.5667
ELMI002725	DOC	DOC_PP2B_PxIxI_1	VF238_ASFM2	O36972	205	211	0.129829	0.0935	0.0813	0.0965	0.0567	0.0387	0.0173	0.0218	0.0245	0.0182	0.0308	0.0502	0.0297	0.0286	0.049	0.0455	0.035	0.0607	0.0832	0.0677	0.0514	0.0542	0.0526	0.1041	0.1041	0.0991	0.1456	0.1766	0.1018	0.0991	0.1178	0.0723	0.0789	0.0701	0.0701	0.049	0.0858	0.124	0.124	0.1566	0.1878	0.2209	0.1349
ELMI003136	LIG	LIG_Rb_LxCxE_1	Q77J89_WSSVS	Q77J89	213	224	0.313158	0.2865	0.3456	0.3263	0.3005	0.3096	0.2963	0.2255	0.1732	0.1732	0.1635	0.1805	0.2333	0.1921	0.27	0.1667	0.124	0.1635	0.1921	0.1921	0.1349	0.1349	0.0723	0.0414	0.0279	0.0144	0.0086	0.0087	0.0157	0.0297	0.0304	0.0297	0.0268	0.0336	0.0464	0.0387	0.0478	0.0621	0.0425	0.0274	0.0182	0.015	0.016
ELMI001842	TRG	TRG_ENDOCYTIC_2	GE_VZVO	Q9J3M8	582	585	0.40075	0.004	0.0053	0.0029	0.0029	0.0066	0.007	0.0124	0.0308	0.0279	0.0297	0.0502	0.0832	0.0526	0.0587	0.0701	0.1178	0.1088	0.0965	0.1566	0.2041	0.282	0.2558	0.3311	0.4116	0.4333	0.46	0.5084	0.4967	0.4918	0.5711	0.6557	0.6474	0.6906	0.6906	0.6789	0.6789	0.6174	0.6124	0.687	0.6681	0.6516	0.6474
ELMI004004	LIG	LIG_NRP_CendR_1	ENV_HTL1M	P23064	309	312	0.89595	0.0387	0.0607	0.0909	0.0832	0.0395	0.0387	0.0405	0.0194	0.0259	0.0141	0.0081	0.0082	0.0144	0.02	0.02	0.02	0.0308	0.0297	0.0304	0.0297	0.035	0.0212	0.0118	0.0118	0.0137	0.0279	0.0173	0.0286	0.0304	0.0502	0.0771	0.124	0.115	0.1088	0.1349	0.1495	0.1635	0.115	0.0701	0.1416	0.1456	0.1322
ELMI003107	LIG	LIG_Rb_LxCxE_1	REPA_BEYDV	O39521	180	199	0.141295	0.4245	0.5084	0.5711	0.5667	0.59	0.5126	0.4556	0.5296	0.5473	0.4967	0.5623	0.5583	0.5549	0.5583	0.5583	0.4749	0.4781	0.5331	0.5173	0.4879	0.5008	0.442	0.442	0.442	0.4458	0.4116	0.4078	0.46	0.4967	0.5374	0.5711	0.5711	0.5667	0.5514	0.5412	0.4749	0.5173	0.5043	0.4703	0.4149	0.4245	0.4282
ELMI004406	LIG	LIG_SH3_CIN85_PxpxPR_1	POLN_CHIKS	Q8JUX6	1731	1736	0.443267	0.1698	0.1495	0.1088	0.1266	0.1266	0.1958	0.1844	0.1349	0.2209	0.2167	0.3005	0.2558	0.2558	0.3491	0.3399	0.3399	0.3399	0.3399	0.4458	0.4458	0.4556	0.5229	0.5473	0.5473	0.6412	0.6374	0.6124	0.6035	0.6557	0.6334	0.6334	0.6255	0.6255	0.6255	0.6035	0.5992	0.6079	0.6079	0.6255	0.5412	0.5473	0.4879
ELMI001722	LIG	LIG_Dynein_DLC8_1	PHOSP_RABVC	P22363	142	148	0.738457	0.59	0.6412	0.6174	0.59	0.5374	0.5253	0.4967	0.5084	0.5762	0.5762	0.5583	0.5514	0.5253	0.5941	0.5296	0.5846	0.5846	0.5583	0.5802	0.5331	0.4781	0.4749	0.5043	0.5229	0.5229	0.5126	0.5008	0.5623	0.5623	0.4703	0.4651	0.4458	0.4513	0.4458	0.4458	0.5043	0.5084	0.5253	0.5514	0.5253	0.4781	0.4458
ELMI002918	LIG	LIG_G3BP_FGDF_1	DNBI_HHV2	P36384	1142	1147	0.246367	0.0542	0.035	0.0643	0.0965	0.1416	0.1205	0.124	0.1322	0.1292	0.2041	0.1805	0.1635	0.1205	0.1266	0.1292	0.124	0.0832	0.0502	0.0587	0.1041	0.0935	0.0554	0.0832	0.0832	0.049	0.0789	0.1456	0.1602	0.1495	0.1532	0.1566	0.124	0.1456	0.1292	0.1667	0.1766	0.1088	0.106	0.1495	0.1416	0.115	0.1266
ELMI001473	LIG	LIG_LYPXL_S_1	POL_MLVMS	P03355	130	134	0.6377	0.1805	0.1602	0.1602	0.1566	0.1958	0.1998	0.1322	0.1292	0.0935	0.1349	0.0965	0.1495	0.1456	0.1532	0.1698	0.1766	0.1732	0.2255	0.2209	0.3096	0.2913	0.2385	0.2558	0.2786	0.2865	0.2558	0.1921	0.2748	0.2122	0.2041	0.1958	0.282	0.2657	0.2913	0.2786	0.2786	0.2748	0.3668	0.3806	0.4078	0.3359	0.4203
ELMI001744	LIG	LIG_PTAP_UEV_1	GAG_FOAMV	P14349	283	288	0.491033	0.6827	0.6984	0.7079	0.7817	0.7605	0.7573	0.7573	0.7147	0.7111	0.7147	0.6827	0.6827	0.6789	0.6374	0.6984	0.6984	0.6412	0.6442	0.6681	0.6219	0.6124	0.6255	0.6219	0.59	0.5762	0.6219	0.6293	0.6412	0.687	0.6715	0.6681	0.6944	0.687	0.6944	0.7418	0.7317	0.7079	0.754	0.6756	0.6681	0.6715	0.6789
ELMI001717	CLV	CLV_PCSK_FUR_1	VL2_HPV16	P03107	9	13	0.65098	nan	nan	nan	nan	nan	nan	nan	nan	nan	nan	nan	nan	nan	nan	nan	nan	nan	nan	nan	nan	nan	nan	nan	nan	nan	nan	nan	nan	nan	nan	nan	nan	nan	nan	nan	nan	nan	nan	nan	nan	nan	nan
ELMI001366	TRG	TRG_NLS_MonoCore_2	LT_POVMA	P03073	191	196	0.8168	0.6827	0.6255	0.5173	0.4879	0.4333	0.4282	0.3847	0.3806	0.3668	0.3535	0.2865	0.2209	0.208	0.1998	0.2122	0.1495	0.1566	0.1416	0.1349	0.1018	0.0884	0.0771	0.0621	0.1178	0.1349	0.1732	0.1178	0.1844	0.1698	0.1958	0.2255	0.282	0.3399	0.3263	0.3535	0.3311	0.4203	0.4333	0.4513	0.5331	0.6219	0.6079
ELMI001370	TRG	TRG_NLS_MonoExtC_3	LT_POVMA	P03073	191	196	0.8168	0.6827	0.6255	0.5173	0.4879	0.4333	0.4282	0.3847	0.3806	0.3668	0.3535	0.2865	0.2209	0.208	0.1998	0.2122	0.1495	0.1566	0.1416	0.1349	0.1018	0.0884	0.0771	0.0621	0.1178	0.1349	0.1732	0.1178	0.1844	0.1698	0.1958	0.2255	0.282	0.3399	0.3263	0.3535	0.3311	0.4203	0.4333	0.4513	0.5331	0.6219	0.6079
ELMI001371	TRG	TRG_NLS_MonoExtN_4	LT_POVMA	P03073	191	196	0.8168	0.6827	0.6255	0.5173	0.4879	0.4333	0.4282	0.3847	0.3806	0.3668	0.3535	0.2865	0.2209	0.208	0.1998	0.2122	0.1495	0.1566	0.1416	0.1349	0.1018	0.0884	0.0771	0.0621	0.1178	0.1349	0.1732	0.1178	0.1844	0.1698	0.1958	0.2255	0.282	0.3399	0.3263	0.3535	0.3311	0.4203	0.4333	0.4513	0.5331	0.6219	0.6079
ELMI003521	TRG	TRG_ER_FFAT_2	Q80J95_9CALI	Q80J95	44	52	0.713533	nan	nan	nan	nan	nan	nan	nan	nan	nan	nan	nan	nan	nan	nan	nan	nan	nan	nan	nan	nan	nan	nan	nan	nan	nan	nan	nan	nan	nan	nan	nan	nan	nan	nan	nan	nan	nan	nan	nan	nan	nan	nan
ELMI001476	LIG	LIG_LYPXL_L_2	GAG_SIVCZ	P17282	491	500	0.66752	nan	nan	nan	nan	nan	nan	nan	nan	nan	nan	nan	nan	nan	nan	nan	nan	nan	nan	nan	nan	nan	nan	nan	nan	nan	nan	nan	nan	nan	nan	nan	nan	nan	nan	nan	nan	nan	nan	nan	nan	nan	nan
ELMI001336	LIG	LIG_PTAP_UEV_1	GAG_SIVCZ	P17282	464	469	0.78645	nan	nan	nan	nan	nan	nan	nan	nan	nan	nan	nan	nan	nan	nan	nan	nan	nan	nan	nan	nan	nan	nan	nan	nan	nan	nan	nan	nan	nan	nan	nan	nan	nan	nan	nan	nan	nan	nan	nan	nan	nan	nan
ELMI001402	DEG	DEG_SCF_FBW7_2	LT_SV40	P03070	699	705	0.767071	0.0554	0.0701	0.0478	0.0286	0.0607	0.0554	0.049	0.0478	0.0526	0.0935	0.0643	0.106	0.0935	0.0909	0.066	0.1266	0.0965	0.0677	0.0723	0.0884	0.0643	0.1041	0.106	0.1532	0.2333	0.2292	0.2531	0.2913	0.3184	0.4116	0.4116	0.4918	0.5296	0.5549	0.5374	0.6174	0.59	0.6293	0.6944	0.6984	0.7688	0.8283
ELMI003110	LIG	LIG_Rb_LxCxE_1	LT_SV40	P03070	101	119	0.640416	0.8424	0.8158	0.7034	0.6412	0.6035	0.4825	0.3668	0.3225	0.2041	0.1698	0.1349	0.1602	0.1322	0.0771	0.115	0.1766	0.124	0.1495	0.1018	0.0858	0.0813	0.1349	0.1117	0.115	0.0935	0.0935	0.1495	0.1667	0.1698	0.2432	0.1667	0.1698	0.1844	0.2041	0.3053	0.2963	0.2913	0.3578	0.3225	0.3885	0.4149	0.3847
ELMI001354	TRG	TRG_NLS_MonoCore_2	LT_SV40	P03070	127	132	0.664383	0.1495	0.1667	0.1698	0.2432	0.1667	0.1698	0.1844	0.2041	0.3053	0.2963	0.2913	0.3578	0.3225	0.3885	0.4149	0.3847	0.3847	0.4037	0.4513	0.5173	0.5043	0.4513	0.4333	0.4245	0.4116	0.46	0.4651	0.4458	0.4513	0.4078	0.3992	0.3311	0.3184	0.3053	0.3184	0.3359	0.3717	0.3053	0.3146	0.3491	0.282	0.2292
ELMI001358	TRG	TRG_NLS_MonoExtC_3	LT_SV40	P03070	127	133	0.649229	0.1495	0.1667	0.1698	0.2432	0.1667	0.1698	0.1844	0.2041	0.3053	0.2963	0.2913	0.3578	0.3225	0.3885	0.4149	0.3847	0.3847	0.4037	0.4513	0.5173	0.5043	0.4513	0.4333	0.4245	0.4116	0.46	0.4651	0.4458	0.4513	0.4078	0.3992	0.3311	0.3184	0.3053	0.3184	0.3359	0.3717	0.3053	0.3146	0.3491	0.282	0.2292
ELMI001362	TRG	TRG_NLS_MonoExtN_4	LT_SV40	P03070	126	132	0.669957	0.0935	0.1495	0.1667	0.1698	0.2432	0.1667	0.1698	0.1844	0.2041	0.3053	0.2963	0.2913	0.3578	0.3225	0.3885	0.4149	0.3847	0.3847	0.4037	0.4513	0.5173	0.5043	0.4513	0.4333	0.4245	0.4116	0.46	0.4651	0.4458	0.4513	0.4078	0.3992	0.3311	0.3184	0.3053	0.3184	0.3359	0.3717	0.3053	0.3146	0.3491	0.282
ELMI002397	TRG	TRG_NLS_MonoExtN_4	LT_SV40	P03070	127	132	0.664383	0.1495	0.1667	0.1698	0.2432	0.1667	0.1698	0.1844	0.2041	0.3053	0.2963	0.2913	0.3578	0.3225	0.3885	0.4149	0.3847	0.3847	0.4037	0.4513	0.5173	0.5043	0.4513	0.4333	0.4245	0.4116	0.46	0.4651	0.4458	0.4513	0.4078	0.3992	0.3311	0.3184	0.3053	0.3184	0.3359	0.3717	0.3053	0.3146	0.3491	0.282	0.2292
ELMI001844	TRG	TRG_ER_diLys_1	E3GL_ADE02	P68978	156	159	0.7593	0.1532	0.1349	0.0965	0.0542	0.0607	0.0677	0.0701	0.1088	0.1416	0.1958	0.1998	0.1322	0.1416	0.0935	0.0935	0.0991	0.0567	0.0643	0.0965	0.1178	0.1602	0.2255	0.2432	0.3053	0.3005	0.2432	0.1456	0.1456	0.0858	0.1041	0.0621	0.0376	0.0701	0.0526	0.0455	0.0502	0.0478	0.0789	0.0567	0.0363	0.0259	0.0252
ELMI001851	TRG	TRG_NLS_MonoCore_2	2B_CMVQ	Q66125	21	26	0.4904	nan	nan	nan	nan	nan	nan	nan	nan	nan	nan	nan	nan	nan	nan	nan	nan	nan	nan	nan	nan	nan	nan	nan	nan	nan	nan	nan	nan	nan	nan	nan	nan	nan	nan	nan	nan	nan	nan	nan	nan	nan	nan
ELMI001741	LIG	LIG_PDZ_Class_1	VGLG_RABVE	P03524	519	524	0.8685	0.3359	0.3535	0.3225	0.4037	0.4967	0.3806	0.4078	0.4967	0.4333	0.3992	0.3847	0.4333	0.4282	0.3311	0.3225	0.3225	0.3992	0.4203	0.4282	0.4078	0.3263	0.3184	0.1958	0.2209	0.1178	0.1266	0.1921	0.1566	0.138	0.1878	0.115	0.1205	0.0587	0.0297	0.0455	0.0363	0.035	0.0259	0.02	0.02	0.0144	0.0131
ELMI002917	LIG	LIG_G3BP_FGDF_1	DNBI_HHV11	P04296	1142	1147	0.3715	0.0621	0.0414	0.0744	0.1088	0.1566	0.1322	0.1635	0.1732	0.1698	0.2558	0.2292	0.208	0.1602	0.1667	0.1698	0.1602	0.115	0.0723	0.0832	0.1322	0.1205	0.0771	0.1088	0.1088	0.066	0.1041	0.1766	0.1667	0.1566	0.1602	0.1602	0.1266	0.1495	0.1292	0.1667	0.1766	0.115	0.1088	0.1495	0.1416	0.115	0.1266
ELMI001828	MOD	MOD_NMyristoyl	GAG_MMTVC	P11284	1	7	0.636829	nan	nan	nan	nan	nan	nan	nan	nan	nan	nan	nan	nan	nan	nan	nan	nan	nan	nan	nan	nan	nan	nan	nan	nan	nan	nan	nan	nan	nan	nan	nan	nan	nan	nan	nan	nan	nan	nan	nan	nan	nan	nan
ELMI004416	LIG	LIG_SH3_CIN85_PxpxPR_1	POLG_HCVJF	Q99IB8	2323	2328	0.7607	0.4116	0.3885	0.3311	0.3263	0.2963	0.3456	0.3491	0.4149	0.363	0.3456	0.3535	0.3578	0.3806	0.4078	0.5008	0.4879	0.5173	0.4513	0.5043	0.5084	0.4379	0.4918	0.4245	0.4282	0.5043	0.5549	0.5126	0.4879	0.5008	0.5667	0.6124	0.5992	0.6255	0.5412	0.5374	0.5296	0.5296	0.4967	0.5623	0.5412	0.6079	0.6219
ELMI001315	DEG	DEG_SCF_TRCP1_1	VPU_HV1BR	P05923	51	56	0.377667	nan	nan	nan	nan	nan	nan	nan	nan	nan	nan	nan	nan	nan	nan	nan	nan	nan	nan	nan	nan	nan	nan	nan	nan	nan	nan	nan	nan	nan	nan	nan	nan	nan	nan	nan	nan	nan	nan	nan	nan	nan	nan
ELMI002140	MOD	MOD_CK2_1	VPU_HV1BR	P05923	49	55	0.345757	nan	nan	nan	nan	nan	nan	nan	nan	nan	nan	nan	nan	nan	nan	nan	nan	nan	nan	nan	nan	nan	nan	nan	nan	nan	nan	nan	nan	nan	nan	nan	nan	nan	nan	nan	nan	nan	nan	nan	nan	nan	nan
ELMI002141	MOD	MOD_CK2_1	VPU_HV1BR	P05923	53	59	0.448529	nan	nan	nan	nan	nan	nan	nan	nan	nan	nan	nan	nan	nan	nan	nan	nan	nan	nan	nan	nan	nan	nan	nan	nan	nan	nan	nan	nan	nan	nan	nan	nan	nan	nan	nan	nan	nan	nan	nan	nan	nan	nan
ELMI001827	MOD	MOD_NMyristoyl	GAG_HV1H2	P04591	1	7	0.723043	nan	nan	nan	nan	nan	nan	nan	nan	nan	nan	nan	nan	nan	nan	nan	nan	nan	nan	nan	nan	nan	nan	nan	nan	nan	nan	nan	nan	nan	nan	nan	nan	nan	nan	nan	nan	nan	nan	nan	nan	nan	nan
ELMI001852	TRG	TRG_NLS_MonoExtC_3	GAG_HV1H2	P04591	25	30	0.195167	nan	nan	nan	nan	nan	nan	nan	nan	nan	nan	nan	nan	nan	nan	nan	nan	nan	nan	nan	nan	nan	nan	nan	nan	nan	nan	nan	nan	nan	nan	nan	nan	nan	nan	nan	nan	nan	nan	nan	nan	nan	nan
ELMI003117	LIG	LIG_Rb_LxCxE_1	GCVK_HCMVA	P16788	144	167	0.358908	0.46	0.4245	0.3885	0.3535	0.3762	0.4037	0.3263	0.2913	0.3053	0.2865	0.3005	0.2531	0.2913	0.3359	0.3359	0.3847	0.3491	0.3491	0.363	0.3184	0.3146	0.2786	0.3184	0.3717	0.3668	0.3939	0.3939	0.4513	0.4245	0.4203	0.4513	0.3535	0.4116	0.3847	0.2913	0.2865	0.2602	0.27	0.3263	0.3053	0.3668	0.3939
ELMI003461	LIG	LIG_ULM_U2AF65_1	REV_HV2D2	P15830	37	42	0.550133	nan	nan	nan	nan	nan	nan	nan	nan	nan	nan	nan	nan	nan	nan	nan	nan	nan	nan	nan	nan	nan	nan	nan	nan	nan	nan	nan	nan	nan	nan	nan	nan	nan	nan	nan	nan	nan	nan	nan	nan	nan	nan
ELMI002923	LIG	LIG_KLC1_WD_1	F12_VACCW	Q80HX6	534	543	0.0629	0.0327	0.0327	0.0376	0.035	0.0587	0.0502	0.0502	0.0502	0.0884	0.0884	0.0832	0.0832	0.0542	0.0587	0.0832	0.0832	0.0441	0.0723	0.115	0.1766	0.2432	0.1766	0.2041	0.1635	0.1532	0.1635	0.1844	0.1921	0.1958	0.1456	0.2209	0.2255	0.2167	0.2748	0.3491	0.3359	0.4149	0.4379	0.3762	0.3146	0.2865	0.2167
ELMI001829	MOD	MOD_NMyristoyl	HBSAG_HBVD3	P03138	1	7	0.819771	nan	nan	nan	nan	nan	nan	nan	nan	nan	nan	nan	nan	nan	nan	nan	nan	nan	nan	nan	nan	nan	nan	nan	nan	nan	nan	nan	nan	nan	nan	nan	nan	nan	nan	nan	nan	nan	nan	nan	nan	nan	nan
ELMI001716	CLV	CLV_PCSK_FUR_1	SPIKE_IBVB	P11223	534	538	0.21178	0.115	0.0677	0.0621	0.0935	0.066	0.0909	0.0991	0.0991	0.1117	0.1018	0.0965	0.0884	0.0858	0.0858	0.0723	0.0554	0.0607	0.0478	0.049	0.0274	0.0218	0.0218	0.0218	0.0268	0.0259	0.0387	0.0387	0.035	0.0182	0.0304	0.0268	0.0128	0.0141	0.0086	0.016	0.0297	0.0441	0.0245	0.0316	0.0167	0.0316	0.0259
ELMI001715	CLV	CLV_PCSK_FUR_1	SPIKE_IBVB	P11223	687	691	0.18906	0.066	0.0701	0.0701	0.0701	0.1041	0.1041	0.0744	0.0789	0.115	0.124	0.1921	0.106	0.1041	0.0441	0.049	0.0478	0.0514	0.035	0.0245	0.0245	0.0226	0.0212	0.0194	0.0395	0.015	0.0157	0.015	0.0121	0.0066	0.0066	0.009	0.0061	0.009	0.0118	0.0182	0.0128	0.0141	0.0259	0.0252	0.0376	0.0387	0.0252
ELMI001846	TRG	TRG_ER_diLys_1	SPIKE_IBVB	P11223	1159	1162	0.820075	0.0813	0.049	0.0832	0.0858	0.0677	0.0677	0.106	0.0832	0.0643	0.0542	0.0542	0.0425	0.0455	0.0414	0.0144	0.0286	0.0109	0.0044	0.0082	0.0078	0.0028	0.0013	0.0035	0.001	0.0015	0.0026	0.0008	0.0004	0.0003	0.0003	0.0004	0.0002	0.0003	0.0001	0.0001	0.0002	0.0001	0.0001	0.0001	0.0001	0.0001	0.0001
ELMI003550	LIG	LIG_PDZ_Wminus1_1	VPU_HV1YB	Q9IDV3	72	74	0.753833	nan	nan	nan	nan	nan	nan	nan	nan	nan	nan	nan	nan	nan	nan	nan	nan	nan	nan	nan	nan	nan	nan	nan	nan	nan	nan	nan	nan	nan	0.049	0.0274	0.0078	0.0015	0.0005	0.0003	0.0002	0.0001	0.0001	0.0001	0.0001	0.0001	0.0001
ELMI001720	DEG	DEG_APCC_KENBOX_2	VE1_BPV1	P03116	27	31	0.61596	nan	nan	nan	nan	nan	nan	nan	nan	nan	nan	nan	nan	nan	nan	nan	nan	nan	nan	nan	nan	nan	nan	nan	nan	nan	nan	nan	nan	nan	nan	nan	nan	nan	nan	nan	nan	nan	nan	nan	nan	nan	nan
ELMI003151	LIG	LIG_Rb_LxCxE_1	B8ZX42_9POLY	B8ZX42	211	229	0.797616	0.5667	0.6219	0.6124	0.6219	0.6219	0.6756	0.6906	0.7573	0.7418	0.7458	0.7388	0.7275	0.7232	0.7147	0.7342	0.754	0.7772	0.7644	0.8074	0.7912	0.7817	0.7605	0.7644	0.7817	0.7418	0.7644	0.7724	0.7232	0.7232	0.7317	0.7079	0.7458	0.7388	0.7388	0.7605	0.7342	0.7458	0.7232	0.7342	0.7147	0.7418	0.7573
ELMI001833	MOD	MOD_NMyristoyl	SRC_RSVSA	P00524	1	7	0.976429	nan	nan	nan	nan	nan	nan	nan	nan	nan	nan	nan	nan	nan	nan	nan	nan	nan	nan	nan	nan	nan	nan	nan	nan	nan	nan	nan	nan	nan	nan	nan	nan	nan	nan	nan	nan	nan	nan	nan	nan	nan	nan
ELMI001538	LIG	LIG_PTB_Phospho_1	MT_POVMA	P03077	244	250	0.4633	0.0001	0.0001	0.0002	0.0001	0.0001	0.0002	0.0002	0.0002	0.0002	0.0006	0.001	0.0009	0.0009	0.0009	0.0006	0.0009	0.0021	0.0086	0.0084	0.0052	0.0116	0.0218	0.0212	0.0259	0.0259	0.0514	0.0286	0.0173	0.0141	0.0086	0.0099	0.0069	0.0097	0.0218	0.0144	0.0167	0.0327	0.0502	0.0464	0.0832	0.1292	0.1532
ELMI003129	LIG	LIG_Rb_LxCxE_1	Q98178_MCV1	Q98178	140	158	0.371484	0.0038	0.0034	0.0009	0.0012	0.0026	0.0026	0.0013	0.0013	0.0035	0.0031	0.001	0.001	0.001	0.0007	0.0006	0.0003	0.0005	0.0009	0.0008	0.0009	0.0013	0.0013	0.001	0.0022	0.0026	0.0026	0.0038	0.0033	0.0035	0.0037	0.0082	0.0116	0.0074	0.0128	0.0274	0.0395	0.0526	0.0909	0.0965	0.0587	0.0621	0.0771
ELMI003128	LIG	LIG_Rb_LxCxE_1	Q98178_MCV1	Q98178	173	196	0.392442	0.0128	0.0274	0.0395	0.0526	0.0909	0.0965	0.0587	0.0621	0.0771	0.0526	0.0414	0.0744	0.1266	0.1322	0.1456	0.2041	0.1635	0.1088	0.0607	0.0832	0.1292	0.0909	0.0935	0.0991	0.0991	0.0909	0.0909	0.1495	0.1635	0.1921	0.1844	0.1998	0.1667	0.1566	0.1041	0.1018	0.1018	0.138	0.2122	0.2333	0.1635	0.0744
ELMI002970	LIG	LIG_CSL_BTD_1	EBNA6_EBVB9	P03204	96	99	0.41025	nan	nan	nan	nan	nan	0.9971	0.9964	0.9922	0.9904	0.9879	0.9796	0.976	0.9632	0.9534	0.9447	0.9257	0.9141	0.9235	0.9208	0.9348	0.9316	0.9348	0.928	0.9316	0.9348	0.9423	0.9604	0.9512	0.9604	0.9534	0.9553	0.9653	0.9587	0.9624	0.9624	0.9534	0.9553	0.9665	0.9534	0.9423	0.928	0.9348
ELMI001745	LIG	LIG_PTAP_UEV_1	NCAP_MABVM	P27588	602	607	0.75835	0.8713	0.8677	0.835	0.7573	0.7501	0.7192	0.7317	0.687	0.6474	0.6789	0.6442	0.6474	0.6557	0.6124	0.6374	0.6789	0.6374	0.6442	0.6374	0.6516	0.665	0.6827	0.6789	0.6984	0.7034	0.7147	0.7275	0.7418	0.7724	0.82	0.8457	0.8746	0.8311	0.8457	0.8857	0.8823	0.8595	0.892	0.9068	0.9009	0.904	0.9009
ELMI004001	LIG	LIG_NRP_CendR_1	Q2F842_ORFV	Q2F842	127	130	0.98095	0.1805	0.2786	0.3668	0.3847	0.3717	0.3184	0.27	0.2865	0.2483	0.2483	0.2531	0.3359	0.3146	0.3184	0.3806	0.3939	0.3992	0.4037	0.4037	0.3885	0.4333	0.4282	0.4245	0.442	0.2531	0.2657	0.3096	0.3053	0.2657	0.3005	0.1566	0.1566	0.1602	0.0858	0.035	0.0327	0.0502	0.0554	0.0542	0.0395	0.0455	0.0259
ELMI002471	LIG	LIG_MYND_1	EBNA2_EBVB9	P12978	383	387	0.78458	0.687	0.7192	0.6756	0.6681	0.6715	0.6715	0.6557	0.6334	0.6334	0.6516	0.7034	0.754	0.7573	0.8001	0.8001	0.7388	0.7342	0.7232	0.7869	0.8074	0.8242	0.7869	0.754	0.7912	0.7501	0.754	0.7501	0.7724	0.8001	0.8158	0.7688	0.6827	0.6984	0.7111	0.6789	0.6124	0.6715	0.7192	0.7342	0.7232	0.7147	0.687
ELMI002472	LIG	LIG_MYND_1	EBNA2_EBVB9	P12978	437	441	0.58306	0.9009	0.9235	0.9604	0.9562	0.9553	0.9466	0.9447	0.9369	0.9423	0.9423	0.9466	0.9369	0.9423	0.9299	0.9348	0.9316	0.9348	0.9348	0.9369	0.9369	0.9423	0.9447	0.9423	0.9512	0.9103	0.9103	0.918	0.9068	0.9141	0.904	0.9009	0.8945	0.8886	0.892	0.892	0.8746	0.8823	0.8746	0.8391	0.835	0.8391	0.7912
ELMI001857	TRG	TRG_NLS_MonoCore_2	VPRL_FIVSD	P69469	47	52	0.00156667	nan	nan	nan	nan	nan	nan	nan	nan	nan	nan	nan	nan	nan	nan	nan	nan	nan	nan	nan	nan	nan	nan	nan	nan	nan	nan	nan	nan	nan	nan	nan	nan	nan	nan	nan	nan	nan	nan	nan	nan	nan	nan
ELMI001750	LIG	LIG_Integrin_RGD_1	CAPSP_ADE02	P03276	340	342	0.634667	0.0405	0.0607	0.0965	0.0991	0.0965	0.049	0.0621	0.1117	0.0744	0.0387	0.0387	0.0387	0.0587	0.0935	0.138	0.1266	0.1495	0.1322	0.1416	0.2167	0.208	0.2167	0.2122	0.1532	0.1495	0.106	0.1732	0.1805	0.1266	0.1998	0.282	0.282	0.3717	0.3005	0.3535	0.3399	0.2748	0.1878	0.2963	0.2333	0.2385	0.2167
ELMI001767	LIG	LIG_WW_1	CAPSP_ADE02	P03276	12	15	0.38995	nan	nan	nan	nan	nan	nan	nan	nan	nan	nan	nan	nan	nan	nan	nan	nan	nan	nan	nan	nan	nan	nan	nan	nan	nan	nan	nan	nan	nan	nan	nan	nan	nan	nan	nan	nan	nan	nan	nan	nan	nan	nan
ELMI004271	TRG	TRG_DiLeu_BaEn_1	Q4JGV0_SIV	Q4JGV0	190	195	0.42465	0.46	0.4825	0.442	0.5008	0.5412	0.5173	0.442	0.4749	0.4203	0.4037	0.363	0.3717	0.3668	0.2865	0.2748	0.1878	0.1635	0.1018	0.1456	0.1532	0.1532	0.1958	0.1292	0.1041	0.1041	0.0884	0.0935	0.1266	0.1041	0.0965	0.1018	0.124	0.0965	0.0554	0.0502	0.0526	0.0884	0.0991	0.1456	0.1349	0.1602	0.1088
ELMI001369	TRG	TRG_NLS_MonoExtN_4	VP1_POVMA	P03090	3	8	0.73475	nan	nan	nan	nan	nan	nan	nan	nan	nan	nan	nan	nan	nan	nan	nan	nan	nan	nan	nan	nan	nan	nan	nan	nan	nan	nan	nan	nan	nan	nan	nan	nan	nan	nan	nan	nan	nan	nan	nan	nan	nan	nan
ELMI001471	LIG	LIG_LYPXL_S_1	GAG_MLVFF	P26806	130	134	0.6517	0.1566	0.1349	0.1416	0.0991	0.1266	0.1349	0.0832	0.1266	0.0909	0.1292	0.0858	0.1292	0.138	0.1495	0.1698	0.1805	0.1805	0.2333	0.2531	0.3359	0.3311	0.2786	0.2963	0.3146	0.3225	0.2963	0.2292	0.3053	0.2483	0.2483	0.2432	0.3263	0.3146	0.3399	0.3263	0.3263	0.3225	0.4116	0.4282	0.4333	0.3578	0.4333
ELMI001811	MOD	MOD_N-GLC_1	SPIKE_CVHSA	P59594	118	123	0.0610333	0.7342	0.6984	0.6079	0.5549	0.5296	0.4651	0.4149	0.4116	0.4078	0.4116	0.3939	0.3885	0.3939	0.3359	0.2748	0.3847	0.3847	0.3992	0.3668	0.2558	0.282	0.2432	0.2531	0.3096	0.2385	0.1635	0.124	0.1266	0.1349	0.1416	0.1178	0.0701	0.0414	0.0723	0.0587	0.0542	0.0441	0.0414	0.02	0.0327	0.0587	0.0316
ELMI001812	MOD	MOD_N-GLC_1	SPIKE_CVHSA	P59594	226	231	0.0139833	0.066	0.0567	0.0514	0.0395	0.0252	0.0252	0.0245	0.0297	0.0327	0.0464	0.066	0.0677	0.0813	0.1178	0.1088	0.1456	0.0965	0.0935	0.1635	0.1532	0.1322	0.0643	0.115	0.1292	0.1566	0.138	0.1566	0.1041	0.0554	0.0723	0.0744	0.066	0.0363	0.0376	0.0259	0.0279	0.0212	0.0304	0.0567	0.0514	0.049	0.0567
ELMI001813	MOD	MOD_N-GLC_1	SPIKE_CVHSA	P59594	268	273	0.161383	0.106	0.0554	0.0832	0.0771	0.0813	0.0701	0.124	0.1041	0.0723	0.0405	0.0455	0.0813	0.0789	0.1349	0.1349	0.124	0.0832	0.0478	0.0327	0.0212	0.0218	0.0218	0.0252	0.0297	0.0395	0.0376	0.0395	0.0218	0.0252	0.0387	0.0701	0.0395	0.0464	0.0478	0.0441	0.0226	0.0425	0.0643	0.0542	0.0832	0.1532	0.0884
ELMI001814	MOD	MOD_N-GLC_1	SPIKE_CVHSA	P59594	317	322	0.0759167	0.0621	0.0336	0.0308	0.0587	0.0259	0.0268	0.02	0.0218	0.0109	0.0109	0.0173	0.0083	0.0069	0.016	0.0245	0.0268	0.0502	0.0218	0.0231	0.0218	0.0387	0.0376	0.0526	0.0425	0.0336	0.0376	0.02	0.0167	0.0308	0.0316	0.0194	0.0252	0.0567	0.0554	0.0455	0.0363	0.0268	0.0144	0.0279	0.0279	0.0304	0.0336
ELMI001815	MOD	MOD_N-GLC_1	SPIKE_CVHSA	P59594	329	334	0.0404333	0.0069	0.016	0.0245	0.0268	0.0502	0.0218	0.0231	0.0218	0.0387	0.0376	0.0526	0.0425	0.0336	0.0376	0.02	0.0167	0.0308	0.0316	0.0194	0.0252	0.0567	0.0554	0.0455	0.0363	0.0268	0.0144	0.0279	0.0279	0.0304	0.0336	0.035	0.0441	0.0514	0.0414	0.066	0.1205	0.138	0.0965	0.1635	0.1532	0.1635	0.1416
ELMI001816	MOD	MOD_N-GLC_1	SPIKE_CVHSA	P59594	356	361	0.00388333	0.0279	0.0304	0.0336	0.035	0.0441	0.0514	0.0414	0.066	0.1205	0.138	0.0965	0.1635	0.1532	0.1635	0.1416	0.1456	0.1766	0.1878	0.1958	0.2748	0.2167	0.2865	0.1998	0.1878	0.1456	0.138	0.1495	0.1456	0.1602	0.1041	0.138	0.1878	0.1766	0.1958	0.138	0.1416	0.138	0.115	0.1667	0.124	0.115	0.115
ELMI001817	MOD	MOD_N-GLC_1	SPIKE_CVHSA	P59594	782	787	0.189883	0.0744	0.0723	0.0478	0.0607	0.0567	0.0858	0.1349	0.1349	0.0991	0.1018	0.106	0.106	0.0909	0.0813	0.0789	0.0909	0.106	0.1117	0.1921	0.1416	0.1416	0.1178	0.0965	0.1349	0.1566	0.2209	0.1416	0.1602	0.0789	0.1349	0.1178	0.115	0.0744	0.0502	0.0502	0.0554	0.0502	0.066	0.0909	0.0327	0.0395	0.0395
ELMI001818	MOD	MOD_N-GLC_1	SPIKE_CVHSA	P59594	1055	1060	0.249	0.066	0.0542	0.0587	0.0567	0.0587	0.0621	0.0478	0.049	0.0542	0.0526	0.035	0.0723	0.0677	0.0395	0.0327	0.0554	0.0554	0.0514	0.0514	0.0884	0.0909	0.0514	0.0935	0.0884	0.0554	0.0587	0.0554	0.0677	0.0621	0.0607	0.0363	0.0723	0.0526	0.0441	0.0789	0.0832	0.0858	0.066	0.0677	0.0991	0.1018	0.0607
ELMI001819	MOD	MOD_N-GLC_1	SPIKE_CVHSA	P59594	1079	1084	0.08375	0.0554	0.0587	0.0554	0.0677	0.0621	0.0607	0.0363	0.0723	0.0526	0.0441	0.0789	0.0832	0.0858	0.066	0.0677	0.0991	0.1018	0.0607	0.0858	0.0677	0.0643	0.1041	0.124	0.1266	0.1349	0.0789	0.0884	0.0965	0.0909	0.115	0.138	0.1349	0.2167	0.1532	0.1878	0.1088	0.0744	0.0723	0.1178	0.1416	0.1088	0.115
ELMI001820	MOD	MOD_N-GLC_1	SPIKE_CVHSA	P59594	1139	1144	0.337967	0.0464	0.0542	0.0607	0.0965	0.1292	0.1456	0.2292	0.2122	0.1292	0.1532	0.1805	0.1349	0.1566	0.1322	0.1205	0.106	0.1635	0.2333	0.2385	0.3053	0.2748	0.2786	0.2558	0.2602	0.2602	0.2657	0.2483	0.1844	0.1292	0.1532	0.0991	0.0991	0.1178	0.1018	0.1205	0.1292	0.1266	0.0858	0.0771	0.0813	0.0789	0.0935
ELMI001821	MOD	MOD_N-GLC_1	SPIKE_CVHSA	P59594	1154	1159	0.199167	0.106	0.1635	0.2333	0.2385	0.3053	0.2748	0.2786	0.2558	0.2602	0.2602	0.2657	0.2483	0.1844	0.1292	0.1532	0.0991	0.0991	0.1178	0.1018	0.1205	0.1292	0.1266	0.0858	0.0771	0.0813	0.0789	0.0935	0.0884	0.0858	0.0701	0.0858	0.0789	0.0464	0.0441	0.0621	0.0909	0.1532	0.1532	0.1456	0.0935	0.0621	0.0909
ELMI001822	MOD	MOD_N-GLC_1	SPIKE_CVHSA	P59594	1175	1180	0.0556	0.1266	0.0858	0.0771	0.0813	0.0789	0.0935	0.0884	0.0858	0.0701	0.0858	0.0789	0.0464	0.0441	0.0621	0.0909	0.1532	0.1532	0.1456	0.0935	0.0621	0.0909	0.1456	0.2041	0.1635	0.1667	0.1205	0.0884	0.0965	0.1566	0.106	0.0554	0.0526	0.0884	0.1322	0.0991	0.0701	0.0677	0.0832	0.0554	0.1041	0.1732	0.1921
ELMI001337	LIG	LIG_PTAP_UEV_1	VP40_EBOZM	Q05128	6	11	0.4178	nan	nan	nan	nan	nan	nan	nan	nan	nan	nan	nan	nan	nan	nan	nan	nan	nan	nan	nan	nan	nan	nan	nan	nan	nan	nan	nan	nan	nan	nan	nan	nan	nan	nan	nan	nan	nan	nan	nan	nan	nan	nan
ELMI001770	LIG	LIG_WW_1	VP40_EBOZM	Q05128	10	13	0.290575	nan	nan	nan	nan	nan	nan	nan	nan	nan	nan	nan	nan	nan	nan	nan	nan	nan	nan	nan	nan	nan	nan	nan	nan	nan	nan	nan	nan	nan	nan	nan	nan	nan	nan	nan	nan	nan	nan	nan	nan	nan	nan
ELMI003451	DOC	DOC_CYCLIN_RxL_1	A8T798_HCMV	A8T798	415	427	0.838962	0.3578	0.4379	0.4245	0.4379	0.5084	0.4282	0.4203	0.3535	0.3096	0.3146	0.3847	0.4116	0.3399	0.3992	0.3806	0.3847	0.3939	0.4282	0.4078	0.3847	0.3096	0.2963	0.2531	0.3146	0.3096	0.3005	0.3184	0.3005	0.3885	0.4203	0.4245	0.4333	0.3939	0.4749	0.4513	0.4333	0.4203	0.4149	0.3847	0.4513	0.4037	0.4918
ELMI001474	LIG	LIG_LYPXL_S_1	GAG_MSVMO	P03334	130	134	0.57858	0.1698	0.1495	0.1495	0.1495	0.1844	0.1958	0.1266	0.124	0.0884	0.1266	0.0884	0.138	0.138	0.1416	0.1635	0.1698	0.1698	0.2209	0.2167	0.3053	0.2913	0.2333	0.2558	0.2786	0.2865	0.2558	0.1921	0.2748	0.2122	0.2041	0.1958	0.282	0.2657	0.2913	0.2786	0.2786	0.2748	0.3668	0.3806	0.4078	0.3359	0.4203
ELMI001712	CLV	CLV_PCSK_FUR_1	FUS_HRSVA	P03420	133	137	0.1442	0.3668	0.2483	0.1456	0.115	0.0965	0.0621	0.1018	0.0991	0.0909	0.0587	0.0643	0.1018	0.1041	0.0744	0.0478	0.0643	0.0414	0.0526	0.0502	0.0502	0.0554	0.0327	0.0526	0.0832	0.0858	0.1018	0.106	0.1088	0.115	0.115	0.1602	0.1921	0.1921	0.1456	0.1878	0.1998	0.1495	0.2122	0.2122	0.2913	0.2333	0.2333
ELMI003460	LIG	LIG_ULM_U2AF65_1	REV_HV1H2	P04618	41	46	0.615383	nan	nan	nan	nan	nan	nan	nan	nan	nan	nan	nan	nan	nan	nan	nan	nan	nan	nan	nan	nan	nan	nan	nan	nan	nan	nan	nan	nan	nan	nan	nan	nan	nan	nan	nan	nan	nan	nan	nan	nan	nan	nan
ELMI001853	TRG	TRG_NLS_MonoExtN_4	PPR_SCMVC	P16046	455	460	0.676483	0.1878	0.2167	0.2963	0.282	0.3225	0.2963	0.3146	0.3806	0.3184	0.3053	0.3096	0.2602	0.27	0.282	0.2963	0.3806	0.2963	0.3263	0.3359	0.3096	0.442	0.4037	0.3939	0.3847	0.3762	0.4149	0.4967	0.4282	0.3992	0.4556	0.4513	0.4203	0.4825	0.4703	0.442	0.4149	0.3005	0.3578	0.4037	0.3939	0.3668	0.3399
ELMI002164	TRG	TRG_NLS_MonoExtN_4	VPAP_HCMVA	P16790	425	432	0.701475	0.5623	0.6035	0.5846	0.59	0.5762	0.6255	0.6442	0.665	0.6412	0.6035	0.6219	0.6219	0.6516	0.6604	0.6604	0.687	0.7079	0.7079	0.7034	0.7111	0.7192	0.7192	0.7232	0.7232	0.7232	0.7192	0.7111	0.7232	0.7079	0.7275	0.7275	0.7079	0.7147	0.7192	0.7147	0.7342	0.7342	0.665	0.6756	0.7079	0.7079	0.7034
ELMI001854	TRG	TRG_NLS_MonoCore_2	REV_EIAVY	P20919	158	163	0.852633	0.5549	0.5846	0.6374	0.6219	0.6219	0.6293	0.6516	0.6906	0.6604	0.6474	0.6412	0.6334	0.6334	0.6174	0.6293	0.6412	0.6474	0.5941	0.5992	0.5992	0.5711	0.5583	0.4749	0.4078	0.4078	0.4037	0.3847	0.2748	0.2602	0.1844	0.1732	0.1117	0.0965	0.1602	0.1532	0.1602	0.1532	0.1292	0.1602	0.2041	0.1958	0.1266
ELMI001737	LIG	LIG_PDZ_Class_1	Q9Q8F7_MYXVL	Q9Q8F7	283	288	0.661867	0.0157	0.0173	0.0179	0.0194	0.0316	0.0316	0.0425	0.0514	0.0455	0.0744	0.0405	0.0336	0.0226	0.0137	0.0144	0.0137	0.0304	0.015	0.0141	0.0297	0.0286	0.0268	0.0308	0.0387	0.0182	0.0182	0.0179	0.0137	0.0182	0.0316	0.0259	0.0502	0.0286	0.0279	0.0441	0.0587	0.0723	0.0464	0.0789	0.1349	0.1416	0.1456
ELMI003178	DOC	DOC_PP2A_B56_1	NCAP_EBOZM	P18272	562	567	0.8269	0.7034	0.7147	0.7458	0.7817	0.7573	0.7111	0.7317	0.7317	0.7772	0.7724	0.7605	0.7079	0.665	0.6374	0.5941	0.6516	0.6124	0.5941	0.6442	0.6334	0.6442	0.6906	0.7034	0.6715	0.665	0.6906	0.6906	0.7275	0.7501	0.7275	0.7192	0.6944	0.7275	0.7605	0.7951	0.8457	0.8488	0.8713	0.865	0.8626	0.8677	0.8595
ELMI003114	LIG	LIG_Rb_LxCxE_1	REPA_WDVS	P06847	191	212	0.1703	0.363	0.363	0.3399	0.3311	0.3456	0.2748	0.1921	0.2657	0.2558	0.3359	0.3535	0.3578	0.3263	0.3263	0.3399	0.3311	0.3456	0.3456	0.3578	0.2865	0.3535	0.3399	0.27	0.2913	0.2786	0.2255	0.2913	0.3456	0.3847	0.3939	0.3717	0.4116	0.4116	0.4037	0.4116	0.4333	0.4379	0.4203	0.4333	0.4379	0.4458	0.3847
[truncated: 159 more columns]

## Sheet: merged_viruses_coil_conf
elm_accession	elm_type	elm_identifier	elm_protein_name	elm_protein_id	orig_start	orig_end	elm_mean	-100	-99	-98	-97	-96	-95	-94	-93	-92	-91	-90	-89	-88	-87	-86	-85	-84	-83	-82	-81	-80	-79	-78	-77	-76	-75	-74	-73	-72	-71	-70	-69	-68	-67	-66	-65	-64	-63	-62	-61	-60	-59
ELMI003548	LIG	LIG_PDZ_Wminus1_1	VEMP_BCHK4	A3EX99	80	82	0.61982	nan	nan	nan	nan	nan	nan	nan	nan	nan	nan	nan	nan	nan	nan	nan	nan	nan	nan	nan	nan	nan	0.996815	0.947834	0.765362	0.236403	0.155616	0.210156	0.184251	0.135625	0.0649314	0.0485477	0.0272769	0.0091008	0.00764766	0.00445913	0.0065666	0.00200117	0.00214783	0.000775849	0.000764276	0.000731131	0.000755678
ELMI003549	LIG	LIG_PDZ_Wminus1_1	VEMP_BCHK5	A3EXD5	80	82	0.600867	nan	nan	nan	nan	nan	nan	nan	nan	nan	nan	nan	nan	nan	nan	nan	nan	nan	nan	nan	nan	nan	0.997116	0.946115	0.753391	0.20901	0.149682	0.188645	0.173108	0.134292	0.067156	0.05481	0.0321149	0.0132137	0.0163005	0.00749556	0.0124924	0.00199689	0.00219693	0.000966188	0.000684253	0.000787775	0.000769146
ELMI003451	DOC	DOC_CYCLIN_RxL_1	A8T798_HCMV	A8T798	415	427	0.999176	0.963107	0.971905	0.990495	0.984242	0.968468	0.966087	0.971458	0.987586	0.98733	0.96969	0.946601	0.953495	0.941298	0.947446	0.973194	0.786667	0.562943	0.539642	0.499799	0.539149	0.830008	0.857871	0.844167	0.887713	0.952242	0.947846	0.868567	0.94217	0.866467	0.826151	0.861374	0.886637	0.902793	0.956813	0.962611	0.925767	0.925629	0.973768	0.963036	0.937319	0.938437	0.909207
ELMI002921	LIG	LIG_KLC1_WD_1	A9J0X2_VACCA	A9J0X2	62	71	0.878154	nan	nan	nan	nan	nan	nan	nan	nan	nan	nan	nan	nan	nan	nan	nan	nan	nan	nan	nan	nan	nan	nan	nan	nan	nan	nan	nan	nan	nan	nan	nan	nan	nan	nan	nan	nan	nan	nan	nan	0.999976	0.998194	0.996858
ELMI002922	LIG	LIG_KLC1_WD_1	A9J0X2_VACCA	A9J0X2	95	104	0.514358	nan	nan	nan	nan	nan	nan	0.999976	0.998194	0.996858	0.995156	0.997335	0.996009	0.99861	0.998433	0.999174	0.998637	0.998857	0.999168	0.99831	0.998754	0.99899	0.998101	0.998222	0.998	0.998365	0.997482	0.997047	0.995669	0.991799	0.980736	0.978132	0.974182	0.97178	0.844698	0.822809	0.608266	0.313359	0.391633	0.553288	0.902025	0.985991	0.972819
ELMI003151	LIG	LIG_Rb_LxCxE_1	B8ZX42_9POLY	B8ZX42	211	229	0.9993	0.999387	0.999686	0.999748	0.999785	0.999817	0.999884	0.999924	0.999938	0.99992	0.999979	0.999985	0.999986	0.999976	0.99998	0.999986	0.999986	0.999991	0.999997	0.999998	0.999997	0.999996	0.999998	0.999997	0.999997	0.999998	0.999994	0.999991	0.999984	0.999988	0.999989	0.999993	0.99999	0.999993	0.999992	0.999992	0.999982	0.999974	0.999977	0.999978	0.99996	0.999973	0.99997
ELMI002962	LIG	LIG_CSL_BTD_1	F5H9D8_HHV8	F5H9D8	203	206	0.15965	0.894433	0.799454	0.709324	0.329006	0.0952328	0.0303805	0.0139997	0.0232559	0.0437218	0.101935	0.0933825	0.240316	0.741312	0.792508	0.630528	0.754795	0.833845	0.743536	0.55466	0.308158	0.190181	0.268737	0.36447	0.440098	0.495199	0.633346	0.775023	0.0621294	0.0439496	0.0251876	0.0250262	0.0247672	0.0200512	0.0134264	0.0242844	0.0517778	0.130311	0.163061	0.559614	0.981559	0.983763	0.954476
ELMI002963	LIG	LIG_CSL_BTD_1	F5H9D8_HHV8	F5H9D8	306	309	0.810028	0.284371	0.733363	0.907024	0.97156	0.986213	0.958345	0.961462	0.974355	0.98109	0.963324	0.960284	0.958046	0.979455	0.973404	0.93099	0.859887	0.853505	0.76173	0.728422	0.648682	0.65926	0.718883	0.776452	0.764757	0.657165	0.411514	0.508415	0.577085	0.866015	0.949886	0.99682	0.971382	0.994563	0.989491	0.96449	0.954908	0.940077	0.84212	0.884114	0.894182	0.937018	0.943191
ELMI002964	LIG	LIG_CSL_BTD_1	F5H9D8_HHV8	F5H9D8	487	490	0.486085	0.911934	0.938493	0.900141	0.895196	0.766406	0.859572	0.914227	0.861082	0.853232	0.875594	0.66145	0.407418	0.418056	0.369492	0.43799	0.287031	0.715951	0.741686	0.879993	0.915334	0.890072	0.936898	0.971698	0.975282	0.965465	0.961843	0.916628	0.930027	0.964651	0.953911	0.947526	0.957653	0.968795	0.968929	0.935055	0.959045	0.960513	0.943057	0.916514	0.894772	0.835715	0.715827
ELMI002725	DOC	DOC_PP2B_PxIxI_1	VF238_ASFM2	O36972	205	211	0.465285	0.000615521	0.000931063	0.00127341	0.00213237	0.00510663	0.00763796	0.0131622	0.0494853	0.129143	0.914084	0.997256	0.997385	0.993548	0.998713	0.997813	0.999425	0.995203	0.999286	0.999529	0.999088	0.998766	0.993927	0.994462	0.00869245	0.000862251	0.000147341	0.000229324	0.000429224	0.00291174	0.0111846	0.40495	0.998653	0.997645	0.0306259	0.00321804	0.00150626	0.000560093	0.000824723	0.000930374	0.00157864	0.00796505	0.0560117
ELMI003107	LIG	LIG_Rb_LxCxE_1	REPA_BEYDV	O39521	180	199	0.383287	0.942196	0.949053	0.927238	0.924007	0.904908	0.598809	0.150831	0.0955468	0.057533	0.847345	0.995669	0.990979	0.0339508	0.0169388	0.0112576	0.00463815	0.00895519	0.0399152	0.0428902	0.0947074	0.451329	0.546776	0.583791	0.911967	0.879986	0.450018	0.291181	0.310349	0.358435	0.652637	0.727535	0.743135	0.810865	0.886204	0.907921	0.931257	0.957835	0.965556	0.737976	0.694143	0.692955	0.64778
ELMI001708	CLV	CLV_PCSK_FUR_1	ENV_FFV	O56861	124	128	0.924083	0.386849	0.436343	0.615552	0.682124	0.9933	0.951716	0.96891	0.959595	0.915014	0.900251	0.920866	0.970998	0.955682	0.928062	0.930623	0.99074	0.990912	0.975955	0.994764	0.987094	0.976016	0.978626	0.983635	0.971624	0.444547	0.328809	0.315272	0.397876	0.41074	0.448003	0.458996	0.453996	0.494304	0.477877	0.482052	0.695874	0.714569	0.655663	0.784633	0.89936	0.616492	0.333434
ELMI001338	LIG	LIG_PTAP_UEV_1	Z_LASSJ	O73557	80	85	0.993594	nan	nan	nan	nan	nan	nan	nan	nan	nan	nan	nan	nan	nan	nan	nan	nan	nan	nan	nan	nan	nan	0.999987	0.999974	0.999851	0.999606	0.999519	0.999368	0.999362	0.999707	0.999178	0.997609	0.992933	0.99145	0.988832	0.995561	0.98938	0.944074	0.906825	0.923781	0.888284	0.954066	0.97683
ELMI001837	MOD	MOD_NMyristoyl	Z_LASSJ	O73557	1	7	0.999667	nan	nan	nan	nan	nan	nan	nan	nan	nan	nan	nan	nan	nan	nan	nan	nan	nan	nan	nan	nan	nan	nan	nan	nan	nan	nan	nan	nan	nan	nan	nan	nan	nan	nan	nan	nan	nan	nan	nan	nan	nan	nan
ELMI001833	MOD	MOD_NMyristoyl	SRC_RSVSA	P00524	1	7	0.999946	nan	nan	nan	nan	nan	nan	nan	nan	nan	nan	nan	nan	nan	nan	nan	nan	nan	nan	nan	nan	nan	nan	nan	nan	nan	nan	nan	nan	nan	nan	nan	nan	nan	nan	nan	nan	nan	nan	nan	nan	nan	nan
ELMI003442	MOD	MOD_CAAXbox	RASH_MSVHA	P01115	238	241	0.779267	0.979582	0.192419	0.268773	0.163423	0.1038	0.0926321	0.198025	0.02505	0.00982545	0.00999365	0.0110818	0.00720879	0.00639713	0.0117711	0.0203506	0.116436	0.318692	0.52279	0.721208	0.808136	0.918005	0.986972	0.992256	0.907599	0.88758	0.0137844	0.000391123	0.000119607	0.00100295	0.0163249	0.114882	0.920176	0.164047	0.140243	0.256215	0.911482	0.991982	0.979167	0.937907	0.887606	0.961299	0.131353
ELMI001402	DEG	DEG_SCF_FBW7_2	LT_SV40	P03070	699	705	0.999201	0.00448983	0.00247625	0.0050622	0.00618504	0.0131659	0.0704186	0.217301	0.278933	0.955638	0.968549	0.0437732	0.0223385	0.0151909	0.0132016	0.0194619	0.0345266	0.0293644	0.0300001	0.0512555	0.0744601	0.0489864	0.0452846	0.351572	0.711414	0.556116	0.515285	0.479171	0.489682	0.481173	0.597534	0.687919	0.830221	0.965243	0.992537	0.997583	0.99909	0.999302	0.999497	0.999787	0.999854	0.999875	0.999872
ELMI003110	LIG	LIG_Rb_LxCxE_1	LT_SV40	P03070	101	119	0.943503	0.999255	0.982886	0.942812	0.875589	0.922867	0.972139	0.13002	0.0946194	0.0608008	0.0558813	0.072461	0.0631942	0.0253222	0.0238737	0.0266655	0.0708452	0.578784	0.993213	0.972633	0.977472	0.562377	0.503176	0.595662	0.714508	0.885952	0.933556	0.125424	0.176523	0.182468	0.128558	0.175262	0.194352	0.241564	0.273492	0.252717	0.269243	0.252644	0.184189	0.189161	0.190302	0.315925	0.994406
ELMI001354	TRG	TRG_NLS_MonoCore_2	LT_SV40	P03070	127	132	0.990829	0.125424	0.176523	0.182468	0.128558	0.175262	0.194352	0.241564	0.273492	0.252717	0.269243	0.252644	0.184189	0.189161	0.190302	0.315925	0.994406	0.88455	0.910621	0.893769	0.945271	0.962209	0.979508	0.11485	0.0680742	0.0443331	0.0324637	0.0159945	0.0141692	0.0142088	0.0105821	0.0173559	0.0104073	0.0116833	0.021152	0.048051	0.0913035	0.304526	0.45193	0.283248	0.317824	0.307449	0.402073
ELMI001358	TRG	TRG_NLS_MonoExtC_3	LT_SV40	P03070	127	133	0.99085	0.125424	0.176523	0.182468	0.128558	0.175262	0.194352	0.241564	0.273492	0.252717	0.269243	0.252644	0.184189	0.189161	0.190302	0.315925	0.994406	0.88455	0.910621	0.893769	0.945271	0.962209	0.979508	0.11485	0.0680742	0.0443331	0.0324637	0.0159945	0.0141692	0.0142088	0.0105821	0.0173559	0.0104073	0.0116833	0.021152	0.048051	0.0913035	0.304526	0.45193	0.283248	0.317824	0.307449	0.402073
ELMI001362	TRG	TRG_NLS_MonoExtN_4	LT_SV40	P03070	126	132	0.991894	0.933556	0.125424	0.176523	0.182468	0.128558	0.175262	0.194352	0.241564	0.273492	0.252717	0.269243	0.252644	0.184189	0.189161	0.190302	0.315925	0.994406	0.88455	0.910621	0.893769	0.945271	0.962209	0.979508	0.11485	0.0680742	0.0443331	0.0324637	0.0159945	0.0141692	0.0142088	0.0105821	0.0173559	0.0104073	0.0116833	0.021152	0.048051	0.0913035	0.304526	0.45193	0.283248	0.317824	0.307449
ELMI002397	TRG	TRG_NLS_MonoExtN_4	LT_SV40	P03070	127	132	0.990829	0.125424	0.176523	0.182468	0.128558	0.175262	0.194352	0.241564	0.273492	0.252717	0.269243	0.252644	0.184189	0.189161	0.190302	0.315925	0.994406	0.88455	0.910621	0.893769	0.945271	0.962209	0.979508	0.11485	0.0680742	0.0443331	0.0324637	0.0159945	0.0141692	0.0142088	0.0105821	0.0173559	0.0104073	0.0116833	0.021152	0.048051	0.0913035	0.304526	0.45193	0.283248	0.317824	0.307449	0.402073
ELMI001366	TRG	TRG_NLS_MonoCore_2	LT_POVMA	P03073	191	196	0.999979	0.987365	0.982464	0.970599	0.991346	0.995682	0.995955	0.98474	0.978637	0.955103	0.901294	0.873334	0.858614	0.870907	0.889363	0.870075	0.878973	0.879251	0.894639	0.921407	0.139508	0.107564	0.050696	0.0445012	0.0385841	0.0354047	0.0433767	0.0485423	0.08679	0.0459573	0.116704	0.275636	0.410023	0.710106	0.992817	0.939178	0.958048	0.963171	0.984648	0.997227	0.999476	0.99889	0.998819
ELMI001370	TRG	TRG_NLS_MonoExtC_3	LT_POVMA	P03073	191	196	0.999979	0.987365	0.982464	0.970599	0.991346	0.995682	0.995955	0.98474	0.978637	0.955103	0.901294	0.873334	0.858614	0.870907	0.889363	0.870075	0.878973	0.879251	0.894639	0.921407	0.139508	0.107564	0.050696	0.0445012	0.0385841	0.0354047	0.0433767	0.0485423	0.08679	0.0459573	0.116704	0.275636	0.410023	0.710106	0.992817	0.939178	0.958048	0.963171	0.984648	0.997227	0.999476	0.99889	0.998819
ELMI001371	TRG	TRG_NLS_MonoExtN_4	LT_POVMA	P03073	191	196	0.999979	0.987365	0.982464	0.970599	0.991346	0.995682	0.995955	0.98474	0.978637	0.955103	0.901294	0.873334	0.858614	0.870907	0.889363	0.870075	0.878973	0.879251	0.894639	0.921407	0.139508	0.107564	0.050696	0.0445012	0.0385841	0.0354047	0.0433767	0.0485423	0.08679	0.0459573	0.116704	0.275636	0.410023	0.710106	0.992817	0.939178	0.958048	0.963171	0.984648	0.997227	0.999476	0.99889	0.998819
ELMI001538	LIG	LIG_PTB_Phospho_1	MT_POVMA	P03077	244	250	0.693158	0.612768	0.488196	0.515589	0.513459	0.578349	0.475166	0.373282	0.0498785	0.022961	0.0064306	0.00420885	0.00441775	0.0108213	0.0537215	0.363653	0.977926	0.969648	0.975033	0.795513	0.405793	0.327401	0.0792267	0.0192908	0.00736337	0.00414754	0.00288266	0.00222482	0.00512507	0.00491666	0.0133417	0.267759	0.662945	0.990583	0.865884	0.143668	0.050051	0.052385	0.569817	0.973574	0.924003	0.854973	0.416481
ELMI001751	LIG	LIG_SH2_SRC	MT_POVHA	P03079	324	327	0.888739	0.988506	0.988487	0.983688	0.969252	0.970587	0.977222	0.985167	0.987827	0.995043	0.99797	0.996047	0.992157	0.977594	0.932083	0.94276	0.967327	0.971875	0.958905	0.966754	0.948308	0.970706	0.977697	0.986085	0.985612	0.97872	0.969863	0.977856	0.97284	0.973202	0.960545	0.96808	0.969828	0.966743	0.960846	0.9811	0.984822	0.996898	0.999409	0.996871	0.992043	0.94816	0.927861
ELMI001369	TRG	TRG_NLS_MonoExtN_4	VP1_POVMA	P03090	3	8	0.999381	nan	nan	nan	nan	nan	nan	nan	nan	nan	nan	nan	nan	nan	nan	nan	nan	nan	nan	nan	nan	nan	nan	nan	nan	nan	nan	nan	nan	nan	nan	nan	nan	nan	nan	nan	nan	nan	nan	nan	nan	nan	nan
ELMI001368	TRG	TRG_NLS_MonoCore_2	VP2_POVMA	P03096	314	319	0.974588	0.810299	0.878902	0.818609	0.822325	0.785698	0.787295	0.758981	0.780513	0.810076	0.819978	0.823184	0.785475	0.366129	0.254255	0.233618	0.128807	0.199178	0.219546	0.295745	0.795048	0.98969	0.980964	0.996982	0.155294	0.151236	0.0921638	0.107719	0.0991061	0.0822588	0.0861183	0.116612	0.125776	0.164117	0.220817	0.267982	0.444071	0.561441	0.641643	0.869933	0.920061	0.967459	0.95913
ELMI001367	TRG	TRG_NLS_MonoExtC_3	VP2_POVMA	P03096	313	318	0.959496	0.702764	0.810299	0.878902	0.818609	0.822325	0.785698	0.787295	0.758981	0.780513	0.810076	0.819978	0.823184	0.785475	0.366129	0.254255	0.233618	0.128807	0.199178	0.219546	0.295745	0.795048	0.98969	0.980964	0.996982	0.155294	0.151236	0.0921638	0.107719	0.0991061	0.0822588	0.0861183	0.116612	0.125776	0.164117	0.220817	0.267982	0.444071	0.561441	0.641643	0.869933	0.920061	0.967459
ELMI001365	TRG	TRG_NLS_MonoExtN_4	VP2_POVMA	P03096	314	319	0.974588	0.810299	0.878902	0.818609	0.822325	0.785698	0.787295	0.758981	0.780513	0.810076	0.819978	0.823184	0.785475	0.366129	0.254255	0.233618	0.128807	0.199178	0.219546	0.295745	0.795048	0.98969	0.980964	0.996982	0.155294	0.151236	0.0921638	0.107719	0.0991061	0.0822588	0.0861183	0.116612	0.125776	0.164117	0.220817	0.267982	0.444071	0.561441	0.641643	0.869933	0.920061	0.967459	0.95913
ELMI001717	CLV	CLV_PCSK_FUR_1	VL2_HPV16	P03107	9	13	0.892014	nan	nan	nan	nan	nan	nan	nan	nan	nan	nan	nan	nan	nan	nan	nan	nan	nan	nan	nan	nan	nan	nan	nan	nan	nan	nan	nan	nan	nan	nan	nan	nan	nan	nan	nan	nan	nan	nan	nan	nan	nan	nan
ELMI001720	DEG	DEG_APCC_KENBOX_2	VE1_BPV1	P03116	27	31	0.998598	nan	nan	nan	nan	nan	nan	nan	nan	nan	nan	nan	nan	nan	nan	nan	nan	nan	nan	nan	nan	nan	nan	nan	nan	nan	nan	nan	nan	nan	nan	nan	nan	nan	nan	nan	nan	nan	nan	nan	nan	nan	nan
ELMI001740	LIG	LIG_PDZ_Class_1	VE6_HPV16	P03126	153	158	0.882341	0.0480758	0.0816444	0.72241	0.982985	0.692651	0.17234	0.0498753	0.0181343	0.0163685	0.0300275	0.996401	0.995018	0.0436747	0.0118655	0.0507306	0.042421	0.0227842	0.356069	0.00904646	0.0026694	0.00156386	0.00101732	0.00203876	0.00267043	0.0066561	0.0121373	0.0120487	0.0081843	0.0218089	0.0216801	0.0673036	0.204758	0.519175	0.916135	0.901851	0.68485	0.324879	0.0467165	0.148675	0.0305324	0.00788613	0.00268342
ELMI003111	LIG	LIG_Rb_LxCxE_1	VE7_HPV16	P03129	21	37	0.954402	nan	nan	nan	nan	nan	nan	nan	nan	nan	nan	nan	nan	nan	nan	nan	nan	nan	nan	nan	nan	nan	nan	nan	nan	nan	nan	nan	nan	nan	nan	nan	nan	nan	nan	nan	nan	nan	nan	nan	nan	nan	nan
ELMI002348	LIG	LIG_Integrin_isoDGR_2	CAPSD_AAV2S	P03135	511	513	0.805379	0.00815341	0.0140731	0.0141907	0.0571716	0.633976	0.88667	0.962567	0.940848	0.960845	0.688674	0.118129	0.0914741	0.19103	0.10167	0.0714743	0.237526	0.432602	0.683829	0.749065	0.188733	0.15941	0.183687	0.452137	0.738351	0.940791	0.938608	0.899832	0.874043	0.799703	0.324339	0.188134	0.122256	0.109469	0.0615975	0.0970078	0.0751113	0.170593	0.36289	0.619189	0.895776	0.967977	0.970951
ELMI001829	MOD	MOD_NMyristoyl	HBSAG_HBVD3	P03138	1	7	0.93406	nan	nan	nan	nan	nan	nan	nan	nan	nan	nan	nan	nan	nan	nan	nan	nan	nan	nan	nan	nan	nan	nan	nan	nan	nan	nan	nan	nan	nan	nan	nan	nan	nan	nan	nan	nan	nan	nan	nan	nan	nan	nan
ELMI001713	CLV	CLV_PCSK_FUR_1	GB_EBVB9	P03188	429	433	0.999591	0.722068	0.901225	0.838454	0.800808	0.816251	0.767968	0.777514	0.919425	0.730487	0.538859	0.212343	0.234532	0.115898	0.0979825	0.0254788	0.0127907	0.00554163	0.0037447	0.00300463	0.0036002	0.00231588	0.00285455	0.00770717	0.0081963	0.00638844	0.0116619	0.0263674	0.0461091	0.0589822	0.0979896	0.137431	0.260399	0.453478	0.618617	0.65231	0.759811	0.873932	0.838853	0.850492	0.820532	0.552922	0.0914951
ELMI002970	LIG	LIG_CSL_BTD_1	EBNA6_EBVB9	P03204	96	99	0.988564	nan	nan	nan	nan	nan	0.999998	0.999992	0.999959	0.999918	0.999949	0.999953	0.99997	0.999983	0.999965	0.999956	0.999924	0.999982	0.999994	0.999968	0.999974	0.999988	0.999986	0.999982	0.999981	0.999987	0.999973	0.999957	0.999902	0.99991	0.999956	0.999949	0.999945	0.999899	0.999933	0.999939	0.999977	0.999986	0.999974	0.999994	0.999957	0.999986	0.999985
ELMI001071	DOC	DOC_USP7_MATH_2	EBNA1_EBVB9	P03211	442	448	0.977691	0.994459	0.993568	0.993655	0.991046	0.990494	0.994385	0.992882	0.995541	0.994222	0.992275	0.990677	0.98088	0.981329	0.980446	0.981494	0.963383	0.960361	0.924226	0.94992	0.947806	0.982707	0.983589	0.980054	0.967746	0.933416	0.891387	0.903408	0.905954	0.96379	0.984716	0.990001	0.98773	0.990383	0.984608	0.989669	0.980863	0.965185	0.953259	0.977962	0.96845	0.973414	0.96792
ELMI001316	DEG	DEG_SCF_TRCP1_1	LMP1_EBVB9	P03230	210	215	0.999902	0.0011272	0.000732251	0.000936442	0.00103713	0.00131628	0.000632313	0.00114262	0.00128459	0.00179788	0.00179344	0.0153861	0.0126362	0.0534873	0.0781383	0.0339891	0.0403837	0.020805	0.0141723	0.0134042	0.0108932	0.0205212	0.0222196	0.122397	0.761953	0.991461	0.983572	0.946203	0.0280176	0.0157513	0.00617163	0.00493118	0.0138532	0.00647969	0.00466732	0.00676997	0.0122903	0.0103298	0.00838848	0.0264274	0.0286799	0.0267231	0.0147332
ELMI001757	LIG	LIG_TRAF2_2	LMP1_EBVB9	P03230	204	209	0.999427	0.00720879	0.00529489	0.00342185	0.00123865	0.00167474	0.000871367	0.0011272	0.000732251	0.000936442	0.00103713	0.00131628	0.000632313	0.00114262	0.00128459	0.00179788	0.00179344	0.0153861	0.0126362	0.0534873	0.0781383	0.0339891	0.0403837	0.020805	0.0141723	0.0134042	0.0108932	0.0205212	0.0222196	0.122397	0.761953	0.991461	0.983572	0.946203	0.0280176	0.0157513	0.00617163	0.00493118	0.0138532	0.00647969	0.00466732	0.00676997	0.0122903
ELMI000263	LIG	LIG_CtBP_PxDLS_1	E1A_ADE02	P03254	279	283	0.88267	0.533782	0.921473	0.80632	0.357645	0.22046	0.203583	0.500253	0.593714	0.8946	0.940338	0.982892	0.996265	0.995853	0.998764	0.999331	0.999744	0.999906	0.999923	0.999926	0.999916	0.999951	0.999864	0.999912	0.999931	0.99991	0.999582	0.999328	0.999453	0.999468	0.998092	0.994537	0.996982	0.996188	0.995418	0.994456	0.992236	0.99464	0.999303	0.999636	0.999265	0.999198	0.999608
ELMI002470	LIG	LIG_MYND_1	E1A_ADE05	P03255	113	117	0.949615	0.096781	0.0774302	0.0855988	0.0625717	0.0600866	0.0684534	0.0277754	0.0232501	0.0195264	0.0128089	0.0121791	0.0161491	0.0271216	0.0462766	0.0683199	0.29607	0.770663	0.902894	0.929406	0.988294	0.999169	0.997231	0.972411	0.949237	0.927425	0.937745	0.964729	0.997547	0.991601	0.695889	0.0977695	0.0512155	0.0514605	0.161045	0.499554	0.81696	0.898004	0.915886	0.962326	0.982903	0.983166	0.993742
ELMI003112	LIG	LIG_Rb_LxCxE_1	E1A_ADE05	P03255	118	140	0.854439	0.0684534	0.0277754	0.0232501	0.0195264	0.0128089	0.0121791	0.0161491	0.0271216	0.0462766	0.0683199	0.29607	0.770663	0.902894	0.929406	0.988294	0.999169	0.997231	0.972411	0.949237	0.927425	0.937745	0.964729	0.997547	0.991601	0.695889	0.0977695	0.0512155	0.0514605	0.161045	0.499554	0.81696	0.898004	0.915886	0.962326	0.982903	0.983166	0.993742	0.993696	0.990072	0.715889	0.742685	0.0470685
ELMI001514	LIG	LIG_Rb_pABgroove_1	E1A_ADE05	P03255	41	49	0.473722	nan	nan	nan	nan	nan	nan	nan	nan	nan	nan	nan	nan	nan	nan	nan	nan	nan	nan	nan	nan	nan	nan	nan	nan	nan	nan	nan	nan	nan	nan	nan	nan	nan	nan	nan	nan	nan	nan	nan	nan	nan	nan
ELMI001373	TRG	TRG_NLS_MonoCore_2	E1A_ADE05	P03255	284	289	0.958081	0.201979	0.506793	0.601723	0.896776	0.94032	0.983773	0.996511	0.996246	0.998864	0.999383	0.999768	0.999917	0.999932	0.999935	0.999931	0.999962	0.999912	0.999944	0.999949	0.999955	0.999798	0.999644	0.999792	0.999891	0.999663	0.998814	0.999186	0.999292	0.998608	0.997784	0.997068	0.997988	0.999668	0.999817	0.999559	0.999628	0.999838	0.999602	0.999201	0.999428	0.99896	0.998355
ELMI001372	TRG	TRG_NLS_MonoExtC_3	E1A_ADE05	P03255	284	289	0.958081	0.201979	0.506793	0.601723	0.896776	0.94032	0.983773	0.996511	0.996246	0.998864	0.999383	0.999768	0.999917	0.999932	0.999935	0.999931	0.999962	0.999912	0.999944	0.999949	0.999955	0.999798	0.999644	0.999792	0.999891	0.999663	0.998814	0.999186	0.999292	0.998608	0.997784	0.997068	0.997988	0.999668	0.999817	0.999559	0.999628	0.999838	0.999602	0.999201	0.999428	0.99896	0.998355
ELMI001750	LIG	LIG_Integrin_RGD_1	CAPSP_ADE02	P03276	340	342	0.989037	0.058995	0.0166697	0.0484592	0.604552	0.848013	0.938911	0.692795	0.209111	0.145128	0.316285	0.771114	0.765467	0.687166	0.744133	0.335138	0.128667	0.118885	0.123304	0.232964	0.628001	0.853485	0.660696	0.590504	0.655201	0.917295	0.942216	0.965913	0.93179	0.898652	0.936703	0.800504	0.348621	0.107546	0.218838	0.386873	0.208157	0.349367	0.305865	0.662741	0.840024	0.907066	0.881655
ELMI001767	LIG	LIG_WW_1	CAPSP_ADE02	P03276	12	15	0.808893	nan	nan	nan	nan	nan	nan	nan	nan	nan	nan	nan	nan	nan	nan	nan	nan	nan	nan	nan	nan	nan	nan	nan	nan	nan	nan	nan	nan	nan	nan	nan	nan	nan	nan	nan	nan	nan	nan	nan	nan	nan	nan
ELMI001749	LIG	LIG_Integrin_RGD_1	POLG_FMDVO	P03305	869	871	0.902584	0.559232	0.462904	0.512644	0.287983	0.243578	0.211424	0.465202	0.710683	0.412809	0.504628	0.486479	0.976921	0.969789	0.762335	0.849524	0.875235	0.0715814	0.0185178	0.00563457	0.00376592	0.00864846	0.0322836	0.125209	0.452722	0.824163	0.708765	0.174231	0.0401711	0.0285736	0.0912476	0.156013	0.0733552	0.023255	0.00927212	0.00496928	0.00968788	0.0493511	0.107036	0.0860562	0.139872	0.0930454	0.0459644
ELMI002915	LIG	LIG_G3BP_FGDF_1	POLN_SINDV	P03317	1835	1840	0.994476	0.999878	0.99988	0.999799	0.999645	0.999735	0.999694	0.999566	0.999705	0.999526	0.999796	0.999511	0.999672	0.999514	0.999215	0.99934	0.999392	0.998952	0.999206	0.997593	0.998784	0.998216	0.998517	0.998191	0.9982	0.99874	0.999141	0.998531	0.999193	0.99873	0.99882	0.999552	0.999584	0.99907	0.998277	0.997248	0.999739	0.999548	0.997094	0.995459	0.996673	0.998633	0.999294
ELMI002916	LIG	LIG_G3BP_FGDF_1	POLN_SINDV	P03317	1858	1863	0.993659	0.9982	0.99874	0.999141	0.998531	0.999193	0.99873	0.99882	0.999552	0.999584	0.99907	0.998277	0.997248	0.999739	0.999548	0.997094	0.995459	0.996673	0.998633	0.999294	0.999076	0.999265	0.999272	0.999479	0.999615	0.999723	0.999873	0.999856	0.999874	0.999978	0.999989	0.99997	0.999991	0.999982	0.999958	0.999931	0.999967	0.999949	0.999932	0.999903	0.999844	0.999787	0.999733
ELMI001468	LIG	LIG_LYPXL_S_1	GAG_RSVP	P03322	180	184	0.976283	nan	nan	nan	nan	nan	nan	nan	nan	nan	nan	nan	nan	nan	nan	nan	nan	nan	nan	nan	nan	nan	nan	nan	nan	nan	nan	nan	nan	nan	nan	nan	nan	nan	nan	nan	nan	nan	nan	nan	nan	nan	nan
ELMI001477	LIG	LIG_LYPXL_S_1	GAG_FRSF5	P03331	128	132	0.978783	0.762321	0.706724	0.722133	0.812139	0.423618	0.45041	0.243391	0.153172	0.10647	0.172523	0.100597	0.0882352	0.119278	0.224921	0.270383	0.740338	0.327327	0.492174	0.522233	0.959005	0.914521	0.936934	0.956455	0.981712	0.919482	0.917377	0.943053	0.863252	0.562562	0.913797	0.0328603	0.00477778	0.00181879	0.00110193	0.00124266	0.00202162	0.00148722	0.00188128	0.00759588	0.026807	0.0639765	0.575806
ELMI001474	LIG	LIG_LYPXL_S_1	GAG_MSVMO	P03334	130	134	0.989639	0.710566	0.816662	0.344813	0.377302	0.18158	0.113802	0.0852252	0.142492	0.0769758	0.0667594	0.0980873	0.192333	0.255558	0.682351	0.326634	0.497313	0.670585	0.975689	0.883374	0.931986	0.966137	0.983899	0.904265	0.911913	0.928592	0.857601	0.551501	0.917049	0.0334084	0.00707879	0.00289776	0.00196513	0.0018723	0.00292662	0.00208632	0.002968	0.00657263	0.0177368	0.0493424	0.558833	0.986493	0.976997
ELMI001470	LIG	LIG_LYPXL_S_1	GAG_FSVMD	P03340	203	207	0.971215	nan	nan	nan	nan	nan	nan	nan	nan	nan	nan	nan	nan	nan	nan	nan	nan	nan	nan	nan	nan	nan	nan	nan	nan	nan	nan	nan	nan	nan	nan	nan	nan	nan	nan	nan	nan	nan	nan	nan	nan	nan	nan
ELMI001323	LIG	LIG_PTAP_UEV_1	GAG_HTL1A	P03345	123	128	0.992654	0.2405	0.0438093	0.0207237	0.0225377	0.0122909	0.00993989	0.0187269	0.0254652	0.0295635	0.0658912	0.164264	0.41317	0.992348	0.993232	0.967389	0.961456	0.954797	0.782335	0.871925	0.765483	0.0471812	0.0100702	0.00345745	0.00180828	0.00102202	0.00142588	0.000761079	0.00370906	0.0101509	0.0133137	0.0208568	0.121344	0.318725	0.981716	0.859591	0.730923	0.706138	0.754357	0.942883	0.896958	0.902158	0.904864
ELMI002291	LIG	LIG_WW_1	GAG_HTL1A	P03345	118	121	0.990063	0.949738	0.890745	0.806912	0.36764	0.481315	0.2405	0.0438093	0.0207237	0.0225377	0.0122909	0.00993989	0.0187269	0.0254652	0.0295635	0.0658912	0.164264	0.41317	0.992348	0.993232	0.967389	0.961456	0.954797	0.782335	0.871925	0.765483	0.0471812	0.0100702	0.00345745	0.00180828	0.00102202	0.00142588	0.000761079	0.00370906	0.0101509	0.0133137	0.0208568	0.121344	0.318725	0.981716	0.859591	0.730923	0.706138
ELMI001826	MOD	MOD_NMyristoyl	GAG_HTL1A	P03345	1	7	0.98094	nan	nan	nan	nan	nan	nan	nan	nan	nan	nan	nan	nan	nan	nan	nan	nan	nan	nan	nan	nan	nan	nan	nan	nan	nan	nan	nan	nan	nan	nan	nan	nan	nan	nan	nan	nan	nan	nan	nan	nan	nan	nan
ELMI001475	LIG	LIG_LYPXL_L_2	GAG_HV1B1	P03347	495	504	0.889486	nan	nan	nan	nan	nan	nan	nan	nan	nan	nan	nan	nan	nan	nan	nan	nan	nan	nan	nan	nan	nan	nan	nan	nan	nan	nan	nan	nan	nan	nan	nan	nan	nan	nan	nan	nan	nan	nan	nan	nan	nan	nan
ELMI001324	LIG	LIG_PTAP_UEV_1	GAG_HV1B1	P03347	454	459	0.997741	nan	nan	nan	nan	nan	nan	nan	nan	nan	nan	nan	nan	nan	nan	nan	nan	nan	nan	nan	nan	nan	nan	nan	nan	nan	nan	nan	nan	nan	nan	nan	nan	nan	nan	nan	nan	nan	nan	nan	nan	nan	nan
ELMI001325	LIG	LIG_PTAP_UEV_1	GAG_HV1B1	P03347	466	471	0.997674	nan	nan	nan	nan	nan	nan	nan	nan	nan	nan	nan	nan	nan	nan	nan	nan	nan	nan	nan	nan	nan	nan	nan	nan	nan	nan	nan	nan	nan	nan	nan	nan	nan	nan	nan	nan	nan	nan	nan	nan	nan	nan
ELMI001473	LIG	LIG_LYPXL_S_1	POL_MLVMS	P03355	130	134	0.989993	0.692684	0.805514	0.334228	0.372021	0.188707	0.11454	0.0815754	0.13401	0.0731926	0.0640626	0.0840899	0.172397	0.230657	0.655871	0.292412	0.454988	0.645008	0.977179	0.885703	0.933044	0.96741	0.984652	0.9062	0.914425	0.932047	0.859784	0.560603	0.913214	0.0305098	0.00619774	0.00249653	0.00156771	0.00149044	0.0023665	0.00173494	0.00244685	0.00578791	0.0159541	0.047961	0.55469	0.98635	0.977321
ELMI001710	CLV	CLV_PCSK_FUR_1	ENV_HV1B1	P03375	508	512	0.529003	0.898136	0.904001	0.918154	0.865631	0.843842	0.43799	0.156741	0.0361888	0.0265149	0.101712	0.223373	0.0676915	0.0318292	0.0659709	0.0410601	0.0741626	0.0727796	0.233811	0.539706	0.498135	0.295868	0.288247	0.359867	0.626579	0.568789	0.25996	0.159746	0.14868	0.588988	0.958487	0.888977	0.573193	0.542127	0.148463	0.0702518	0.0743863	0.0428136	0.044344	0.0552302	0.144534	0.228495	0.12107
ELMI001774	MOD	MOD_N-GLC_1	ENV_HV1B1	P03375	87	92	0.828628	nan	nan	nan	nan	nan	nan	nan	nan	nan	nan	nan	nan	nan	nan	nan	nan	nan	nan	nan	nan	nan	nan	nan	nan	nan	nan	nan	nan	nan	nan	nan	nan	nan	nan	nan	nan	nan	nan	nan	nan	nan	nan
ELMI001775	MOD	MOD_N-GLC_1	ENV_HV1B1	P03375	140	145	0.96176	0.101102	0.375009	0.27878	0.229822	0.300261	0.300534	0.582302	0.710185	0.750824	0.728359	0.571917	0.275993	0.0992335	0.0368176	0.0341126	0.175136	0.250208	0.736773	0.749326	0.691984	0.61861	0.656793	0.746198	0.688284	0.623642	0.53608	0.458535	0.577392	0.273485	0.137967	0.134845	0.199561	0.292984	0.297539	0.372367	0.525173	0.482423	0.973178	0.959836	0.993111	0.987978	0.947763
ELMI001776	MOD	MOD_N-GLC_1	ENV_HV1B1	P03375	159	164	0.140221	0.691984	0.61861	0.656793	0.746198	0.688284	0.623642	0.53608	0.458535	0.577392	0.273485	0.137967	0.134845	0.199561	0.292984	0.297539	0.372367	0.525173	0.482423	0.973178	0.959836	0.993111	0.987978	0.947763	0.600849	0.313104	0.236433	0.232554	0.807201	0.837692	0.91532	0.78545	0.800662	0.783459	0.849186	0.866715	0.870952	0.466915	0.453737	0.554111	0.967551	0.659015	0.024533
ELMI001777	MOD	MOD_N-GLC_1	ENV_HV1B1	P03375	185	190	0.804835	0.232554	0.807201	0.837692	0.91532	0.78545	0.800662	0.783459	0.849186	0.866715	0.870952	0.466915	0.453737	0.554111	0.967551	0.659015	0.024533	0.00615679	0.00469833	0.00690166	0.00657993	0.00362733	0.00357908	0.00314442	0.00796954	0.00653985	0.0340908	0.028597	0.0235061	0.0253083	0.0834448	0.198671	0.557158	0.806567	0.747867	0.49382	0.2401	0.126312	0.194611	0.584637	0.428412	0.319751	0.151999
ELMI001778	MOD	MOD_N-GLC_1	ENV_HV1B1	P03375	196	201	0.368534	0.453737	0.554111	0.967551	0.659015	0.024533	0.00615679	0.00469833	0.00690166	0.00657993	0.00362733	0.00357908	0.00314442	0.00796954	0.00653985	0.0340908	0.028597	0.0235061	0.0253083	0.0834448	0.198671	0.557158	0.806567	0.747867	0.49382	0.2401	0.126312	0.194611	0.584637	0.428412	0.319751	0.151999	0.0269392	0.012404	0.0359456	0.0807699	0.250089	0.331374	0.44852	0.616926	0.605778	0.825308	0.931172
ELMI001779	MOD	MOD_N-GLC_1	ENV_HV1B1	P03375	233	238	0.678212	0.44852	0.616926	0.605778	0.825308	0.931172	0.934033	0.943539	0.922975	0.932445	0.97374	0.979837	0.979942	0.98162	0.93762	0.850032	0.802917	0.821408	0.835249	0.802121	0.837146	0.753625	0.480169	0.184828	0.213959	0.164305	0.0413338	0.0282324	0.0392737	0.0759956	0.110424	0.235593	0.351811	0.294321	0.960532	0.962691	0.601427	0.334843	0.273144	0.237146	0.155913	0.125383	0.103427
ELMI001780	MOD	MOD_N-GLC_1	ENV_HV1B1	P03375	240	245	0.192034	0.922975	0.932445	0.97374	0.979837	0.979942	0.98162	0.93762	0.850032	0.802917	0.821408	0.835249	0.802121	0.837146	0.753625	0.480169	0.184828	0.213959	0.164305	0.0413338	0.0282324	0.0392737	0.0759956	0.110424	0.235593	0.351811	0.294321	0.960532	0.962691	0.601427	0.334843	0.273144	0.237146	0.155913	0.125383	0.103427	0.170084	0.0590012	0.0857778	0.0662761	0.0666643	0.0384909	0.0146147
ELMI001781	MOD	MOD_N-GLC_1	ENV_HV1B1	P03375	261	266	0.590547	0.0759956	0.110424	0.235593	0.351811	0.294321	0.960532	0.962691	0.601427	0.334843	0.273144	0.237146	0.155913	0.125383	0.103427	0.170084	0.0590012	0.0857778	0.0662761	0.0666643	0.0384909	0.0146147	0.0141337	0.0166737	0.545093	0.73758	0.98531	0.984414	0.884109	0.910034	0.327566	0.038726	0.0118949	0.0135198	0.090545	0.138616	0.197939	0.362783	0.563801	0.464933	0.349021	0.272729	0.238706
ELMI001782	MOD	MOD_N-GLC_1	ENV_HV1B1	P03375	275	280	0.847564	0.170084	0.0590012	0.0857778	0.0662761	0.0666643	0.0384909	0.0146147	0.0141337	0.0166737	0.545093	0.73758	0.98531	0.984414	0.884109	0.910034	0.327566	0.038726	0.0118949	0.0135198	0.090545	0.138616	0.197939	0.362783	0.563801	0.464933	0.349021	0.272729	0.238706	0.275433	0.599869	0.841294	0.806527	0.643965	0.498973	0.516159	0.710079	0.773924	0.677706	0.162346	0.173002	0.225668	0.133754
ELMI002292	MOD	MOD_N-GLC_1	ENV_HV1B1	P03375	288	293	0.506844	0.884109	0.910034	0.327566	0.038726	0.0118949	0.0135198	0.090545	0.138616	0.197939	0.362783	0.563801	0.464933	0.349021	0.272729	0.238706	0.275433	0.599869	0.841294	0.806527	0.643965	0.498973	0.516159	0.710079	0.773924	0.677706	0.162346	0.173002	0.225668	0.133754	0.155426	0.232717	0.569458	0.866077	0.953585	0.853172	0.260585	0.0266903	0.00934189	0.00906651	0.0290969	0.192854	0.890979
ELMI001783	MOD	MOD_N-GLC_1	ENV_HV1B1	P03375	294	299	0.268172	0.090545	0.138616	0.197939	0.362783	0.563801	0.464933	0.349021	0.272729	0.238706	0.275433	0.599869	0.841294	0.806527	0.643965	0.498973	0.516159	0.710079	0.773924	0.677706	0.162346	0.173002	0.225668	0.133754	0.155426	0.232717	0.569458	0.866077	0.953585	0.853172	0.260585	0.0266903	0.00934189	0.00906651	0.0290969	0.192854	0.890979	0.9304	0.948709	0.937012	0.926681	0.897657	0.749655
ELMI001784	MOD	MOD_N-GLC_1	ENV_HV1B1	P03375	300	305	0.67646	0.349021	0.272729	0.238706	0.275433	0.599869	0.841294	0.806527	0.643965	0.498973	0.516159	0.710079	0.773924	0.677706	0.162346	0.173002	0.225668	0.133754	0.155426	0.232717	0.569458	0.866077	0.953585	0.853172	0.260585	0.0266903	0.00934189	0.00906651	0.0290969	0.192854	0.890979	0.9304	0.948709	0.937012	0.926681	0.897657	0.749655	0.520238	0.571948	0.403092	0.601586	0.346691	0.466715
ELMI002293	MOD	MOD_N-GLC_1	ENV_HV1B1	P03375	331	336	0.133358	0.948709	0.937012	0.926681	0.897657	0.749655	0.520238	0.571948	0.403092	0.601586	0.346691	0.466715	0.125424	0.0563358	0.0883603	0.0686767	0.113521	0.302337	0.626255	0.799571	0.772898	0.522087	0.730484	0.712372	0.314931	0.231352	0.220337	0.237825	0.17066	0.0774439	0.0765807	0.136346	0.58152	0.730058	0.645454	0.694309	0.755596	0.832613	0.901655	0.497093	0.203634	0.0672311	0.0597751
ELMI001785	MOD	MOD_N-GLC_1	ENV_HV1B1	P03375	338	343	0.00117038	0.403092	0.601586	0.346691	0.466715	0.125424	0.0563358	0.0883603	0.0686767	0.113521	0.302337	0.626255	0.799571	0.772898	0.522087	0.730484	0.712372	0.314931	0.231352	0.220337	0.237825	0.17066	0.0774439	0.0765807	0.136346	0.58152	0.730058	0.645454	0.694309	0.755596	0.832613	0.901655	0.497093	0.203634	0.0672311	0.0597751	0.0990348	0.2759	0.66334	0.912365	0.906576	0.880497	0.847234
ELMI001786	MOD	MOD_N-GLC_1	ENV_HV1B1	P03375	355	360	0.577405	0.231352	0.220337	0.237825	0.17066	0.0774439	0.0765807	0.136346	0.58152	0.730058	0.645454	0.694309	0.755596	0.832613	0.901655	0.497093	0.203634	0.0672311	0.0597751	0.0990348	0.2759	0.66334	0.912365	0.906576	0.880497	0.847234	0.875371	0.803742	0.6691	0.0754522	0.00612584	0.00353795	0.00710574	0.061658	0.41702	0.923268	0.838695	0.82298	0.0261355	0.012965	0.0127805	0.0243374	0.0250924
ELMI002294	MOD	MOD_N-GLC_1	ENV_HV1B1	P03375	385	390	0.291879	0.00353795	0.00710574	0.061658	0.41702	0.923268	0.838695	0.82298	0.0261355	0.012965	0.0127805	0.0243374	0.0250924	0.0300444	0.640385	0.876395	0.955561	0.907293	0.976283	0.786276	0.331195	0.102151	0.0804441	0.0997447	0.105511	0.365312	0.561361	0.749837	0.735079	0.909545	0.55604	0.225788	0.0980475	0.0547389	0.0589137	0.173823	0.569665	0.765834	0.708519	0.682679	0.838394	0.859479	0.715995
ELMI001787	MOD	MOD_N-GLC_1	ENV_HV1B1	P03375	391	396	0.630015	0.82298	0.0261355	0.012965	0.0127805	0.0243374	0.0250924	0.0300444	0.640385	0.876395	0.955561	0.907293	0.976283	0.786276	0.331195	0.102151	0.0804441	0.0997447	0.105511	0.365312	0.561361	0.749837	0.735079	0.909545	0.55604	0.225788	0.0980475	0.0547389	0.0589137	0.173823	0.569665	0.765834	0.708519	0.682679	0.838394	0.859479	0.715995	0.524985	0.285496	0.27506	0.158099	0.0491626	0.057187
ELMI001788	MOD	MOD_N-GLC_1	ENV_HV1B1	P03375	396	401	0.771091	0.0250924	0.0300444	0.640385	0.876395	0.955561	0.907293	0.976283	0.786276	0.331195	0.102151	0.0804441	0.0997447	0.105511	0.365312	0.561361	0.749837	0.735079	0.909545	0.55604	0.225788	0.0980475	0.0547389	0.0589137	0.173823	0.569665	0.765834	0.708519	0.682679	0.838394	0.859479	0.715995	0.524985	0.285496	0.27506	0.158099	0.0491626	0.057187	0.133133	0.539918	0.0117945	0.00895421	0.00684674
ELMI001789	MOD	MOD_N-GLC_1	ENV_HV1B1	P03375	405	410	0.899607	0.102151	0.0804441	0.0997447	0.105511	0.365312	0.561361	0.749837	0.735079	0.909545	0.55604	0.225788	0.0980475	0.0547389	0.0589137	0.173823	0.569665	0.765834	0.708519	0.682679	0.838394	0.859479	0.715995	0.524985	0.285496	0.27506	0.158099	0.0491626	0.057187	0.133133	0.539918	0.0117945	0.00895421	0.00684674	0.00222273	0.00119482	0.00128034	0.000494271	0.00107972	0.000750397	0.00134158	0.00111955	0.000809721
ELMI001790	MOD	MOD_N-GLC_1	ENV_HV1B1	P03375	447	452	0.116524	0.000699294	0.00142832	0.00368725	0.00378215	0.00740157	0.0222252	0.144565	0.970535	0.931623	0.952119	0.896352	0.393453	0.150881	0.14	0.366066	0.751186	0.817306	0.918155	0.953768	0.938317	0.911757	0.948921	0.411775	0.322751	0.192678	0.28129	0.317051	0.370924	0.271262	0.323286	0.350886	0.523409	0.910125	0.898263	0.531663	0.201739	0.0727283	0.0553885	0.161956	0.464738	0.532241	0.163338
ELMI001791	MOD	MOD_N-GLC_1	ENV_HV1B1	P03375	462	467	0.650726	0.751186	0.817306	0.918155	0.953768	0.938317	0.911757	0.948921	0.411775	0.322751	0.192678	0.28129	0.317051	0.370924	0.271262	0.323286	0.350886	0.523409	0.910125	0.898263	0.531663	0.201739	0.0727283	0.0553885	0.161956	0.464738	0.532241	0.163338	0.19094	0.238058	0.471397	0.723837	0.639767	0.622297	0.638788	0.684002	0.801162	0.85058	0.763586	0.769341	0.757872	0.836244	0.874119
ELMI001792	MOD	MOD_N-GLC_1	ENV_HV1B1	P03375	615	620	0.619108	0.420513	0.460093	0.558232	0.677978	0.578497	0.658895	0.472749	0.529496	0.562733	0.527441	0.639672	0.544755	0.550559	0.586789	0.557443	0.607881	0.33903	0.330104	0.251118	0.22094	0.204561	0.16421	0.119921	0.0903563	0.0504926	0.0637883	0.0607836	0.0402796	0.0583536	0.0592617	0.0788457	0.0719257	0.0597719	0.0402532	0.0292072	0.0354106	0.0604798	0.0331041	0.0245265	0.0363989	0.0187879	0.0237495
ELMI001793	MOD	MOD_N-GLC_1	ENV_HV1B1	P03375	624	629	0.438507	0.527441	0.639672	0.544755	0.550559	0.586789	0.557443	0.607881	0.33903	0.330104	0.251118	0.22094	0.204561	0.16421	0.119921	0.0903563	0.0504926	0.0637883	0.0607836	0.0402796	0.0583536	0.0592617	0.0788457	0.0719257	0.0597719	0.0402532	0.0292072	0.0354106	0.0604798	0.0331041	0.0245265	0.0363989	0.0187879	0.0237495	0.020713	0.0204252	0.0206352	0.0218704	0.0343564	0.0286561	0.0164903	0.0186303	0.0217305
ELMI001794	MOD	MOD_N-GLC_1	ENV_HV1B1	P03375	636	641	0.0373407	0.16421	0.119921	0.0903563	0.0504926	0.0637883	0.0607836	0.0402796	0.0583536	0.0592617	0.0788457	0.0719257	0.0597719	0.0402532	0.0292072	0.0354106	0.0604798	0.0331041	0.0245265	0.0363989	0.0187879	0.0237495	0.020713	0.0204252	0.0206352	0.0218704	0.0343564	0.0286561	0.0164903	0.0186303	0.0217305	0.0311141	0.0474347	0.0775521	0.113918	0.04517	0.0288022	0.0424641	0.0157916	0.0134042	0.0210213	0.0125729	0.00978519
ELMI001795	MOD	MOD_N-GLC_1	ENV_HV1B1	P03375	673	678	0.198213	0.0157916	0.0134042	0.0210213	0.0125729	0.00978519	0.00679122	0.00522854	0.00421935	0.00406964	0.0077642	0.00634113	0.00430536	0.00831198	0.0164807	0.0265036	0.0261983	0.052737	0.0771445	0.077845	0.13804	0.500185	0.871688	0.793	0.784698	0.913055	0.884797	0.968278	0.926325	0.781157	0.633162	0.663626	0.727976	0.78078	0.849123	0.889298	0.894921	0.819876	0.86417	0.874837	0.74982	0.698647	0.704713
ELMI001709	CLV	CLV_PCSK_FUR_1	ENV_HTLV2	P03383	305	309	0.861811	0.0807651	0.0172147	0.00680414	0.00516188	0.00350306	0.00244583	0.00181796	0.00514755	0.0048597	0.0144581	0.0411062	0.150362	0.60256	0.985051	0.919728	0.818065	0.192223	0.0123679	0.00564128	0.012664	0.0632174	0.347741	0.749483	0.816964	0.73118	0.71028	0.708287	0.668133	0.79553	0.752433	0.457177	0.387313	0.458279	0.859051	0.857604	0.840159	0.806742	0.858077	0.944331	0.853994	0.727685	0.716482
ELMI001839	TRG	TRG_ENDOCYTIC_2	ENV_HTLV2	P03383	477	480	0.946983	0.010527	0.0139075	0.0100652	0.0269926	0.0415578	0.0836677	0.119563	0.210478	0.625987	0.96373	0.838683	0.460363	0.325579	0.0786558	0.0789083	0.352265	0.740608	0.699751	0.422202	0.471102	0.599169	0.633363	0.637303	0.733796	0.742035	0.774573	0.710542	0.73898	0.707001	0.529719	0.421025	0.473829	0.441173	0.518678	0.737944	0.984941	0.93793	0.904529	0.824199	0.828558	0.840829	0.88031
ELMI004270	TRG	TRG_DiLeu_BaEn_1	NEF_HV1B1	P03404	160	165	0.859885	0.227759	0.332657	0.406827	0.553931	0.610971	0.705621	0.856647	0.917041	0.729081	0.741302	0.648278	0.824356	0.832525	0.758225	0.611703	0.698554	0.73466	0.713627	0.836193	0.790113	0.774302	0.0159599	0.00746256	0.00407385	0.00502928	0.00723695	0.0184153	0.0209397	0.0148672	0.0188343	0.00718023	0.015549	0.0159906	0.0744039	0.642565	0.949868	0.622023	0.21339	0.110663	0.0777976	0.129874	0.249767
ELMI000194	LIG	LIG_SH3_2	NEF_HV1BR	P03406	72	77	0.724114	nan	nan	nan	nan	nan	nan	nan	nan	nan	nan	nan	nan	nan	nan	nan	nan	nan	nan	nan	nan	nan	nan	nan	nan	nan	nan	nan	nan	nan	nan	0.999927	0.973806	0.940074	0.906672	0.901018	0.715924	0.745558	0.759096	0.850355	0.83644	0.867712	0.227958
ELMI001971	DOC	DOC_WW_Pin1_4	TAX_HTL1A	P03409	157	162	0.6062	0.428677	0.946287	0.815114	0.987142	0.983411	0.564879	0.0217387	0.0661135	0.132922	0.412236	0.211209	0.129091	0.133461	0.153936	0.328416	0.622069	0.493266	0.717813	0.960159	0.97214	0.958454	0.969356	0.947114	0.891018	0.837498	0.845754	0.843611	0.844729	0.904443	0.809825	0.69645	0.426427	0.316283	0.536721	0.874208	0.945677	0.890267	0.724484	0.750701	0.853158	0.888912	0.941037
ELMI001739	LIG	LIG_PDZ_Class_1	TAX_HTL1A	P03409	348	353	0.841096	0.0400247	0.0950789	0.283325	0.813111	0.954708	0.968354	0.954736	0.344182	0.448784	0.159656	0.233176	0.427127	0.476818	0.83541	0.875355	0.881346	0.978369	0.981625	0.901851	0.877237	0.433185	0.134886	0.0779756	0.0697616	0.221917	0.460445	0.571625	0.474656	0.258072	0.137891	0.108333	0.178686	0.274034	0.33873	0.40319	0.50067	0.564157	0.636787	0.712796	0.939941	0.148571	0.0698344
ELMI001712	CLV	CLV_PCSK_FUR_1	FUS_HRSVA	P03420	133	137	0.613984	0.310698	0.341695	0.392694	0.492135	0.493678	0.436257	0.378963	0.374663	0.36422	0.406061	0.387114	0.289399	0.278884	0.350224	0.451683	0.583932	0.663566	0.727894	0.866709	0.812862	0.652274	0.570848	0.476356	0.388838	0.0954678	0.0547072	0.0630261	0.0966045	0.155485	0.30731	0.520971	0.496517	0.504431	0.485778	0.582297	0.395145	0.555712	0.79754	0.922069	0.924863	0.082691	0.026994
ELMI001858	TRG	TRG_NLS_Bipartite_1	PB2_I34A1	P03428	738	756	0.806709	0.0742461	0.185922	0.458235	0.769984	0.912848	0.853886	0.862025	0.722478	0.308766	0.161035	0.17358	0.305973	0.568167	0.862705	0.902159	0.853517	0.700307	0.457737	0.202444	0.116263	0.0616431	0.16477	0.931122	0.930841	0.941366	0.996153	0.0528825	0.00380844	0.0142018	0.019685	0.726488	0.812014	0.0734458	0.0536717	0.330958	0.31075	0.361699	0.429027	0.53441	0.53151	0.907117	0.93229
ELMI001753	LIG	LIG_SH3_3	NS1_I72A2	P03495	161	167	0.84926	0.00195924	0.00142672	0.000983312	0.00057538	0.000840976	0.00144865	0.00292982	0.00805633	0.104968	0.280857	0.545698	0.868598	0.942135	0.272469	0.196475	0.207572	0.180692	0.274512	0.353726	0.307944	0.220046	0.506082	0.759033	0.961708	0.950461	0.871386	0.805079	0.636844	0.476506	0.320151	0.421123	0.503093	0.953267	0.882123	0.0404049	0.0433733	0.0454506	0.163405	0.431976	0.47169	0.599018	0.593004
ELMI001849	TRG	TRG_NES_CRM1_1	NEP_I34A1	P03508	10	22	0.279561	nan	nan	nan	nan	nan	nan	nan	nan	nan	nan	nan	nan	nan	nan	nan	nan	nan	nan	nan	nan	nan	nan	nan	nan	nan	nan	nan	nan	nan	nan	nan	nan	nan	nan	nan	nan	nan	nan	nan	nan	nan	nan
ELMI002299	TRG	TRG_NES_CRM1_1	NEP_I34A1	P03508	11	22	0.300798	nan	nan	nan	nan	nan	nan	nan	nan	nan	nan	nan	nan	nan	nan	nan	nan	nan	nan	nan	nan	nan	nan	nan	nan	nan	nan	nan	nan	nan	nan	nan	nan	nan	nan	nan	nan	nan	nan	nan	nan	nan	nan
ELMI001741	LIG	LIG_PDZ_Class_1	VGLG_RABVE	P03524	519	524	0.987173	0.806474	0.961575	0.647693	0.565271	0.600671	0.820367	0.818678	0.916498	0.976539	0.991654	0.969355	0.914823	0.896106	0.85083	0.839339	0.813719	0.747201	0.710272	0.847667	0.897089	0.963228	0.963534	0.976393	0.803828	0.739982	0.646224	0.616216	0.694687	0.792342	0.937844	0.899333	0.906056	0.88276	0.94821	0.967668	0.953468	0.969945	0.868596	0.885187	0.911608	0.888804	0.902672
ELMI002917	LIG	LIG_G3BP_FGDF_1	DNBI_HHV11	P04296	1142	1147	0.794913	0.937072	0.89932	0.85678	0.828647	0.590653	0.42539	0.188415	0.0622931	0.0166782	0.0162195	0.014979	0.017495	0.018468	0.0181791	0.0224525	0.0373524	0.13785	0.547771	0.830339	0.943954	0.87753	0.832114	0.0213334	0.00900708	0.00622014	0.00483244	0.000832427	0.00111291	0.000940418	0.000773242	0.00174412	0.00480279	0.0367633	0.0964237	0.311619	0.492311	0.151589	0.105813	0.157418	0.563758	0.697239	0.979788
ELMI001711	CLV	CLV_PCSK_FUR_1	ENV_HV1H2	P04578	508	512	0.512794	0.902932	0.909125	0.920939	0.86886	0.841373	0.441348	0.170569	0.039654	0.0280292	0.0985015	0.221194	0.0720023	0.0339522	0.0673031	0.0411367	0.0729719	0.0689532	0.219673	0.550319	0.514793	0.315092	0.317396	0.39882	0.659794	0.580592	0.252098	0.154119	0.143235	0.575629	0.956426	0.885018	0.571554	0.540059	0.148901	0.0700395	0.0738812	0.0429263	0.0446649	0.056864	0.14408	0.223253	0.120526
ELMI001796	MOD	MOD_N-GLC_1	ENV_HV1H2	P04578	261	266	0.590675	0.0787965	0.112435	0.236471	0.356231	0.298346	0.96073	0.96115	0.602778	0.34072	0.275301	0.237552	0.158448	0.125966	0.104726	0.169538	0.0595583	0.0875892	0.0687888	0.0678745	0.0388398	0.0142656	0.0134899	0.0165202	0.543184	0.743302	0.985139	0.985178	0.887334	0.909801	0.351679	0.0416917	0.0166643	0.0135219	0.0836244	0.120254	0.178736	0.345629	0.547599	0.462231	0.346191	0.270441	0.238646
ELMI002295	MOD	MOD_N-GLC_1	ENV_HV1H2	P04578	294	299	0.27661	0.0836244	0.120254	0.178736	0.345629	0.547599	0.462231	0.346191	0.270441	0.238646	0.277364	0.608633	0.83998	0.805672	0.645696	0.510289	0.519749	0.715174	0.779144	0.683052	0.16054	0.170116	0.225062	0.1347	0.156199	0.233081	0.563806	0.863909	0.952736	0.848179	0.258318	0.0262256	0.009181	0.00896109	0.0291114	0.196302	0.895556	0.931355	0.950517	0.940317	0.929493	0.898753	0.749623
ELMI001797	MOD	MOD_N-GLC_1	ENV_HV1H2	P04578	300	305	0.67005	0.346191	0.270441	0.238646	0.277364	0.608633	0.83998	0.805672	0.645696	0.510289	0.519749	0.715174	0.779144	0.683052	0.16054	0.170116	0.225062	0.1347	0.156199	0.233081	0.563806	0.863909	0.952736	0.848179	0.258318	0.0262256	0.009181	0.00896109	0.0291114	0.196302	0.895556	0.931355	0.950517	0.940317	0.929493	0.898753	0.749623	0.521253	0.567959	0.405439	0.604773	0.362888	0.473358
ELMI002296	MOD	MOD_N-GLC_1	ENV_HV1H2	P04578	331	336	0.148102	0.950517	0.940317	0.929493	0.898753	0.749623	0.521253	0.567959	0.405439	0.604773	0.362888	0.473358	0.125822	0.0573023	0.0901946	0.0692371	0.114224	0.30594	0.631578	0.803696	0.775594	0.519603	0.729656	0.706255	0.308629	0.230105	0.21404	0.233088	0.168228	0.0747165	0.0755509	0.139364	0.575205	0.725704	0.645968	0.698669	0.759137	0.842874	0.904016	0.493172	0.195304	0.0625197	0.0538919
ELMI001798	MOD	MOD_N-GLC_1	ENV_HV1H2	P04578	338	343	0.00103162	0.405439	0.604773	0.362888	0.473358	0.125822	0.0573023	0.0901946	0.0692371	0.114224	0.30594	0.631578	0.803696	0.775594	0.519603	0.729656	0.706255	0.308629	0.230105	0.21404	0.233088	0.168228	0.0747165	0.0755509	0.139364	0.575205	0.725704	0.645968	0.698669	0.759137	0.842874	0.904016	0.493172	0.195304	0.0625197	0.0538919	0.0922646	0.221494	0.565243	0.862333	0.898045	0.874645	0.862149
ELMI002297	MOD	MOD_N-GLC_1	ENV_HV1H2	P04578	385	390	0.297124	0.00351902	0.00730839	0.0598653	0.416607	0.917484	0.809143	0.806714	0.0280741	0.0138427	0.0143239	0.0299051	0.0357975	0.045364	0.666529	0.867738	0.956156	0.898055	0.964754	0.769962	0.325085	0.106288	0.0711135	0.0917406	0.111451	0.405568	0.664446	0.803323	0.716416	0.89869	0.509003	0.217171	0.100155	0.0494893	0.0508133	0.151317	0.533125	0.719834	0.687509	0.647925	0.833338	0.859916	0.672899
ELMI001799	MOD	MOD_N-GLC_1	ENV_HV1H2	P04578	391	396	0.628059	0.806714	0.0280741	0.0138427	0.0143239	0.0299051	0.0357975	0.045364	0.666529	0.867738	0.956156	0.898055	0.964754	0.769962	0.325085	0.106288	0.0711135	0.0917406	0.111451	0.405568	0.664446	0.803323	0.716416	0.89869	0.509003	0.217171	0.100155	0.0494893	0.0508133	0.151317	0.533125	0.719834	0.687509	0.647925	0.833338	0.859916	0.672899	0.461362	0.247711	0.237745	0.154752	0.0584459	0.07248
ELMI001800	MOD	MOD_N-GLC_1	ENV_HV1H2	P04578	396	401	0.766115	0.0357975	0.045364	0.666529	0.867738	0.956156	0.898055	0.964754	0.769962	0.325085	0.106288	0.0711135	0.0917406	0.111451	0.405568	0.664446	0.803323	0.716416	0.89869	0.509003	0.217171	0.100155	0.0494893	0.0508133	0.151317	0.533125	0.719834	0.687509	0.647925	0.833338	0.859916	0.672899	0.461362	0.247711	0.237745	0.154752	0.0584459	0.07248	0.159311	0.579115	0.0110259	0.00823474	0.00567151
ELMI001801	MOD	MOD_N-GLC_1	ENV_HV1H2	P04578	447	452	0.116361	0.000740651	0.00147693	0.0032183	0.00354062	0.00735603	0.0221977	0.143802	0.968722	0.931281	0.954999	0.903159	0.405226	0.16009	0.147546	0.376019	0.756236	0.817573	0.918134	0.954039	0.937761	0.912053	0.949653	0.405329	0.318126	0.192129	0.280328	0.319916	0.371088	0.271666	0.321498	0.351571	0.521469	0.908553	0.897261	0.528288	0.199349	0.0732352	0.0549067	0.159703	0.459384	0.552424	0.173434
ELMI001840	TRG	TRG_ENDOCYTIC_2	ENV_HV1H2	P04578	712	715	0.925732	0.752756	0.730875	0.736811	0.861143	0.849384	0.931149	0.9285	0.146201	0.0366262	0.0349084	0.0357615	0.0806933	0.239404	0.490112	0.96461	0.90263	0.0306104	0.0189818	0.0117781	0.00932152	0.0070054	0.0100985	0.0106464	0.0281629	0.0447835	0.107105	0.0421881	0.0123285	0.00755887	0.00866378	0.00799019	0.00758531	0.00831084	0.00606896	0.00896217	0.00634374	0.00680413	0.0145965	0.0129677	0.015488	0.0263509	0.0173228
ELMI001827	MOD	MOD_NMyristoyl	GAG_HV1H2	P04591	1	7	0.909843	nan	nan	nan	nan	nan	nan	nan	nan	nan	nan	nan	nan	nan	nan	nan	nan	nan	nan	nan	nan	nan	nan	nan	nan	nan	nan	nan	nan	nan	nan	nan	nan	nan	nan	nan	nan	nan	nan	nan	nan	nan	nan
ELMI001852	TRG	TRG_NLS_MonoExtC_3	GAG_HV1H2	P04591	25	30	0.51039	nan	nan	nan	nan	nan	nan	nan	nan	nan	nan	nan	nan	nan	nan	nan	nan	nan	nan	nan	nan	nan	nan	nan	nan	nan	nan	nan	nan	nan	nan	nan	nan	nan	nan	nan	nan	nan	nan	nan	nan	nan	nan
ELMI004148	LIG	LIG_LYPXL_L_2	GAG_HV1H2	P04591	483	492	0.795708	nan	nan	nan	nan	nan	nan	nan	nan	nan	nan	nan	nan	nan	nan	nan	nan	nan	nan	nan	nan	nan	nan	nan	nan	nan	nan	nan	nan	nan	nan	nan	nan	nan	nan	nan	nan	nan	nan	nan	nan	nan	nan
ELMI001326	LIG	LIG_PTAP_UEV_1	GAG_HV1H2	P04591	454	459	0.997131	nan	nan	nan	nan	nan	nan	nan	nan	nan	nan	nan	nan	nan	nan	nan	nan	nan	nan	nan	nan	nan	nan	nan	nan	nan	nan	nan	nan	nan	nan	nan	nan	nan	nan	nan	nan	nan	nan	nan	nan	nan	nan
ELMI004269	TRG	TRG_DiLeu_BaEn_1	NEF_HV1H2	P04601	160	165	0.852665	0.308212	0.419173	0.499387	0.618921	0.682781	0.751915	0.866905	0.908026	0.714451	0.724907	0.660112	0.840305	0.847862	0.757056	0.621047	0.707886	0.742808	0.712187	0.834051	0.790134	0.770923	0.0156696	0.00715715	0.00402456	0.00474634	0.00670805	0.0173935	0.0205909	0.0147139	0.0189328	0.00715218	0.015338	0.0159883	0.0734077	0.644953	0.95187	0.623115	0.205404	0.105948	0.075055	0.126913	0.252324
ELMI001856	TRG	TRG_NLS_MonoCore_2	TAT_HV1H2	P04608	49	54	0.992977	nan	nan	nan	nan	nan	nan	nan	nan	nan	nan	nan	nan	nan	nan	nan	nan	nan	nan	nan	nan	nan	nan	nan	nan	nan	nan	nan	nan	nan	nan	nan	nan	nan	nan	nan	nan	nan	nan	nan	nan	nan	nan
ELMI003460	LIG	LIG_ULM_U2AF65_1	REV_HV1H2	P04618	41	46	0.00774077	nan	nan	nan	nan	nan	nan	nan	nan	nan	nan	nan	nan	nan	nan	nan	nan	nan	nan	nan	nan	nan	nan	nan	nan	nan	nan	nan	nan	nan	nan	nan	nan	nan	nan	nan	nan	nan	nan	nan	nan	nan	nan
ELMI001359	TRG	TRG_NLS_MonoCore_2	JUN_AVIS1	P05411	225	230	0.00138792	0.986692	0.973118	0.969379	0.94528	0.930446	0.907484	0.942928	0.939029	0.993188	0.998828	0.99426	0.840339	0.779845	0.834969	0.878689	0.740703	0.651991	0.722819	0.912126	0.987855	0.651794	0.645934	0.60744	0.668777	0.852109	0.895065	0.982765	0.963292	0.960533	0.890821	0.906087	0.7247	0.774659	0.724829	0.877076	0.948106	0.952265	0.984533	0.982824	0.959336	0.959119	0.957707
ELMI001357	TRG	TRG_NLS_MonoExtC_3	JUN_AVIS1	P05411	225	231	0.00131387	0.986692	0.973118	0.969379	0.94528	0.930446	0.907484	0.942928	0.939029	0.993188	0.998828	0.99426	0.840339	0.779845	0.834969	0.878689	0.740703	0.651991	0.722819	0.912126	0.987855	0.651794	0.645934	0.60744	0.668777	0.852109	0.895065	0.982765	0.963292	0.960533	0.890821	0.906087	0.7247	0.774659	0.724829	0.877076	0.948106	0.952265	0.984533	0.982824	0.959336	0.959119	0.957707
ELMI001356	TRG	TRG_NLS_MonoExtN_4	JUN_AVIS1	P05411	224	230	0.00139284	0.990525	0.986692	0.973118	0.969379	0.94528	0.930446	0.907484	0.942928	0.939029	0.993188	0.998828	0.99426	0.840339	0.779845	0.834969	0.878689	0.740703	0.651991	0.722819	0.912126	0.987855	0.651794	0.645934	0.60744	0.668777	0.852109	0.895065	0.982765	0.963292	0.960533	0.890821	0.906087	0.7247	0.774659	0.724829	0.877076	0.948106	0.952265	0.984533	0.982824	0.959336	0.959119
ELMI000922	TRG	TRG_NES_CRM1_1	REV_HV1C4	P05865	74	87	0.872758	nan	nan	nan	nan	nan	nan	nan	nan	nan	nan	nan	nan	nan	nan	nan	nan	nan	nan	nan	nan	nan	nan	nan	nan	nan	nan	nan	0.999915	0.998139	0.997279	0.995642	0.988472	0.956898	0.922304	0.784364	0.271789	0.119183	0.0598342	0.0257566	0.0104968	0.00923022	0.0040441
ELMI001841	TRG	TRG_ENDOCYTIC_2	ENV_SIVMK	P05884	723	726	0.93158	0.926099	0.888407	0.979421	0.964029	0.930283	0.894207	0.913777	0.934897	0.98021	0.526317	0.542709	0.456547	0.541488	0.585327	0.797953	0.660382	0.0713625	0.0418382	0.0356339	0.0225217	0.0187729	0.0151564	0.0161577	0.0236184	0.0219092	0.0321608	0.0217971	0.0149709	0.0149506	0.0191709	0.0104042	0.0100064	0.00817261	0.00710087	0.0114598	0.00561388	0.00688436	0.0110886	0.0145107	0.0121356	0.0165059	0.0150522
ELMI004145	LIG	LIG_LYPXL_SIV_4	GAG_SIVMK	P05893	487	495	0.952796	nan	nan	nan	nan	nan	nan	nan	nan	nan	nan	nan	nan	nan	nan	nan	nan	nan	nan	nan	nan	nan	nan	nan	nan	nan	nan	nan	nan	nan	nan	nan	nan	nan	nan	nan	nan	nan	nan	nan	nan	nan	nan
ELMI001315	DEG	DEG_SCF_TRCP1_1	VPU_HV1BR	P05923	51	56	0.910965	nan	nan	nan	nan	nan	nan	nan	nan	nan	nan	nan	nan	nan	nan	nan	nan	nan	nan	nan	nan	nan	nan	nan	nan	nan	nan	nan	nan	nan	nan	nan	nan	nan	nan	nan	nan	nan	nan	nan	nan	nan	nan
ELMI002140	MOD	MOD_CK2_1	VPU_HV1BR	P05923	49	55	0.813741	nan	nan	nan	nan	nan	nan	nan	nan	nan	nan	nan	nan	nan	nan	nan	nan	nan	nan	nan	nan	nan	nan	nan	nan	nan	nan	nan	nan	nan	nan	nan	nan	nan	nan	nan	nan	nan	nan	nan	nan	nan	nan
ELMI002141	MOD	MOD_CK2_1	VPU_HV1BR	P05923	53	59	0.938333	nan	nan	nan	nan	nan	nan	nan	nan	nan	nan	nan	nan	nan	nan	nan	nan	nan	nan	nan	nan	nan	nan	nan	nan	nan	nan	nan	nan	nan	nan	nan	nan	nan	nan	nan	nan	nan	nan	nan	nan	nan	nan
ELMI001580	LIG	LIG_PDZ_Class_1	VE6_HPV18	P06463	153	158	0.545669	0.169626	0.0523284	0.0152293	0.0148691	0.0347505	0.995393	0.995965	0.027464	0.0132451	0.0415969	0.0327858	0.014792	0.306358	0.00448094	0.00146938	0.00101337	0.000654698	0.00178538	0.00197905	0.00457372	0.00672894	0.00692742	0.00533871	0.0108435	0.00986937	0.0543631	0.19486	0.551615	0.948237	0.91432	0.767796	0.354415	0.0348369	0.142039	0.0355089	0.00847191	0.00465475	0.00255289	0.000993242	0.00290571	0.00752861	0.0221769
ELMI002257	LIG	LIG_HCF-1_HBM_1	VP16_HHV11	P06492	361	364	0.932005	0.771448	0.719693	0.328344	0.241151	0.14045	0.164868	0.159242	0.221332	0.372502	0.599056	0.6315	0.510334	0.20924	0.180569	0.502381	0.664423	0.741638	0.804845	0.263474	0.0544244	0.00503315	0.00493562	0.990523	0.998151	0.016975	0.0139002	0.903434	0.980444	0.0215573	0.00673449	0.00357978	0.00335707	0.00279499	0.00351398	0.00311363	0.00375342	0.00534239	0.00267753	0.00388153	0.00609486	0.0366809	0.555659
ELMI001721	DOC	DOC_CYCLIN_RxL_1	VE1_HPV18	P06789	124	134	0.988363	0.277627	0.672218	0.914179	0.981732	0.98976	0.997417	0.995323	0.964615	0.990755	0.995703	0.996424	0.998692	0.998861	0.998963	0.999428	0.999178	0.998554	0.999147	0.999233	0.998392	0.999213	0.99675	0.991786	0.984949	0.964578	0.948759	0.949612	0.961327	0.974815	0.980375	0.974129	0.974396	0.967629	0.948034	0.949427	0.950404	0.95569	0.936875	0.954865	0.949517	0.956346	0.958402
ELMI004456	LIG	LIG_LIR_Gen_1	M2_I34A1	P06821	88	96	0.892829	nan	nan	nan	nan	nan	nan	nan	nan	nan	nan	nan	nan	nan	0.999607	0.993845	0.922586	0.91289	0.897601	0.895375	0.91201	0.917981	0.981851	0.916192	0.890418	0.825934	0.854186	0.869104	0.870589	0.784008	0.605331	0.629887	0.688294	0.882234	0.955308	0.94602	0.944672	0.924368	0.170272	0.127891	0.044839	0.0377843	0.0239983
ELMI003114	LIG	LIG_Rb_LxCxE_1	REPA_WDVS	P06847	191	212	0.444986	0.843591	0.750749	0.426273	0.112578	0.0601186	0.0596744	0.721953	0.991983	0.986413	0.0410659	0.0203934	0.0136361	0.00728124	0.0153036	0.0641769	0.102281	0.215094	0.428714	0.498602	0.488571	0.496607	0.741927	0.864518	0.896247	0.884769	0.928158	0.603087	0.543005	0.60412	0.566647	0.631594	0.476848	0.497343	0.603599	0.665824	0.804522	0.923152	0.956171	0.966034	0.934301	0.891196	0.836976
ELMI001332	LIG	LIG_PTAP_UEV_1	GAG_MPMV	P07567	209	214	0.995362	nan	nan	nan	nan	nan	nan	nan	nan	nan	nan	nan	nan	nan	nan	nan	nan	nan	nan	nan	nan	nan	nan	nan	nan	nan	nan	nan	nan	nan	nan	nan	nan	nan	nan	nan	nan	nan	nan	nan	nan	nan	nan
ELMI001743	DOC	DOC_PP1_RVXF_1	ICP34_HHV1F	P08353	190	196	0.922866	0.999965	0.999976	0.999985	0.999984	0.999962	0.99999	0.999993	0.999997	0.999992	0.999996	0.999994	0.999998	0.999985	0.999986	0.999979	0.999974	0.999997	0.999998	0.999995	0.999988	0.999994	0.999995	0.999996	0.999989	0.999986	0.999964	0.999948	0.999968	0.999973	0.999927	0.999945	0.999979	0.999917	0.999482	0.999633	0.998638	0.995443	0.994675	0.997771	0.999271	0.853536	0.895862
ELMI001732	LIG	LIG_WW_1	VP8_BTV10	P08363	36	39	0.987262	nan	nan	nan	nan	nan	nan	nan	nan	nan	nan	nan	nan	nan	nan	nan	nan	nan	nan	nan	nan	nan	nan	nan	nan	nan	nan	nan	nan	nan	nan	nan	nan	nan	nan	nan	nan	nan	nan	nan	nan	nan	nan
ELMI003682	DOC	DOC_USP7_UBL2_3	ICP0_HHV11	P08393	620	624	0.804154	0.999983	0.999861	0.999637	0.999803	0.999966	0.999989	0.999978	0.999986	0.99999	0.999975	0.999957	0.999964	0.999961	0.999981	0.999998	0.999994	0.999987	0.99996	0.999991	0.999998	0.999998	0.999997	0.999997	0.999996	0.999993	0.999997	0.999994	0.999997	0.999995	0.999966	0.999987	0.999959	0.999901	0.999976	0.999976	0.999986	0.999982	0.99999	0.999991	0.999987	0.999995	0.999994
ELMI004378	LIG	LIG_SH3_CIN85_PxpxPR_1	ICP0_HHV11	P08393	253	258	0.999572	0.981975	0.990123	0.992807	0.978197	0.993225	0.987404	0.0615987	0.545596	0.495735	0.107109	0.0557946	0.061631	0.124652	0.414071	0.407524	0.905611	0.952608	0.942756	0.941721	0.855247	0.343945	0.299242	0.175688	0.261228	0.325449	0.538535	0.731538	0.932524	0.973154	0.245995	0.257788	0.195328	0.111319	0.10575	0.0589823	0.0370768	0.0369274	0.0367766	0.0431785	0.0635008	0.0859535	0.502578
ELMI004379	LIG	LIG_SH3_CIN85_PxpxPR_1	ICP0_HHV11	P08393	414	419	0.999995	0.999944	0.999952	0.99998	0.99999	0.999987	0.999981	0.999985	0.999985	0.999989	0.999994	0.99999	0.999979	0.999985	0.999973	0.999945	0.99997	0.999906	0.999975	0.999928	0.999905	0.999856	0.999882	0.999792	0.999901	0.999913	0.999939	0.999891	0.999885	0.999946	0.99993	0.999938	0.999934	0.99987	0.999952	0.999839	0.999767	0.999718	0.999753	0.999913	0.999906	0.999875	0.999286
ELMI002911	LIG	LIG_G3BP_FGDF_1	POLN_SFV	P08411	1785	1790	0.938051	0.999739	0.999778	0.999743	0.999819	0.999752	0.999753	0.999848	0.999593	0.999639	0.999538	0.998103	0.996955	0.996604	0.995183	0.995714	0.996345	0.995894	0.993917	0.991449	0.991454	0.994319	0.997586	0.998785	0.998525	0.997565	0.997385	0.989684	0.97964	0.975082	0.978315	0.975468	0.983581	0.987617	0.988328	0.991472	0.991773	0.992399	0.992556	0.988637	0.98756	0.983893	0.989698
ELMI002912	LIG	LIG_G3BP_FGDF_1	POLN_SFV	P08411	1802	1807	0.914975	0.993917	0.991449	0.991454	0.994319	0.997586	0.998785	0.998525	0.997565	0.997385	0.989684	0.97964	0.975082	0.978315	0.975468	0.983581	0.987617	0.988328	0.991472	0.991773	0.992399	0.992556	0.988637	0.98756	0.983893	0.989698	0.989571	0.989994	0.992772	0.995234	0.994777	0.997986	0.999414	0.998318	0.994868	0.986423	0.994637	0.995993	0.995356	0.99482	0.995131	0.996333	0.998672
ELMI004380	LIG	LIG_SH3_CIN85_PxpxPR_1	POLN_SFV	P08411	1764	1769	0.99937	0.955427	0.976464	0.983791	0.990341	0.992916	0.99324	0.993772	0.993131	0.993279	0.994429	0.997987	0.996372	0.996422	0.996999	0.993866	0.995118	0.996105	0.998132	0.999189	0.999646	0.999783	0.999739	0.999778	0.999743	0.999819	0.999752	0.999753	0.999848	0.999593	0.999639	0.999538	0.998103	0.996955	0.996604	0.995183	0.995714	0.996345	0.995894	0.993917	0.991449	0.991454	0.994319
ELMI004381	LIG	LIG_SH3_CIN85_PxpxPR_1	POLN_SFV	P08411	1771	1776	0.989941	0.993131	0.993279	0.994429	0.997987	0.996372	0.996422	0.996999	0.993866	0.995118	0.996105	0.998132	0.999189	0.999646	0.999783	0.999739	0.999778	0.999743	0.999819	0.999752	0.999753	0.999848	0.999593	0.999639	0.999538	0.998103	0.996955	0.996604	0.995183	0.995714	0.996345	0.995894	0.993917	0.991449	0.991454	0.994319	0.997586	0.998785	0.998525	0.997565	0.997385	0.989684	0.97964
ELMI001348	TRG	TRG_NLS_MonoExtN_4	W_NIPAV	P0C1C7	437	443	0.83168	0.896947	0.891849	0.990397	0.330689	0.367414	0.311051	0.264541	0.336338	0.432865	0.532288	0.574292	0.861482	0.926573	0.883205	0.820661	0.772743	0.834495	0.776953	0.719631	0.802967	0.864103	0.8553	0.837296	0.910314	0.972178	0.995425	0.970225	0.778679	0.737844	0.740851	0.604466	0.646632	0.609	0.723133	0.76851	0.815171	0.90756	0.882571	0.93633	0.52843	0.516892	0.492912
ELMI001850	TRG	TRG_NES_CRM1_1	REX_HTL1A	P0C205	80	93	0.421465	nan	nan	nan	nan	nan	nan	nan	nan	nan	nan	nan	nan	nan	nan	nan	nan	nan	nan	nan	nan	nan	0.999999	0.999956	0.99982	0.99955	0.999716	0.999762	0.999775	0.999235	0.998297	0.995789	0.992105	0.991984	0.989313	0.988999	0.998763	0.999659	0.997102	0.987787	0.984607	0.980212	0.974627
ELMI001855	TRG	TRG_NLS_MonoExtC_3	REX_HTL1A	P0C205	12	17	0.994303	nan	nan	nan	nan	nan	nan	nan	nan	nan	nan	nan	nan	nan	nan	nan	nan	nan	nan	nan	nan	nan	nan	nan	nan	nan	nan	nan	nan	nan	nan	nan	nan	nan	nan	nan	nan	nan	nan	nan	nan	nan	nan
ELMI003006	LIG	LIG_14-3-3_CanoR_1	MT_POVM3	P0DOJ8	254	259	0.769102	0.00420353	0.00446812	0.0109681	0.0543951	0.365008	0.97793	0.969705	0.975055	0.792853	0.407362	0.330561	0.0804957	0.0193088	0.00731124	0.00410907	0.00280269	0.00215671	0.00495179	0.00481099	0.0130867	0.263683	0.66037	0.990692	0.865216	0.140366	0.0478864	0.050784	0.567621	0.974582	0.926709	0.856548	0.40875	0.3362	0.255968	0.471169	0.524413	0.872584	0.856511	0.879268	0.916003	0.974083	0.885425
ELMI004010	LIG	LIG_NRP_CendR_1	SPIKE_SARS2	P0DTC2	682	685	0.987897	0.998872	0.655732	0.00550929	0.0079013	0.00871403	0.0246035	0.257336	0.379562	0.756586	0.747054	0.681215	0.637985	0.51442	0.119693	0.0478446	0.0378645	0.0593093	0.388114	0.704125	0.889847	0.863704	0.872977	0.851718	0.823536	0.862874	0.821479	0.134298	0.0291111	0.00523333	0.00486759	0.0136019	0.172822	0.42564	0.74506	0.866546	0.898313	0.837936	0.701327	0.645862	0.649443	0.385554	0.309512
ELMI001759	LIG	LIG_TRAF6	V120_HHV11	P10221	1097	1105	0.999752	0.82815	0.851076	0.889334	0.394858	0.429921	0.524913	0.945565	0.928596	0.838255	0.786611	0.728443	0.972397	0.980144	0.97476	0.968643	0.916137	0.941856	0.718498	0.577729	0.243417	0.260798	0.341946	0.170784	0.0585945	0.0392627	0.0614925	0.199	0.549553	0.954162	0.916257	0.762422	0.610953	0.756573	0.044082	0.0196385	0.0118769	0.0214556	0.037156	0.0650364	0.0503324	0.0653649	0.0876274
ELMI003700	LIG	LIG_SH2_GRB2like	TEG1_HHV11	P10230	633	636	0.925755	0.984771	0.988784	0.992146	0.990943	0.96107	0.974678	0.957012	0.994415	0.999396	0.985207	0.959694	0.966553	0.983349	0.980041	0.983371	0.967797	0.966295	0.970621	0.972019	0.971914	0.97859	0.980729	0.989566	0.987531	0.991609	0.98624	0.994653	0.995008	0.993177	0.977992	0.973198	0.976283	0.985542	0.993399	0.998559	0.998919	0.999155	0.998545	0.999124	0.998575	0.997622	0.989645
ELMI001832	MOD	MOD_NMyristoyl	MU1_REOVD	P11078	1	7	0.964407	nan	nan	nan	nan	nan	nan	nan	nan	nan	nan	nan	nan	nan	nan	nan	nan	nan	nan	nan	nan	nan	nan	nan	nan	nan	nan	nan	nan	nan	nan	nan	nan	nan	nan	nan	nan	nan	nan	nan	nan	nan	nan
ELMI001716	CLV	CLV_PCSK_FUR_1	SPIKE_IBVB	P11223	534	538	0.332255	0.0377838	0.0287088	0.0919252	0.951216	0.966158	0.0924353	0.0608493	0.0485572	0.0378204	0.034687	0.0153795	0.0424721	0.16646	0.451309	0.730632	0.812752	0.47321	0.410908	0.387707	0.611952	0.752455	0.806611	0.751895	0.380704	0.376607	0.61207	0.688676	0.737099	0.638613	0.274908	0.0863068	0.0415185	0.0493772	0.727377	0.988134	0.984858	0.989433	0.892597	0.126294	0.0262405	0.0147622	0.00713758
ELMI001715	CLV	CLV_PCSK_FUR_1	SPIKE_IBVB	P11223	687	691	0.843178	0.755111	0.965545	0.877282	0.65956	0.301476	0.125994	0.0566493	0.0481531	0.108501	0.184401	0.149194	0.088195	0.0672907	0.0761449	0.121639	0.151008	0.45193	0.768113	0.708262	0.155704	0.0712794	0.0922511	0.335345	0.466228	0.260009	0.23173	0.28715	0.515122	0.707709	0.968997	0.986817	0.969241	0.0235719	0.0149964	0.00739272	0.00476911	0.0116489	0.0141467	0.0356451	0.0634843	0.129816	0.203605
ELMI001846	TRG	TRG_ER_diLys_1	SPIKE_IBVB	P11223	1159	1162	0.994998	0.598469	0.170259	0.0938445	0.135334	0.181346	0.171519	0.195884	0.21927	0.150316	0.151584	0.147174	0.143514	0.198343	0.3158	0.240245	0.267152	0.318188	0.595401	0.717924	0.862663	0.886545	0.576994	0.539194	0.507372	0.581967	0.611517	0.434726	0.35754	0.381136	0.267976	0.34184	0.537667	0.688184	0.716635	0.596419	0.521641	0.486454	0.553782	0.782541	0.777822	0.617927	0.84999
ELMI001828	MOD	MOD_NMyristoyl	GAG_MMTVC	P11284	1	7	0.892861	nan	nan	nan	nan	nan	nan	nan	nan	nan	nan	nan	nan	nan	nan	nan	nan	nan	nan	nan	nan	nan	nan	nan	nan	nan	nan	nan	nan	nan	nan	nan	nan	nan	nan	nan	nan	nan	nan	nan	nan	nan	nan
ELMI002471	LIG	LIG_MYND_1	EBNA2_EBVB9	P12978	383	387	0.999373	0.998521	0.999094	0.999526	0.999901	0.99975	0.99777	0.996026	0.998883	0.99991	0.999644	0.996828	0.998375	0.999811	0.999947	0.999969	0.999941	0.999812	0.999661	0.999901	0.999527	0.999304	0.999946	0.999943	0.999705	0.998027	0.992873	0.991318	0.989399	0.996446	0.995688	0.996481	0.997229	0.997567	0.998021	0.999702	0.999622	0.998847	0.996582	0.999439	0.997111	0.989421	0.992067
ELMI002472	LIG	LIG_MYND_1	EBNA2_EBVB9	P12978	437	441	0.992597	0.999993	0.999996	0.999996	0.99999	0.999992	0.999996	0.999994	0.999995	0.999993	0.999997	0.999994	0.999996	0.999995	0.999993	0.999996	0.999995	0.999997	0.999995	0.999995	0.999991	0.999996	0.999991	0.999991	0.99997	0.999968	0.999965	0.999984	0.999983	0.999989	0.99999	0.999993	0.999991	0.99998	0.999972	0.999875	0.999965	0.999987	0.999992	0.999985	0.999983	0.99996	0.999973
ELMI000886	MOD	MOD_SUMO_for_1	VIE1_HCMVA	P13202	449	452	0.999035	0.0031353	0.00426759	0.00762516	0.00601974	0.012841	0.0135537	0.0335374	0.323237	0.781613	0.842117	0.880953	0.816824	0.768503	0.753034	0.790848	0.850709	0.945348	0.983192	0.940354	0.0322988	0.0180051	0.0179287	0.0178355	0.0400303	0.0590788	0.0666463	0.126379	0.395268	0.754904	0.670747	0.540352	0.501184	0.422889	0.396705	0.444197	0.483175	0.581266	0.649696	0.611501	0.676023	0.726054	0.801501
ELMI001763	LIG	LIG_WW_1	LMP2_EBVB9	P13285	57	60	0.992282	nan	nan	nan	nan	nan	nan	nan	nan	nan	nan	nan	nan	nan	nan	nan	nan	nan	nan	nan	nan	nan	nan	nan	nan	nan	nan	nan	nan	nan	nan	nan	nan	nan	nan	nan	nan	nan	nan	nan	nan	nan	nan
ELMI001764	LIG	LIG_WW_1	LMP2_EBVB9	P13285	98	101	0.990969	nan	nan	nan	0.999994	0.999954	0.999742	0.99967	0.999378	0.999279	0.997661	0.99884	0.999793	0.998811	0.999228	0.998897	0.999895	0.999768	0.999475	0.999759	0.999803	0.999762	0.999888	0.999797	0.999676	0.999704	0.999416	0.999745	0.999903	0.999875	0.999951	0.999866	0.999845	0.998975	0.999398	0.999887	0.999859	0.99987	0.999949	0.999922	0.999952	0.999915	0.999823
ELMI003177	DOC	DOC_PP2A_B56_1	POL_HTL1C	P14078	1378	1383	0.908831	0.228692	0.977022	0.993634	0.98671	0.946222	0.0404479	0.00336013	0.00694077	0.155647	0.872263	0.983642	0.237787	0.0224224	0.0262292	0.0677526	0.690973	0.980082	0.0284836	0.0141698	0.00730592	0.00321992	0.00650023	0.00291277	0.00554702	0.014315	0.0825296	0.846626	0.993725	0.946145	0.227026	0.171095	0.24025	0.408468	0.893433	0.987349	0.989238	0.985573	0.988187	0.895897	0.933213	0.944066	0.964317
ELMI001744	LIG	LIG_PTAP_UEV_1	GAG_FOAMV	P14349	283	288	0.998914	0.999875	0.99991	0.999935	0.999911	0.999925	0.99992	0.999892	0.999766	0.99981	0.999493	0.999458	0.99981	0.999966	0.999797	0.999588	0.999553	0.998946	0.999052	0.999062	0.999516	0.999815	0.999899	0.99975	0.999702	0.999882	0.999857	0.999701	0.999941	0.999811	0.99963	0.999665	0.999685	0.999754	0.999842	0.999961	0.999856	0.999946	0.999885	0.999503	0.999462	0.999769	0.999842
ELMI003115	LIG	LIG_Rb_LxCxE_1	REPA_MSVS	P14990	197	216	0.42957	0.00430087	0.00671275	0.0128956	0.00833375	0.0199517	0.183914	0.348536	0.973196	0.921686	0.87567	0.586817	0.337897	0.263299	0.242465	0.323164	0.682855	0.588008	0.688525	0.884681	0.913584	0.963389	0.984786	0.985815	0.98218	0.973721	0.990315	0.996959	0.994906	0.995067	0.993323	0.988968	0.988973	0.984637	0.975215	0.969736	0.977314	0.990772	0.979962	0.959966	0.250847	0.293225	0.175386
ELMI003461	LIG	LIG_ULM_U2AF65_1	REV_HV2D2	P15830	37	42	0.0285067	nan	nan	nan	nan	nan	nan	nan	nan	nan	nan	nan	nan	nan	nan	nan	nan	nan	nan	nan	nan	nan	nan	nan	nan	nan	nan	nan	nan	nan	nan	nan	nan	nan	nan	nan	nan	nan	nan	nan	nan	nan	nan
ELMI001853	TRG	TRG_NLS_MonoExtN_4	PPR_SCMVC	P16046	455	460	0.961038	0.87185	0.862523	0.840815	0.889477	0.896968	0.935651	0.870265	0.838073	0.787603	0.826764	0.843378	0.900941	0.969957	0.964577	0.927417	0.939717	0.961277	0.972605	0.985103	0.997874	0.995004	0.990555	0.999025	0.999457	0.999162	0.998558	0.993876	0.995939	0.995111	0.985994	0.980865	0.96105	0.948603	0.956024	0.970157	0.9931	0.959224	0.963019	0.934642	0.919756	0.876241	0.88428
ELMI003117	LIG	LIG_Rb_LxCxE_1	GCVK_HCMVA	P16788	144	167	0.810034	0.915619	0.909348	0.898192	0.90273	0.900697	0.861628	0.863182	0.883553	0.884753	0.875848	0.87359	0.892112	0.895961	0.870093	0.886435	0.90636	0.891588	0.860141	0.852831	0.92891	0.943694	0.971638	0.956689	0.957597	0.970943	0.982299	0.983646	0.983476	0.992912	0.992942	0.991956	0.990134	0.996108	0.997052	0.997563	0.999083	0.99939	0.999181	0.997369	0.995304	0.994864	0.988263
ELMI002164	TRG	TRG_NLS_MonoExtN_4	VPAP_HCMVA	P16790	425	432	0.974164	0.997046	0.998462	0.999232	0.998672	0.999395	0.999835	0.999854	0.999906	0.99987	0.999892	0.999846	0.999818	0.999689	0.999781	0.999796	0.999887	0.99981	0.999898	0.999915	0.999957	0.999962	0.999948	0.999924	0.999891	0.999768	0.999675	0.999563	0.999661	0.999714	0.999882	0.999879	0.999914	0.999936	0.99989	0.999886	0.999808	0.999561	0.999495	0.998963	0.998969	0.997774	0.994539
ELMI003462	LIG	LIG_ULM_U2AF65_1	REV_SIVCZ	P17280	42	47	0.00906555	nan	nan	nan	nan	nan	nan	nan	nan	nan	nan	nan	nan	nan	nan	nan	nan	nan	nan	nan	nan	nan	nan	nan	nan	nan	nan	nan	nan	nan	nan	nan	nan	nan	nan	nan	nan	nan	nan	nan	nan	nan	nan
ELMI001476	LIG	LIG_LYPXL_L_2	GAG_SIVCZ	P17282	491	500	0.840531	nan	nan	nan	nan	nan	nan	nan	nan	nan	nan	nan	nan	nan	nan	nan	nan	nan	nan	nan	nan	nan	nan	nan	nan	nan	nan	nan	nan	nan	nan	nan	nan	nan	nan	nan	nan	nan	nan	nan	nan	nan	nan
ELMI001336	LIG	LIG_PTAP_UEV_1	GAG_SIVCZ	P17282	464	469	0.996913	nan	nan	nan	nan	nan	nan	nan	nan	nan	nan	nan	nan	nan	nan	nan	nan	nan	nan	nan	nan	nan	nan	nan	nan	nan	nan	nan	nan	nan	nan	nan	nan	nan	nan	nan	nan	nan	nan	nan	nan	nan	nan
ELMI001331	LIG	LIG_PTAP_UEV_1	GAG_HV2BE	P18095	455	460	0.993844	nan	nan	nan	nan	nan	nan	nan	nan	nan	nan	nan	nan	nan	nan	nan	nan	nan	nan	nan	nan	nan	nan	nan	nan	nan	nan	nan	nan	nan	nan	nan	nan	nan	nan	nan	nan	nan	nan	nan	nan	nan	nan
ELMI003178	DOC	DOC_PP2A_B56_1	NCAP_EBOZM	P18272	562	567	0.999877	0.999649	0.999148	0.999762	0.999566	0.999236	0.999424	0.999321	0.999142	0.999232	0.999025	0.999014	0.999554	0.999655	0.999908	0.99988	0.999808	0.999791	0.999855	0.999734	0.999571	0.999515	0.999756	0.999803	0.999483	0.99978	0.99951	0.99987	0.999892	0.999974	0.999979	0.999985	0.999986	0.999981	0.999976	0.999986	0.999986	0.999955	0.999979	0.999947	0.999942	0.999977	0.999958
ELMI001758	LIG	LIG_TRAF2_1	TSTP_SHV21	P18347	60	63	0.9275	nan	nan	nan	nan	nan	nan	nan	nan	nan	nan	nan	nan	nan	nan	nan	nan	nan	nan	nan	nan	nan	nan	nan	nan	nan	nan	nan	nan	nan	nan	nan	nan	nan	nan	nan	nan	nan	nan	nan	nan	nan	0.99999
ELMI004268	TRG	TRG_DiLeu_BaEn_1	VPU_HV1S1	P19554	63	68	0.914717	nan	nan	nan	nan	nan	nan	nan	nan	nan	nan	nan	nan	nan	nan	nan	nan	nan	nan	nan	nan	nan	nan	nan	nan	nan	nan	nan	nan	nan	nan	nan	nan	nan	nan	nan	nan	nan	nan	0.997899	0.956241	0.392882	0.197815
ELMI001836	MOD	MOD_NMyristoyl	L1R_VACCC	P20540	1	7	0.871368	nan	nan	nan	nan	nan	nan	nan	nan	nan	nan	nan	nan	nan	nan	nan	nan	nan	nan	nan	nan	nan	nan	nan	nan	nan	nan	nan	nan	nan	nan	nan	nan	nan	nan	nan	nan	nan	nan	nan	nan	nan	nan
ELMI001854	TRG	TRG_NLS_MonoCore_2	REV_EIAVY	P20919	158	163	0.992408	0.040723	0.0719031	0.0154585	0.0309697	0.0421018	0.0837407	0.160995	0.50863	0.979371	0.979097	0.873661	0.825917	0.805471	0.797823	0.882081	0.977135	0.863705	0.738193	0.125717	0.0825874	0.122784	0.0487379	0.0174138	0.00997544	0.00629813	0.00508402	0.00549754	0.00415544	0.0034385	0.00819209	0.00500296	0.00257058	0.00152621	0.00144869	0.000966716	0.00116318	0.00110326	0.00270738	0.00223188	0.00328978	0.0021101	0.00949746
ELMI001835	MOD	MOD_NMyristoyl	VG09_VACCC	P21030	1	7	0.888382	nan	nan	nan	nan	nan	nan	nan	nan	nan	nan	nan	nan	nan	nan	nan	nan	nan	nan	nan	nan	nan	nan	nan	nan	nan	nan	nan	nan	nan	nan	nan	nan	nan	nan	nan	nan	nan	nan	nan	nan	nan	nan
ELMI001747	LIG	LIG_Integrin_RGD_1	POLG_CXA9	P21404	858	860	0.767568	0.493756	0.326749	0.262606	0.28342	0.205714	0.13446	0.266532	0.740702	0.832027	0.601286	0.758968	0.706828	0.70981	0.845949	0.910427	0.931585	0.91869	0.901834	0.79144	0.657325	0.423122	0.612085	0.844295	0.867667	0.817123	0.728542	0.658435	0.262	0.0528904	0.0064626	0.00269951	0.00228057	0.0162555	0.105874	0.560192	0.70627	0.985254	0.995865	0.905046	0.892438	0.669185	0.444391
ELMI001472	LIG	LIG_LYPXL_S_1	GAG_MLVHO	P21435	128	132	0.986693	0.784785	0.730337	0.727869	0.823821	0.378636	0.435624	0.225051	0.131416	0.0942745	0.151318	0.085417	0.0740515	0.0946548	0.195535	0.246586	0.680579	0.321754	0.48891	0.635761	0.975329	0.895521	0.926692	0.962551	0.982822	0.906811	0.908718	0.932622	0.85693	0.55708	0.917337	0.0287171	0.00749849	0.00317578	0.00176696	0.00201596	0.00331202	0.00218956	0.00315557	0.00725326	0.0183892	0.0497265	0.560264
ELMI001722	LIG	LIG_Dynein_DLC8_1	PHOSP_RABVC	P22363	142	148	0.997479	0.981846	0.976808	0.92967	0.940888	0.886009	0.953956	0.931915	0.95569	0.925901	0.621676	0.677348	0.566444	0.726528	0.83105	0.949864	0.966604	0.962438	0.981563	0.981865	0.985939	0.98863	0.983953	0.983405	0.981555	0.987222	0.984445	0.980709	0.980888	0.984141	0.974882	0.990251	0.992412	0.99415	0.98929	0.978124	0.962892	0.933179	0.947239	0.948245	0.961771	0.968226	0.971622
ELMI004004	LIG	LIG_NRP_CendR_1	ENV_HTL1M	P23064	309	312	0.98464	0.0207371	0.00643118	0.00851821	0.0101755	0.00880447	0.010081	0.00994411	0.0343877	0.0275976	0.0744997	0.141432	0.27538	0.761909	0.970692	0.825715	0.734132	0.0928505	0.00768425	0.00319258	0.00694589	0.0466061	0.298989	0.759284	0.850343	0.820724	0.852279	0.828791	0.748949	0.525867	0.085913	0.0282564	0.0504619	0.0823149	0.667255	0.89029	0.890894	0.712908	0.759863	0.932985	0.963365	0.945048	0.914654
ELMI001752	LIG	LIG_SH2_STAT3	TIP_SHV24	P25049	72	75	0.984158	nan	nan	nan	nan	nan	nan	nan	nan	nan	nan	nan	nan	nan	nan	nan	nan	nan	nan	nan	nan	nan	nan	nan	nan	nan	nan	nan	nan	nan	0.999995	0.999951	0.999834	0.99977	0.9996	0.999714	0.999595	0.999393	0.999268	0.999308	0.998016	0.997347	0.998849
ELMI002290	LIG	LIG_SH3_3	TIP_SHV24	P25049	132	138	0.996072	0.998609	0.997821	0.997054	0.996714	0.997682	0.998128	0.996586	0.994787	0.997077	0.994431	0.997207	0.998715	0.999419	0.999578	0.999638	0.999799	0.999925	0.999894	0.999951	0.999938	0.999934	0.999899	0.999824	0.999478	0.99789	0.998813	0.999147	0.997967	0.99844	0.996623	0.995456	0.996794	0.997126	0.996823	0.993299	0.992627	0.988022	0.983002	0.968698	0.983727	0.972241	0.994909
ELMI001756	LIG	LIG_SH3_3	TIP_SHV24	P25049	135	141	0.995635	0.996714	0.997682	0.998128	0.996586	0.994787	0.997077	0.994431	0.997207	0.998715	0.999419	0.999578	0.999638	0.999799	0.999925	0.999894	0.999951	0.999938	0.999934	0.999899	0.999824	0.999478	0.99789	0.998813	0.999147	0.997967	0.99844	0.996623	0.995456	0.996794	0.997126	0.996823	0.993299	0.992627	0.988022	0.983002	0.968698	0.983727	0.972241	0.994909	0.987747	0.981737	0.971767
ELMI001755	LIG	LIG_SH3_2	POLG_HCVJA	P26662	2323	2328	0.974362	0.718363	0.337631	0.358405	0.272686	0.271869	0.351148	0.34517	0.455719	0.423411	0.415673	0.430179	0.478471	0.551716	0.584057	0.744598	0.964231	0.960066	0.915472	0.828662	0.724037	0.481635	0.44917	0.390701	0.599841	0.925722	0.9484	0.438675	0.254529	0.189931	0.198078	0.324148	0.465311	0.699026	0.751584	0.94266	0.940814	0.834755	0.765606	0.860351	0.794132	0.857246	0.929987
ELMI001734	LIG	LIG_PDZ_Class_1	A46_VACCW	P26672	235	240	0.998657	0.817142	0.927789	0.944337	0.963907	0.850148	0.797717	0.681374	0.427935	0.161332	0.109977	0.10551	0.0280825	0.0126702	0.0218368	0.0349463	0.0752152	0.250647	0.24752	0.363948	0.682043	0.902403	0.908628	0.922072	0.0663079	0.00727849	0.000586049	0.000172348	0.000104623	0.000209273	0.000245407	0.000398489	0.000859836	0.00183283	0.00586476	0.0260002	0.0780874	0.136244	0.273969	0.370673	0.467935	0.736009	0.934242
ELMI001471	LIG	LIG_LYPXL_S_1	GAG_MLVFF	P26806	130	134	0.988169	0.607623	0.791224	0.454603	0.473479	0.252101	0.163247	0.113505	0.179313	0.112999	0.102837	0.11249	0.204169	0.26198	0.671349	0.322134	0.499399	0.659111	0.974281	0.892409	0.928604	0.961166	0.984104	0.910354	0.922559	0.938697	0.903194	0.684873	0.990975	0.046111	0.0120434	0.0038847	0.00232252	0.00194335	0.00306918	0.00186733	0.00280981	0.00600444	0.018005	0.0458995	0.546382	0.986779	0.978292
ELMI004386	LIG	LIG_SH3_CIN85_PxpxPR_1	POLN_EEVVT	P27282	1787	1792	0.998665	0.999683	0.999611	0.999614	0.999625	0.999701	0.99984	0.999869	0.999784	0.999669	0.999747	0.999769	0.99972	0.999035	0.997934	0.994169	0.99238	0.995563	0.994628	0.998051	0.99841	0.999059	0.999356	0.999331	0.999281	0.998869	0.999232	0.999504	0.999764	0.999766	0.999896	0.999744	0.999774	0.998523	0.996297	0.9958	0.992471	0.988815	0.987185	0.987322	0.983875	0.988286	0.992725
ELMI004387	LIG	LIG_SH3_CIN85_PxpxPR_1	POLN_EEVVT	P27282	1799	1804	0.999817	0.999035	0.997934	0.994169	0.99238	0.995563	0.994628	0.998051	0.99841	0.999059	0.999356	0.999331	0.999281	0.998869	0.999232	0.999504	0.999764	0.999766	0.999896	0.999744	0.999774	0.998523	0.996297	0.9958	0.992471	0.988815	0.987185	0.987322	0.983875	0.988286	0.992725	0.996504	0.996185	0.999228	0.999755	0.999422	0.99867	0.998686	0.999018	0.99892	0.997584	0.998018	0.995085
ELMI001745	LIG	LIG_PTAP_UEV_1	NCAP_MABVM	P27588	602	607	0.990438	0.999963	0.999914	0.999979	0.999983	0.999986	0.999971	0.999975	0.999928	0.999982	0.999963	0.999951	0.99987	0.999765	0.999593	0.999311	0.999106	0.999007	0.998676	0.998883	0.997567	0.998728	0.998603	0.999234	0.999735	0.999991	0.999929	0.999797	0.999896	0.999944	0.999945	0.999936	0.999972	0.999968	0.999978	0.999981	0.999975	0.999986	0.999976	0.999981	0.999987	0.999988	0.999973
ELMI001714	CLV	CLV_PCSK_FUR_1	POLG_DEN1B	P27909	202	206	0.94096	nan	nan	nan	nan	nan	nan	nan	nan	nan	nan	nan	nan	nan	0.972646	0.376452	0.241802	0.0729177	0.145618	0.248256	0.980833	0.984654	0.257894	0.190517	0.343623	0.256746	0.415162	0.789551	0.941669	0.120828	0.1199	0.0711962	0.933809	0.950508	0.843729	0.231352	0.0495909	0.0686692	0.116708	0.176046	0.672946	0.962319	0.977202
ELMI001806	MOD	MOD_N-GLC_1	POLG_HCVH	P27958	195	200	0.801876	nan	nan	nan	nan	nan	nan	nan	nan	nan	nan	nan	nan	nan	nan	nan	nan	nan	nan	nan	nan	nan	nan	nan	nan	nan	nan	nan	nan	nan	nan	nan	nan	nan	nan	nan	nan	nan	nan	nan	nan	nan	nan
ELMI001807	MOD	MOD_N-GLC_1	POLG_HCVH	P27958	208	213	0.527975	nan	nan	nan	nan	nan	nan	nan	nan	nan	nan	nan	nan	nan	nan	nan	nan	nan	nan	nan	nan	nan	nan	nan	nan	nan	nan	nan	nan	nan	nan	nan	nan	nan	nan	nan	nan	nan	nan	nan	nan	nan	nan
ELMI001808	MOD	MOD_N-GLC_1	POLG_HCVH	P27958	233	238	0.416986	nan	nan	nan	nan	nan	nan	nan	nan	nan	nan	nan	nan	nan	nan	nan	nan	nan	nan	nan	nan	nan	nan	nan	nan	nan	nan	nan	nan	nan	nan	nan	nan	nan	nan	nan	nan	nan	nan	nan	nan	nan	nan
ELMI001809	MOD	MOD_N-GLC_1	POLG_HCVH	P27958	304	309	0.701128	0.14354	0.479259	0.903376	0.931153	0.967403	0.64797	0.712674	0.52327	0.257929	0.0586036	0.0193265	0.0316283	0.316686	0.956461	0.947836	0.32636	0.0656615	0.108208	0.176419	0.712721	0.879714	0.862338	0.647438	0.232896	0.126822	0.148473	0.0288136	0.046489	0.0857536	0.989484	0.995785	0.187795	0.0977753	0.0926327	0.138445	0.112314	0.0971301	0.127533	0.815876	0.921615	0.83899	0.801729
ELMI001768	LIG	LIG_WW_1	UL56_HHV2H	P28282	23	26	0.978064	nan	nan	nan	nan	nan	nan	nan	nan	nan	nan	nan	nan	nan	nan	nan	nan	nan	nan	nan	nan	nan	nan	nan	nan	nan	nan	nan	nan	nan	nan	nan	nan	nan	nan	nan	nan	nan	nan	nan	nan	nan	nan
ELMI001769	LIG	LIG_WW_1	UL56_HHV2H	P28282	49	52	0.992741	nan	nan	nan	nan	nan	nan	nan	nan	nan	nan	nan	nan	nan	nan	nan	nan	nan	nan	nan	nan	nan	nan	nan	nan	nan	nan	nan	nan	nan	nan	nan	nan	nan	nan	nan	nan	nan	nan	nan	nan	nan	nan
ELMI001469	LIG	LIG_LYPXL_S_1	GAG_MSVFR	P29175	128	132	0.988313	0.755682	0.716846	0.698212	0.802272	0.379909	0.414938	0.208195	0.120018	0.083503	0.142099	0.0779134	0.0661057	0.0961543	0.194955	0.255303	0.684521	0.371312	0.547907	0.67734	0.971034	0.896038	0.911554	0.955882	0.981862	0.919662	0.916151	0.938901	0.858641	0.559404	0.909375	0.0381722	0.00571261	0.00233372	0.00152545	0.00193605	0.00320596	0.00238938	0.00347511	0.0116418	0.0403545	0.0815054	0.601415
ELMI001771	LIG	LIG_WW_1	VP40_MABVM	P35260	16	19	0.942882	nan	nan	nan	nan	nan	nan	nan	nan	nan	nan	nan	nan	nan	nan	nan	nan	nan	nan	nan	nan	nan	nan	nan	nan	nan	nan	nan	nan	nan	nan	nan	nan	nan	nan	nan	nan	nan	nan	nan	nan	nan	nan
ELMI004142	LIG	LIG_LYPXL_L_2	GAG_HV1Y2	P35962	483	492	0.781211	nan	nan	nan	nan	nan	nan	nan	nan	nan	nan	nan	nan	nan	nan	nan	nan	nan	nan	nan	nan	nan	nan	nan	nan	nan	nan	nan	nan	nan	nan	nan	nan	nan	nan	nan	nan	nan	nan	nan	nan	nan	nan
ELMI002918	LIG	LIG_G3BP_FGDF_1	DNBI_HHV2	P36384	1142	1147	0.947224	0.921957	0.879441	0.818023	0.786713	0.55375	0.38698	0.183455	0.0651129	0.0185504	0.0180253	0.0163909	0.0192969	0.0199684	0.0196702	0.0214506	0.0319875	0.100635	0.50131	0.820452	0.946712	0.865352	0.814218	0.0203914	0.00919626	0.00651911	0.00517995	0.000894881	0.00122502	0.00102309	0.000838733	0.00182707	0.00490195	0.0346821	0.0901928	0.300821	0.473554	0.140092	0.104217	0.154834	0.551582	0.689117	0.980221
ELMI001742	LIG	LIG_PDZ_Class_1	VL2_HPV49	P36762	516	521	0.978499	0.990268	0.979744	0.960017	0.810119	0.6236	0.674755	0.848254	0.161609	0.0685216	0.0641164	0.19227	0.565899	0.883776	0.778877	0.738835	0.674773	0.775098	0.78159	0.87726	0.865071	0.907234	0.823069	0.082903	0.031339	0.0173686	0.0924749	0.450108	0.717203	0.91238	0.939359	0.868239	0.806859	0.724576	0.31044	0.075064	0.0591037	0.226012	0.421194	0.452379	0.668266	0.841658	0.940264
ELMI001811	MOD	MOD_N-GLC_1	SPIKE_CVHSA	P59594	118	123	0.578638	0.83829	0.775947	0.656371	0.538141	0.611853	0.568078	0.694777	0.793952	0.797765	0.928769	0.943457	0.865724	0.707956	0.525103	0.428158	0.470005	0.568833	0.616428	0.608517	0.614012	0.593293	0.577301	0.295601	0.22259	0.508755	0.422594	0.72775	0.667928	0.535138	0.372306	0.377801	0.385722	0.539562	0.488903	0.329965	0.197863	0.275995	0.297077	0.549751	0.653839	0.69323	0.584414
ELMI001812	MOD	MOD_N-GLC_1	SPIKE_CVHSA	P59594	226	231	0.492548	0.0157846	0.0251882	0.0989961	0.154913	0.167219	0.14572	0.236069	0.586218	0.851482	0.898038	0.874166	0.411457	0.23342	0.214321	0.240307	0.428233	0.818499	0.909567	0.923215	0.860465	0.695711	0.475498	0.328741	0.261782	0.191155	0.101744	0.0765085	0.148307	0.481439	0.716617	0.712851	0.623377	0.562232	0.453524	0.219601	0.0717135	0.0413185	0.0738563	0.49476	0.689385	0.740137	0.612177
ELMI001813	MOD	MOD_N-GLC_1	SPIKE_CVHSA	P59594	268	273	0.632591	0.191263	0.0960208	0.156633	0.304525	0.687964	0.699082	0.710892	0.798393	0.842674	0.867518	0.779396	0.52988	0.45833	0.299047	0.151392	0.0777417	0.035564	0.0175625	0.00934626	0.00650835	0.0174962	0.122663	0.417514	0.973603	0.954463	0.357149	0.0209752	0.00964879	0.00451641	0.0080484	0.0335306	0.051099	0.28332	0.593604	0.713896	0.760028	0.78393	0.74357	0.806019	0.843517	0.89516	0.87301
ELMI001814	MOD	MOD_N-GLC_1	SPIKE_CVHSA	P59594	317	322	0.76882	0.0780348	0.0665785	0.175051	0.0302351	0.0177801	0.0632497	0.236197	0.73859	0.946324	0.881468	0.747911	0.456139	0.542785	0.252356	0.0746264	0.0275603	0.0110651	0.0439732	0.0552225	0.0372436	0.0817973	0.208873	0.78567	0.848243	0.844508	0.827004	0.843321	0.759511	0.711853	0.747209	0.762873	0.682166	0.682809	0.525342	0.284029	0.117351	0.0164844	0.0309162	0.112735	0.261561	0.501172	0.358993
ELMI001815	MOD	MOD_N-GLC_1	SPIKE_CVHSA	P59594	329	334	0.721091	0.542785	0.252356	0.0746264	0.0275603	0.0110651	0.0439732	0.0552225	0.0372436	0.0817973	0.208873	0.78567	0.848243	0.844508	0.827004	0.843321	0.759511	0.711853	0.747209	0.762873	0.682166	0.682809	0.525342	0.284029	0.117351	0.0164844	0.0309162	0.112735	0.261561	0.501172	0.358993	0.240512	0.0592566	0.0825484	0.0385306	0.0407854	0.0167411	0.102075	0.0362755	0.981283	0.998181	0.998415	0.997343
ELMI001816	MOD	MOD_N-GLC_1	SPIKE_CVHSA	P59594	356	361	0.654132	0.261561	0.501172	0.358993	0.240512	0.0592566	0.0825484	0.0385306	0.0407854	0.0167411	0.102075	0.0362755	0.981283	0.998181	0.998415	0.997343	0.784717	0.00284869	0.0140426	0.00671913	0.00990136	0.0299522	0.134089	0.951283	0.963487	0.955113	0.991751	0.175381	0.0730474	0.0708449	0.119728	0.345369	0.532586	0.513433	0.321556	0.277404	0.405664	0.148496	0.22714	0.296075	0.658933	0.835867	0.829351
ELMI001817	MOD	MOD_N-GLC_1	SPIKE_CVHSA	P59594	782	787	0.513507	0.895655	0.869775	0.840565	0.819501	0.708198	0.707545	0.532343	0.560716	0.682855	0.712456	0.727765	0.324372	0.167553	0.129846	0.474688	0.696481	0.926896	0.902765	0.558479	0.14428	0.0468204	0.0242325	0.0280116	0.0573511	0.0973286	0.129778	0.121689	0.158548	0.150725	0.256068	0.227285	0.461383	0.697761	0.683241	0.179766	0.11092	0.139182	0.37504	0.448063	0.31232	0.247312	0.362712
ELMI001818	MOD	MOD_N-GLC_1	SPIKE_CVHSA	P59594	1055	1060	0.194438	0.0471991	0.0385263	0.0354412	0.031713	0.0286557	0.0280953	0.0433565	0.0293528	0.0424628	0.124038	0.116183	0.163338	0.120822	0.0680049	0.0633864	0.0465452	0.047064	0.0532883	0.0339582	0.0338256	0.0320735	0.023078	0.025663	0.0222637	0.0224165	0.0261941	0.0246708	0.0209502	0.0292905	0.0176083	0.0250945	0.0215938	0.0173256	0.026628	0.0274098	0.0312462	0.0206982	0.0340071	0.0251528	0.039959	0.0194348	0.0255403
ELMI001819	MOD	MOD_N-GLC_1	SPIKE_CVHSA	P59594	1079	1084	0.364883	0.0224165	0.0261941	0.0246708	0.0209502	0.0292905	0.0176083	0.0250945	0.0215938	0.0173256	0.026628	0.0274098	0.0312462	0.0206982	0.0340071	0.0251528	0.039959	0.0194348	0.0255403	0.0141328	0.00755071	0.0099484	0.0147338	0.0120628	0.0129116	0.0271738	0.0135995	0.0092321	0.00960969	0.00900415	0.0076909	0.0059557	0.00333552	0.00816513	0.010788	0.0137933	0.027283	0.0334902	0.0486602	0.187548	0.344021	0.396652	0.282404
ELMI001820	MOD	MOD_N-GLC_1	SPIKE_CVHSA	P59594	1139	1144	0.901859	0.953784	0.919627	0.539614	0.133897	0.0475408	0.0395887	0.0204375	0.0369165	0.0152263	0.0132758	0.0378437	0.27798	0.355375	0.879843	0.378435	0.428216	0.0991503	0.0863741	0.170276	0.207334	0.237341	0.366152	0.634764	0.33738	0.155413	0.18612	0.213247	0.930327	0.975539	0.185011	0.0757425	0.0281533	0.0706349	0.0575156	0.475617	0.444141	0.556429	0.0846712	0.0214282	0.00530285	0.0195084	0.12132
ELMI001821	MOD	MOD_N-GLC_1	SPIKE_CVHSA	P59594	1154	1159	0.799042	0.428216	0.0991503	0.0863741	0.170276	0.207334	0.237341	0.366152	0.634764	0.33738	0.155413	0.18612	0.213247	0.930327	0.975539	0.185011	0.0757425	0.0281533	0.0706349	0.0575156	0.475617	0.444141	0.556429	0.0846712	0.0214282	0.00530285	0.0195084	0.12132	0.998167	0.99944	0.0449612	0.00589903	0.0013903	0.00629202	0.22502	0.608909	0.717656	0.655956	0.620807	0.581753	0.71309	0.763522	0.455273
ELMI001822	MOD	MOD_N-GLC_1	SPIKE_CVHSA	P59594	1175	1180	0.576399	0.556429	0.0846712	0.0214282	0.00530285	0.0195084	0.12132	0.998167	0.99944	0.0449612	0.00589903	0.0013903	0.00629202	0.22502	0.608909	0.717656	0.655956	0.620807	0.581753	0.71309	0.763522	0.455273	0.63253	0.972212	0.912924	0.0608873	0.0626817	0.0841236	0.253481	0.104407	0.098622	0.552389	0.758525	0.764618	0.790221	0.651133	0.520376	0.296373	0.273785	0.334997	0.343734	0.742193	0.818009
ELMI001825	MOD	MOD_N-GLC_1	VME1_CVHSA	P59596	3	8	0.944003	nan	nan	nan	nan	nan	nan	nan	nan	nan	nan	nan	nan	nan	nan	nan	nan	nan	nan	nan	nan	nan	nan	nan	nan	nan	nan	nan	nan	nan	nan	nan	nan	nan	nan	nan	nan	nan	nan	nan	nan	nan	nan
ELMI001845	TRG	TRG_ER_diLys_1	NS7A_CVHSA	P59635	118	122	0.986483	0.748793	0.578641	0.479575	0.387127	0.305406	0.474708	0.589559	0.916978	0.956391	0.639032	0.089451	0.0360505	0.0378136	0.0878078	0.280128	0.509605	0.59197	0.922555	0.977274	0.967218	0.941258	0.581433	0.34361	0.349398	0.600524	0.787907	0.900585	0.950221	0.89238	0.758139	0.717822	0.713906	0.686564	0.790628	0.773298	0.403299	0.13654	0.100362	0.0473017	0.0714434	0.162529	0.402576
ELMI001718	CLV	CLV_PCSK_FUR_1	VSGP_EBOZM	P60170	321	325	0.81368	0.0533923	0.0866125	0.220993	0.519987	0.608115	0.732086	0.724126	0.858518	0.818356	0.64176	0.314177	0.0763502	0.0522021	0.00879147	0.0136132	0.0910162	0.497306	0.924689	0.896642	0.758658	0.453293	0.159482	0.073346	0.13581	0.421873	0.624659	0.85455	0.852233	0.979514	0.37958	0.162603	0.138398	0.118368	0.177337	0.179885	0.316199	0.213966	0.0525862	0.0483819	0.0360356	0.0654018	0.144905
ELMI001834	MOD	MOD_NMyristoyl	E7R_VACCW	P68446	1	7	0.993565	nan	nan	nan	nan	nan	nan	nan	nan	nan	nan	nan	nan	nan	nan	nan	nan	nan	nan	nan	nan	nan	nan	nan	nan	nan	nan	nan	nan	nan	nan	nan	nan	nan	nan	nan	nan	nan	nan	nan	nan	nan	nan
ELMI002919	LIG	LIG_KLC1_WD_1	A36_VACCW	P68619	62	71	0.884403	nan	nan	nan	nan	nan	nan	nan	nan	nan	nan	nan	nan	nan	nan	nan	nan	nan	nan	nan	nan	nan	nan	nan	nan	nan	nan	nan	nan	nan	nan	nan	nan	nan	nan	nan	nan	nan	nan	nan	0.999975	0.998166	0.996819
ELMI002920	LIG	LIG_KLC1_WD_1	A36_VACCW	P68619	95	104	0.515062	nan	nan	nan	nan	nan	nan	0.999975	0.998166	0.996819	0.995073	0.997255	0.99587	0.998548	0.998375	0.999141	0.998582	0.998796	0.999109	0.998214	0.998647	0.998917	0.997954	0.998092	0.997859	0.998243	0.997325	0.996874	0.99544	0.991451	0.98036	0.977901	0.97356	0.971634	0.846574	0.824836	0.614336	0.320633	0.39673	0.55638	0.901703	0.985828	0.972847
ELMI003875	LIG	LIG_SH2_NCK_1	A36_VACCW	P68619	112	116	0.403625	0.999109	0.998214	0.998647	0.998917	0.997954	0.998092	0.997859	0.998243	0.997325	0.996874	0.99544	0.991451	0.98036	0.977901	0.97356	0.971634	0.846574	0.824836	0.614336	0.320633	0.39673	0.55638	0.901703	0.985828	0.972847	0.909329	0.776852	0.593667	0.512928	0.475326	0.501576	0.618356	0.643672	0.636392	0.723743	0.734358	0.871395	0.951953	0.980204	0.987422	0.988846	0.990309
ELMI001844	TRG	TRG_ER_diLys_1	E3GL_ADE02	P68978	156	159	0.998306	0.0354631	0.990145	0.987761	0.0533912	0.0543064	0.128295	0.182701	0.0902669	0.0368226	0.0334902	0.088306	0.177277	0.243918	0.504111	0.796044	0.932844	0.943179	0.910565	0.825393	0.826196	0.55659	0.172473	0.0362077	0.013945	0.00629029	0.0161362	0.0793495	0.424794	0.970409	0.974122	0.572363	0.266072	0.0980379	0.0896137	0.028566	0.0593212	0.161269	0.2665	0.593326	0.438407	0.0564464	0.0144834
ELMI001857	TRG	TRG_NLS_MonoCore_2	VPRL_FIVSD	P69469	47	52	0.845134	nan	nan	nan	nan	nan	nan	nan	nan	nan	nan	nan	nan	nan	nan	nan	nan	nan	nan	nan	nan	nan	nan	nan	nan	nan	nan	nan	nan	nan	nan	nan	nan	nan	nan	nan	nan	nan	nan	nan	nan	nan	nan
ELMI001746	LIG	LIG_PTAP_UEV_1	ORF3_HEVBU	P69616	95	100	0.997588	nan	nan	nan	nan	nan	nan	0.99999	0.999982	0.999871	0.999572	0.999493	0.998185	0.998255	0.998473	0.998879	0.999116	0.999045	0.99966	0.999853	0.999854	0.999567	0.999366	0.999473	0.998748	0.998972	0.998261	0.999239	0.998956	0.997743	0.998034	0.997608	0.997541	0.997592	0.993171	0.994729	0.995122	0.997609	0.998123	0.99887	0.998507	0.999332	0.999167
ELMI002289	LIG	LIG_SH3_3	ORF3_HEVBU	P69616	93	99	0.995407	nan	nan	nan	nan	nan	nan	nan	nan	0.99999	0.999982	0.999871	0.999572	0.999493	0.998185	0.998255	0.998473	0.998879	0.999116	0.999045	0.99966	0.999853	0.999854	0.999567	0.999366	0.999473	0.998748	0.998972	0.998261	0.999239	0.998956	0.997743	0.998034	0.997608	0.997541	0.997592	0.993171	0.994729	0.995122	0.997609	0.998123	0.99887	0.998507
ELMI001754	LIG	LIG_SH3_3	ORF3_HEVBU	P69616	102	108	0.985735	0.999982	0.999871	0.999572	0.999493	0.998185	0.998255	0.998473	0.998879	0.999116	0.999045	0.99966	0.999853	0.999854	0.999567	0.999366	0.999473	0.998748	0.998972	0.998261	0.999239	0.998956	0.997743	0.998034	0.997608	0.997541	0.997592	0.993171	0.994729	0.995122	0.997609	0.998123	0.99887	0.998507	0.999332	0.999167	0.999362	0.999148	0.999034	0.998606	0.998048	0.997188	0.995782
ELMI002034	DOC	DOC_WW_Pin1_4	X_HBVA3	P69713	38	43	0.895504	nan	nan	nan	nan	nan	nan	nan	nan	nan	nan	nan	nan	nan	nan	nan	nan	nan	nan	nan	nan	nan	nan	nan	nan	nan	nan	nan	nan	nan	nan	nan	nan	nan	nan	nan	nan	nan	nan	nan	nan	nan	nan
ELMI001464	LIG	LIG_LYPXL_S_1	GAG_EIAVY	P69732	457	461	0.771862	nan	nan	nan	nan	nan	nan	nan	nan	nan	nan	nan	nan	nan	nan	nan	nan	nan	nan	nan	nan	nan	nan	nan	nan	nan	nan	nan	nan	nan	nan	nan	nan	nan	nan	nan	nan	nan	nan	nan	nan	nan	nan
ELMI004390	LIG	LIG_SH3_CIN85_PxpxPR_1	POLN_BFV	P87515	1693	1698	0.994272	0.347533	0.208552	0.228412	0.260863	0.369882	0.648754	0.904842	0.988776	0.0466924	0.0323597	0.0110093	0.00563143	0.00866732	0.00626506	0.00931024	0.022565	0.103566	0.532099	0.970556	0.847719	0.898387	0.309572	0.0609638	0.0189657	0.0252686	0.110558	0.409901	0.662902	0.566934	0.727909	0.879394	0.890013	0.813121	0.543343	0.553768	0.55569	0.734028	0.884768	0.632772	0.568746	0.202347	0.134438
ELMI004391	LIG	LIG_SH3_CIN85_PxpxPR_1	POLN_BFV	P87515	1703	1708	0.991621	0.0110093	0.00563143	0.00866732	0.00626506	0.00931024	0.022565	0.103566	0.532099	0.970556	0.847719	0.898387	0.309572	0.0609638	0.0189657	0.0252686	0.110558	0.409901	0.662902	0.566934	0.727909	0.879394	0.890013	0.813121	0.543343	0.553768	0.55569	0.734028	0.884768	0.632772	0.568746	0.202347	0.134438	0.229289	0.417358	0.627682	0.46029	0.456846	0.307016	0.271413	0.623293	0.890688	0.990586
ELMI004392	LIG	LIG_SH3_CIN85_PxpxPR_1	POLN_BFV	P87515	1737	1742	0.998334	0.627682	0.46029	0.456846	0.307016	0.271413	0.623293	0.890688	0.990586	0.98992	0.986955	0.996507	0.944122	0.873348	0.842372	0.921163	0.977041	0.955919	0.60356	0.403274	0.458078	0.673149	0.945136	0.981154	0.985728	0.985278	0.986324	0.98534	0.983876	0.994482	0.994292	0.993101	0.996808	0.996796	0.997132	0.997769	0.996845	0.996878	0.994529	0.993348	0.994087	0.991415	0.997017
ELMI001733	LIG	LIG_PDZ_Class_1	E4OR1_ADE09	P89079	120	125	0.960764	0.807784	0.916773	0.950561	0.869606	0.758597	0.34924	0.0847331	0.0524121	0.0126458	0.0117526	0.719047	0.93228	0.902393	0.68631	0.0120428	0.00345133	0.0119714	0.986678	0.993668	0.985117	0.437678	0.0499112	0.00282278	0.00534534	0.0183384	0.0449258	0.402471	0.376437	0.0883277	0.0176955	0.0168014	0.103627	0.782848	0.911457	0.988457	0.986795	0.201517	0.0158742	0.00532838	0.00325557	0.00676036	0.0396864
ELMI004146	LIG	LIG_LYPXL_SIV_4	GAG_SIVG1	Q02843	467	475	0.516237	nan	nan	nan	nan	nan	nan	nan	nan	nan	nan	nan	nan	nan	nan	nan	nan	nan	nan	nan	nan	nan	nan	nan	nan	nan	nan	nan	nan	nan	nan	nan	nan	nan	nan	nan	nan	nan	nan	nan	nan	nan	nan
ELMI001337	LIG	LIG_PTAP_UEV_1	VP40_EBOZM	Q05128	6	11	0.896118	nan	nan	nan	nan	nan	nan	nan	nan	nan	nan	nan	nan	nan	nan	nan	nan	nan	nan	nan	nan	nan	nan	nan	nan	nan	nan	nan	nan	nan	nan	nan	nan	nan	nan	nan	nan	nan	nan	nan	nan	nan	nan
ELMI001770	LIG	LIG_WW_1	VP40_EBOZM	Q05128	10	13	0.910361	nan	nan	nan	nan	nan	nan	nan	nan	nan	nan	nan	nan	nan	nan	nan	nan	nan	nan	nan	nan	nan	nan	nan	nan	nan	nan	nan	nan	nan	nan	nan	nan	nan	nan	nan	nan	nan	nan	nan	nan	nan	nan
ELMI001719	CLV	CLV_PCSK_FUR_1	VGP_EBOZM	Q05320	498	502	0.690193	0.998874	0.997947	0.998476	0.998869	0.998757	0.999478	0.999113	0.998827	0.9994	0.999673	0.999586	0.999698	0.999756	0.999836	0.999856	0.999933	0.999979	0.999993	0.99999	0.999991	0.999992	0.999993	0.999999	0.999998	0.999995	0.999995	0.999994	0.999996	0.999996	0.999994	0.999995	0.999999	0.999996	0.999983	0.999971	0.999956	0.999977	0.999964	0.999984	0.999972	0.999951	0.999968
ELMI001823	MOD	MOD_N-GLC_1	VGP_EBOZM	Q05320	39	44	0.695374	nan	nan	nan	nan	nan	nan	nan	nan	nan	nan	nan	nan	nan	nan	nan	nan	nan	nan	nan	nan	nan	nan	nan	nan	nan	nan	nan	nan	nan	nan	nan	nan	nan	nan	nan	nan	nan	nan	nan	nan	nan	nan
ELMI001824	MOD	MOD_N-GLC_1	VGP_EBOZM	Q05320	295	300	0.727237	0.728806	0.879737	0.947524	0.904954	0.824785	0.727547	0.848594	0.842938	0.632265	0.618624	0.728784	0.785065	0.767825	0.900663	0.844011	0.827813	0.783907	0.912949	0.687664	0.219308	0.149356	0.102552	0.0748163	0.0897715	0.0737489	0.0518917	0.0604538	0.113944	0.268914	0.550101	0.669029	0.786857	0.767322	0.860667	0.789479	0.611621	0.253151	0.0814021	0.0670413	0.0135047	0.0196289	0.105939
ELMI001831	MOD	MOD_NMyristoyl	PP220_ASFB7	Q08358	1	7	0.999127	nan	nan	nan	nan	nan	nan	nan	nan	nan	nan	nan	nan	nan	nan	nan	nan	nan	nan	nan	nan	nan	nan	nan	nan	nan	nan	nan	nan	nan	nan	nan	nan	nan	nan	nan	nan	nan	nan	nan	nan	nan	nan
ELMI003551	LIG	LIG_PDZ_Wminus1_1	VPU_SIVEK	Q1A244	77	79	0.954785	nan	nan	nan	nan	nan	nan	nan	nan	nan	nan	nan	nan	nan	nan	nan	nan	nan	nan	nan	nan	nan	nan	nan	nan	0.987051	0.621012	0.320275	0.198762	0.109949	0.0951866	0.046539	0.0187032	0.0223049	0.0157934	0.00894386	0.0149804	0.0211321	0.0191254	0.0239914	0.0192364	0.0116732	0.0108514
ELMI001478	LIG	LIG_LYPXL_S_1	GAG_XMRV6	Q27ID9	128	132	0.991796	0.793613	0.759345	0.75807	0.849318	0.329929	0.383517	0.202495	0.120435	0.0757818	0.134664	0.077184	0.0681644	0.0865823	0.181752	0.228383	0.665174	0.283021	0.441301	0.602137	0.96751	0.8868	0.915881	0.950149	0.9822	0.932832	0.927317	0.952125	0.874423	0.656149	0.942915	0.0571057	0.0124591	0.00429971	0.00215605	0.00178418	0.00316093	0.00220304	0.00302931	0.0121082	0.0399247	0.0745355	0.596672
ELMI004001	LIG	LIG_NRP_CendR_1	Q2F842_ORFV	Q2F842	127	130	0.999769	0.30784	0.201338	0.139188	0.180662	0.262787	0.656822	0.750132	0.866021	0.47688	0.585023	0.325755	0.327354	0.444294	0.670944	0.151721	0.0919471	0.0675062	0.165764	0.216581	0.217075	0.158797	0.225899	0.968051	0.346267	0.440253	0.507772	0.645116	0.783507	0.700037	0.315198	0.194607	0.67404	0.973708	0.959409	0.425068	0.0784514	0.01409	0.0259243	0.0676356	0.0954818	0.557797	0.790777
ELMI001810	MOD	MOD_N-GLC_1	Q3I0Y8_WNV	Q3I0Y8	443	448	0.819271	0.0780255	0.0109493	0.0101098	0.00480837	0.0178092	0.0854295	0.156956	0.143976	0.197938	0.225197	0.709526	0.0635664	0.103132	0.391898	0.444907	0.291637	0.116747	0.151429	0.278367	0.388131	0.50181	0.910669	0.91357	0.921232	0.862292	0.827673	0.743563	0.817485	0.761617	0.72133	0.380553	0.390561	0.416807	0.588877	0.964693	0.506664	0.522165	0.419488	0.475679	0.300473	0.0872797	0.0885385
ELMI002968	LIG	LIG_CSL_BTD_1	EBNA3_EBVG	Q3KST2	583	586	0.964961	0.994984	0.998314	0.997821	0.996759	0.996219	0.997582	0.998841	0.994995	0.988738	0.995928	0.999055	0.999345	0.999549	0.998195	0.993018	0.992827	0.987004	0.989724	0.991197	0.992862	0.994378	0.997867	0.999115	0.99912	0.991776	0.99646	0.981676	0.974136	0.969315	0.984348	0.98787	0.98618	0.996033	0.995638	0.990492	0.992603	0.984675	0.994668	0.995385	0.99781	0.996103	0.995213
ELMI002969	LIG	LIG_CSL_BTD_1	EBNA3_EBVG	Q3KST2	772	775	0.762184	0.925158	0.869124	0.745042	0.599004	0.529855	0.523711	0.689165	0.864137	0.950434	0.985405	0.987848	0.99889	0.986574	0.988819	0.989485	0.946882	0.93608	0.984163	0.970664	0.911641	0.619633	0.541315	0.646967	0.734715	0.73694	0.687228	0.791575	0.848471	0.78808	0.731159	0.749174	0.841505	0.857583	0.762949	0.718534	0.527787	0.410868	0.42638	0.588415	0.917356	0.933482	0.79959
ELMI002967	LIG	LIG_CSL_BTD_1	EBNA2_EBVG	Q3KSV2	289	292	0.988536	0.999922	0.999979	0.99998	0.999702	0.999802	0.999584	0.999113	0.999352	0.99974	0.999761	0.99981	0.999941	0.999982	0.999951	0.999885	0.999942	0.999918	0.999964	0.999895	0.99992	0.999939	0.999987	0.99997	0.999788	0.999639	0.999547	0.999586	0.999648	0.999137	0.999324	0.999665	0.999911	0.999936	0.999859	0.999936	0.999921	0.999925	0.999928	0.999972	0.999929	0.999918	0.999942
ELMI004271	TRG	TRG_DiLeu_BaEn_1	Q4JGV0_SIV	Q4JGV0	190	195	0.729773	0.95814	0.953121	0.957477	0.95602	0.934914	0.916241	0.889369	0.852026	0.880594	0.874893	0.730672	0.707685	0.774423	0.880017	0.906525	0.922183	0.817553	0.852349	0.866818	0.835196	0.890317	0.833302	0.755123	0.0297692	0.0201325	0.0129172	0.0117685	0.015202	0.0393811	0.043392	0.0260341	0.0272888	0.0124409	0.0247576	0.0191934	0.0960514	0.636291	0.947429	0.735322	0.380238	0.255984	0.196116
ELMI002913	LIG	LIG_G3BP_FGDF_1	POLN_CHIK3	Q5XXP4	1810	1815	0.954537	0.933579	0.935907	0.986697	0.998828	0.990079	0.984892	0.978306	0.986435	0.988286	0.98724	0.978358	0.977469	0.979939	0.970731	0.971046	0.959113	0.95652	0.953013	0.970966	0.983894	0.991588	0.993605	0.985077	0.993672	0.99943	0.997241	0.994366	0.996045	0.998326	0.999363	0.99969	0.999475	0.99935	0.999144	0.999456	0.998411	0.9979	0.99766	0.996846	0.997549	0.995246	0.997025
ELMI002914	LIG	LIG_G3BP_FGDF_1	POLN_CHIK3	Q5XXP4	1828	1833	0.963633	0.970966	0.983894	0.991588	0.993605	0.985077	0.993672	0.99943	0.997241	0.994366	0.996045	0.998326	0.999363	0.99969	0.999475	0.99935	0.999144	0.999456	0.998411	0.9979	0.99766	0.996846	0.997549	0.995246	0.997025	0.998669	0.997287	0.994787	0.994888	0.994403	0.990558	0.991139	0.988052	0.983135	0.98036	0.980972	0.976448	0.979621	0.978885	0.968224	0.970723	0.957437	0.954027
ELMI002753	DOC	DOC_PP2B_PxIxI_1	Q65142_ASF	Q65142	204	210	0.761689	0.000811376	0.00167084	0.00302243	0.00886755	0.0375533	0.0627364	0.0918064	0.206461	0.26944	0.901294	0.988973	0.986496	0.976249	0.995775	0.993235	0.998975	0.99296	0.999114	0.999236	0.998414	0.998495	0.991345	0.992801	0.00858213	0.0010057	0.00013836	0.000176703	0.000328427	0.00199027	0.00827694	0.366092	0.998312	0.998345	0.0364035	0.00574869	0.00347774	0.00106871	0.00106788	0.000955201	0.00125139	0.0052644	0.0539202
ELMI001851	TRG	TRG_NLS_MonoCore_2	2B_CMVQ	Q66125	21	26	0.0378682	nan	nan	nan	nan	nan	nan	nan	nan	nan	nan	nan	nan	nan	nan	nan	nan	nan	nan	nan	nan	nan	nan	nan	nan	nan	nan	nan	nan	nan	nan	nan	nan	nan	nan	nan	nan	nan	nan	nan	nan	nan	nan
ELMI001748	LIG	LIG_Integrin_RGD_1	POLG_HPE1H	Q66578	764	766	0.939769	0.663184	0.979328	0.978984	0.727668	0.375752	0.0342344	0.00673197	0.00373507	0.0202933	0.0137938	0.0624071	0.0701252	0.278431	0.838396	0.85838	0.951436	0.978306	0.571707	0.363594	0.425347	0.267972	0.185393	0.101997	0.177744	0.399172	0.344246	0.123758	0.0215685	0.0208867	0.0473107	0.676209	0.980991	0.994215	0.941455	0.528888	0.0325929	0.0214708	0.00991175	0.0164621	0.0817544	0.207495	0.632242
ELMI003136	LIG	LIG_Rb_LxCxE_1	Q77J89_WSSVS	Q77J89	213	224	0.414959	0.756278	0.774037	0.697708	0.369475	0.38262	0.419246	0.539262	0.806896	0.923754	0.917485	0.935329	0.855096	0.811059	0.698933	0.618707	0.493649	0.26276	0.071193	0.0382232	0.042008	0.0118949	0.00978802	0.0158521	0.00904431	0.0128267	0.0365702	0.172704	0.809507	0.96726	0.849633	0.189166	0.0071418	0.00178339	0.00207831	0.0165548	0.139085	0.720374	0.930061	0.952486	0.845257	0.526573	0.0227374
ELMI003137	LIG	LIG_Rb_LxCxE_1	Q77J94_WSSVS	Q77J94	214	226	0.413823	0.293133	0.386661	0.669362	0.897368	0.921064	0.643462	0.524987	0.519215	0.62774	0.79112	0.791375	0.72709	0.653772	0.65015	0.478257	0.426869	0.355005	0.128653	0.0623778	0.0593754	0.023999	0.0274763	0.0467871	0.0334653	0.0250978	0.0319205	0.115947	0.783463	0.974551	0.697953	0.0762647	0.00338437	0.00109582	0.00226374	0.0206531	0.152435	0.756222	0.919356	0.942285	0.772068	0.560512	0.030452
ELMI001735	LIG	LIG_PDZ_Class_1	Q7TFX0_RHCM6	Q7TFX0	141	146	0.797896	0.00787323	0.0323991	0.101644	0.327018	0.78658	0.965944	0.925137	0.962265	0.853949	0.924067	0.908743	0.937526	0.886616	0.878708	0.767443	0.736184	0.672161	0.485734	0.248287	0.275253	0.281604	0.326503	0.361598	0.557858	0.650031	0.343213	0.14852	0.0791069	0.0991273	0.129757	0.188963	0.345909	0.430568	0.530869	0.452526	0.513136	0.596733	0.48418	0.347282	0.379577	0.766648	0.791414
ELMI002923	LIG	LIG_KLC1_WD_1	F12_VACCW	Q80HX6	534	543	0.294512	0.0572247	0.143619	0.35688	0.63273	0.522561	0.566231	0.567362	0.138762	0.035361	0.0631467	0.225267	0.521364	0.767728	0.860212	0.848835	0.685028	0.202236	0.0505323	0.0261852	0.0531654	0.470221	0.692482	0.0834176	0.0107196	0.00210402	0.00173717	0.00562359	0.0458529	0.72773	0.963721	0.952103	0.969825	0.970077	0.914953	0.688661	0.850061	0.820631	0.389968	0.184872	0.239032	0.367747	0.645759
ELMI003521	TRG	TRG_ER_FFAT_2	Q80J95_9CALI	Q80J95	44	52	0.972929	nan	nan	nan	nan	nan	nan	nan	nan	nan	nan	nan	nan	nan	nan	nan	nan	nan	nan	nan	nan	nan	nan	nan	nan	nan	nan	nan	nan	nan	nan	nan	nan	nan	nan	nan	nan	nan	nan	nan	nan	nan	nan
ELMI001465	LIG	LIG_LYPXL_S_1	Q83383_9GAMR	Q83383	128	132	0.990963	0.605944	0.539751	0.569941	0.725533	0.670898	0.777202	0.505812	0.303627	0.115782	0.172592	0.155701	0.165662	0.160386	0.297925	0.32612	0.73748	0.384687	0.54169	0.562277	0.972644	0.900717	0.946274	0.970839	0.985589	0.900536	0.895713	0.91857	0.832858	0.567625	0.885944	0.0442988	0.00683186	0.00262263	0.00161239	0.00174343	0.00241288	0.00201795	0.0026191	0.00952212	0.0334715	0.0679731	0.557384
ELMI004406	LIG	LIG_SH3_CIN85_PxpxPR_1	POLN_CHIKS	Q8JUX6	1731	1736	0.992668	0.757443	0.885823	0.628125	0.556616	0.240459	0.182546	0.287055	0.498418	0.817472	0.600183	0.614655	0.281328	0.260594	0.622139	0.854393	0.980558	0.989783	0.985542	0.989794	0.923312	0.901439	0.868161	0.96962	0.801651	0.781337	0.689648	0.733032	0.918184	0.951674	0.98543	0.987799	0.991326	0.992727	0.995999	0.998099	0.99855	0.999343	0.999413	0.999316	0.999238	0.999277	0.999102
ELMI003129	LIG	LIG_Rb_LxCxE_1	Q98178_MCV1	Q98178	140	158	0.630142	0.435296	0.557904	0.566852	0.521314	0.582045	0.432213	0.0496144	0.0312593	0.0160824	0.0110684	0.0157899	0.0135141	0.0184367	0.00672864	0.00626677	0.00495469	0.00348923	0.0099369	0.0263905	0.0308956	0.0670953	0.0883627	0.115026	0.112103	0.241258	0.377001	0.58515	0.703908	0.810544	0.616317	0.304255	0.195751	0.0977753	0.127535	0.0883519	0.0973816	0.107708	0.110645	0.0808187	0.0378103	0.00543506	0.00316486
ELMI003128	LIG	LIG_Rb_LxCxE_1	Q98178_MCV1	Q98178	173	196	0.449628	0.127535	0.0883519	0.0973816	0.107708	0.110645	0.0808187	0.0378103	0.00543506	0.00316486	0.00409243	0.00172739	0.00240013	0.00282719	0.00349152	0.00538086	0.0165469	0.0196773	0.0170287	0.0161299	0.0179225	0.0455215	0.142994	0.256643	0.548907	0.76594	0.537364	0.502708	0.480161	0.531831	0.679402	0.482302	0.242494	0.159017	0.184574	0.263608	0.428521	0.890979	0.930906	0.692388	0.768313	0.698368	0.577722
ELMI004154	LIG	LIG_Integrin_RGD_TGFB_3	Q98W00_9PICO	Q98W00	145	151	0.606997	0.623124	0.596487	0.710988	0.703437	0.660763	0.581201	0.587813	0.71581	0.399868	0.454176	0.483371	0.976504	0.948139	0.713772	0.793985	0.86668	0.0777444	0.0203185	0.0063695	0.00393276	0.010268	0.0348532	0.147529	0.463428	0.839522	0.706559	0.15815	0.0285703	0.0181846	0.0725862	0.113353	0.0679972	0.0252843	0.0101697	0.00542395	0.0100101	0.0405642	0.104363	0.099082	0.180509	0.106949	0.0524567
ELMI003341	LIG	LIG_IRF3_LxIS_1	NSP1_ROTS4	Q99FX5	484	489	0.637147	0.585469	0.581825	0.494299	0.0848269	0.0192953	0.0100823	0.00431355	0.00278371	0.00171459	0.00408744	0.00402357	0.0354922	0.220108	0.506732	0.54514	0.538043	0.415297	0.0438604	0.0224896	0.0215749	0.993367	0.995096	0.0130069	0.0209112	0.0363242	0.0307695	0.0654555	0.22934	0.367185	0.481291	0.596238	0.555787	0.882837	0.042442	0.0164799	0.00932637	0.00385393	0.00406734	0.00513984	0.00364008	0.00671364	0.0300696
ELMI004416	LIG	LIG_SH3_CIN85_PxpxPR_1	POLG_HCVJF	Q99IB8	2323	2328	0.984518	0.88956	0.926444	0.920296	0.824562	0.824079	0.553337	0.596041	0.51749	0.515267	0.528565	0.551091	0.715959	0.696794	0.719244	0.817442	0.871577	0.906585	0.933507	0.907392	0.867109	0.806068	0.804329	0.839301	0.794884	0.907632	0.889648	0.870002	0.875388	0.849753	0.671747	0.57341	0.680528	0.852107	0.853704	0.961576	0.945012	0.928993	0.931303	0.942043	0.908662	0.946622	0.958357
ELMI001736	LIG	LIG_PDZ_Class_1	Q9DWF6_RCMVM	Q9DWF6	516	521	0.998946	0.386565	0.988076	0.989329	0.392402	0.134504	0.050361	0.0417288	0.125125	0.125112	0.123758	0.225822	0.519551	0.419776	0.272382	0.139332	0.117835	0.0808434	0.073188	0.0537019	0.0544736	0.0898374	0.0484942	0.0395704	0.0385357	0.0355766	0.0593885	0.469072	0.996676	0.994561	0.992303	0.283294	0.172512	0.136806	0.1198	0.17632	0.242174	0.211975	0.373828	0.55992	0.697626	0.994241	0.970783
ELMI003550	LIG	LIG_PDZ_Wminus1_1	VPU_HV1YB	Q9IDV3	72	74	0.934797	nan	nan	nan	nan	nan	nan	nan	nan	nan	nan	nan	nan	nan	nan	nan	nan	nan	nan	nan	nan	nan	nan	nan	nan	nan	nan	nan	nan	nan	0.968004	0.349393	0.185977	0.06846	0.0219166	0.0199533	0.0117447	0.007468	0.00930624	0.0147804	0.0106191	0.0158081	0.0115629
ELMI002298	MOD	MOD_N-GLC_1	FUS_NIPAV	Q9IH63	63	68	0.802609	nan	nan	nan	nan	nan	nan	nan	nan	nan	nan	nan	nan	nan	nan	nan	nan	nan	nan	nan	nan	nan	nan	nan	nan	nan	nan	nan	nan	nan	nan	nan	nan	nan	nan	nan	nan	nan	nan	nan	nan	nan	nan
ELMI001802	MOD	MOD_N-GLC_1	FUS_NIPAV	Q9IH63	66	71	0.666056	nan	nan	nan	nan	nan	nan	nan	nan	nan	nan	nan	nan	nan	nan	nan	nan	nan	nan	nan	nan	nan	nan	nan	nan	nan	nan	nan	nan	nan	nan	nan	nan	nan	nan	nan	nan	nan	nan	nan	nan	nan	nan
ELMI001803	MOD	MOD_N-GLC_1	FUS_NIPAV	Q9IH63	98	103	0.759431	nan	nan	nan	nan	nan	nan	nan	nan	nan	nan	nan	nan	nan	nan	nan	nan	nan	nan	nan	nan	nan	nan	nan	nan	nan	nan	nan	nan	nan	0.995403	0.89207	0.896136	0.24152	0.0762622	0.0853865	0.0929178	0.202659	0.463555	0.788806	0.879255	0.684732	0.60699
ELMI001804	MOD	MOD_N-GLC_1	FUS_NIPAV	Q9IH63	413	418	0.852738	0.443832	0.632739	0.344094	0.286254	0.432322	0.59234	0.797894	0.973942	0.833763	0.0736987	0.0629493	0.198198	0.830561	0.75157	0.844409	0.139404	0.197354	0.183315	0.536605	0.0572605	0.052948	0.660853	0.970803	0.962084	0.422757	0.094198	0.0892745	0.391921	0.873733	0.86058	0.835586	0.81952	0.723803	0.310467	0.172023	0.946899	0.974147	0.042138	0.0268598	0.0147494	0.0115297	0.0174626
ELMI001805	MOD	MOD_N-GLC_1	FUS_NIPAV	Q9IH63	463	468	0.0285519	0.981382	0.955071	0.665175	0.356614	0.224433	0.437331	0.299278	0.613776	0.868848	0.83889	0.882148	0.913504	0.492322	0.0614331	0.0101388	0.0655764	0.104721	0.980714	0.979897	0.0695653	0.00724513	0.0362215	0.0727744	0.406514	0.671754	0.755536	0.757646	0.371286	0.0426113	0.0527047	0.0654134	0.228229	0.877812	0.819643	0.915684	0.963791	0.764897	0.368009	0.269717	0.204172	0.374187	0.66662
ELMI001842	TRG	TRG_ENDOCYTIC_2	GE_VZVO	Q9J3M8	582	585	0.352215	0.0048797	0.999589	0.998922	0.0143724	0.0035171	0.0105963	0.00545909	0.00405783	0.0154464	0.0102679	0.00268862	0.00242489	0.0108451	0.0401122	0.333365	0.141168	0.27464	0.25537	0.38424	0.303736	0.250455	0.220243	0.0762843	0.0855872	0.122579	0.340855	0.774315	0.923261	0.995337	0.984384	0.97424	0.983459	0.99551	0.997333	0.99924	0.998076	0.993501	0.993725	0.992715	0.995532	0.997266	0.994595
ELMI001737	LIG	LIG_PDZ_Class_1	Q9Q8F7_MYXVL	Q9Q8F7	283	288	0.904508	0.812264	0.138044	0.0403367	0.0614107	0.182978	0.317403	0.381395	0.332016	0.498472	0.634777	0.659545	0.962507	0.983726	0.0347729	0.00700275	0.00380249	0.00100508	0.00053601	0.000552146	0.000460316	0.000401605	7.86e-05	8e-05	8.12e-05	6.32e-05	7.53e-05	8.64e-05	0.000902952	0.0147461	0.0566651	0.999168	0.982041	0.97034	0.96377	0.910707	0.982537	0.973575	0.968021	0.983378	0.0370531	0.0166631	0.0166651
ELMI001738	LIG	LIG_PDZ_Class_1	Q9Q8T6_RFVKA	Q9Q8T6	282	287	0.918718	0.784079	0.147666	0.0472618	0.0669888	0.192179	0.357918	0.435936	0.417338	0.544733	0.663836	0.678392	0.961198	0.982421	0.036172	0.00742093	0.00383984	0.000990495	0.000507163	0.000446954	0.000319939	0.000376332	9.61e-05	9.08e-05	9.57e-05	7.64e-05	9.87e-05	0.00010255	0.000915451	0.0155271	0.0597214	0.999082	0.979034	0.95683	0.95112	0.917578	0.973935	0.950246	0.970789	0.971206	0.082676	0.0551764	0.0441357
ELMI003132	LIG	LIG_Rb_LxCxE_1	CLINK_FBNY1	Q9WIJ4	109	127	0.697707	0.995065	0.990757	0.522836	0.521162	0.48209	0.513192	0.673666	0.613938	0.629813	0.59796	0.56287	0.61954	0.566009	0.623707	0.526205	0.507405	0.446143	0.428732	0.432264	0.312575	0.20799	0.0816013	0.0288321	0.0139705	0.0112708	0.00320994	0.00300295	0.00170817	0.00215939	0.00157761	0.0039401	0.00327709	0.00572092	0.0158959	0.00791337	0.0388395	0.0920443	0.354313	0.642736	0.86598	0.99575	0.99655
ELMI003133	LIG	LIG_Rb_LxCxE_1	Q9WKM8_BBTV	Q9WKM8	110	126	0.789033	0.973614	0.58048	0.496073	0.245416	0.2816	0.30712	0.283498	0.184538	0.191085	0.192811	0.215218	0.284175	0.309145	0.237416	0.238976	0.0970838	0.111426	0.109649	0.0876656	0.0356705	0.0326316	0.0318347	0.0066659	0.0042886	0.017135	0.0156657	0.0174945	0.00996988	0.00967544	0.00504316	0.00737832	0.0136983	0.0574802	0.206539	0.536813	0.988486	0.995061	0.0408426	0.0401249	0.0422485	0.0204505	0.0231798
[truncated: 159 more columns]

## Sheet: merged_bacteria_long_diso_data
elm_accession	elm_type	elm_identifier	elm_protein_name	elm_protein_id	orig_start	orig_end	elm_mean	-100	-99	-98	-97	-96	-95	-94	-93	-92	-91	-90	-89	-88	-87	-86	-85	-84	-83	-82	-81	-80	-79	-78	-77	-76	-75	-74	-73	-72	-71	-70	-69	-68	-67	-66	-65	-64	-63	-62	-61	-60	-59
ELMI003774	CLV	CLV_C14_Caspase3-7	A0A0H3NIK3_SALTS	A0A0H3NIK3	483	487	0.10788	0.268	0.2884	0.2503	0.3053	0.2849	0.268	0.268	0.268	0.268	0.2064	0.2094	0.1852	0.1823	0.2094	0.2364	0.2258	0.2258	0.2193	0.2436	0.3053	0.3117	0.2224	0.1942	0.2715	0.1554	0.1028	0.1028	0.1823	0.1823	0.1942	0.2752	0.3529	0.2715	0.1731	0.1275	0.1048	0.1823	0.1092	0.1115	0.1162	0.078	0.1323
ELMI003577	TRG	TRG_ER_FFAT_1	Y005_CHLTR	O84008	285	293	0.572533	0.5017	0.4766	0.4652	0.5493	0.5139	0.5139	0.4979	0.3948	0.4017	0.4017	0.4087	0.4119	0.4051	0.3948	0.384	0.433	0.4441	0.4476	0.4541	0.4541	0.3807	0.4831	0.4541	0.4087	0.4186	0.4119	0.4186	0.3566	0.4725	0.4725	0.4582	0.4652	0.5211	0.6269	0.5992	0.5254	0.433	0.4186	0.5017	0.5017	0.4725	0.5456
ELMI003524	TRG	TRG_ER_FFAT_2	Y005_CHLTR	O84008	261	269	0.690889	0.3392	0.3087	0.3019	0.4017	0.4017	0.3948	0.3182	0.3321	0.3215	0.4441	0.4409	0.4292	0.4149	0.4149	0.3948	0.4087	0.4051	0.4119	0.4186	0.4087	0.3948	0.4186	0.4766	0.6089	0.5017	0.4766	0.4652	0.5493	0.5139	0.5139	0.4979	0.3948	0.4017	0.4017	0.4087	0.4119	0.4051	0.3948	0.384	0.433	0.4441	0.4476
ELMI003159	LIG	LIG_CSK_EPIYA_1	Q7VLE8_HAEDU	Q7VLE8	2466	2470	0.57544	0.6183	0.6183	0.5951	0.5493	0.5758	0.6375	0.562	0.5665	0.5456	0.5342	0.6183	0.6576	0.662	0.662	0.6531	0.6482	0.6531	0.5577	0.6531	0.5211	0.6269	0.5901	0.5901	0.6806	0.6576	0.6227	0.5456	0.6136	0.6136	0.6043	0.6136	0.6183	0.5296	0.5296	0.5382	0.6375	0.7036	0.6906	0.805	0.7982	0.8623	0.7629
ELMI003160	LIG	LIG_CSK_EPIYA_1	Q7VLE8_HAEDU	Q7VLE8	2542	2546	0.51428	0.5707	0.4901	0.5807	0.708	0.6948	0.7036	0.6948	0.7951	0.805	0.7916	0.7209	0.708	0.7415	0.7672	0.7672	0.8681	0.7843	0.6755	0.7629	0.7718	0.662	0.7036	0.7718	0.7505	0.7505	0.7505	0.7163	0.6322	0.6043	0.6043	0.5951	0.6906	0.6375	0.5992	0.5382	0.5419	0.5296	0.5854	0.5901	0.6089	0.5758	0.5854
ELMI003448	MOD	MOD_CAAXbox	SIFA_SALTY	Q56061	333	336	0.44635	0.3356	0.2503	0.2752	0.268	0.2715	0.2918	0.1881	0.2129	0.2399	0.2575	0.2503	0.2399	0.2715	0.2884	0.3983	0.2918	0.3087	0.3356	0.3356	0.3019	0.3872	0.4087	0.4256	0.346	0.2609	0.3149	0.3087	0.391	0.3667	0.2292	0.2064	0.1791	0.1007	0.0605	0.069	0.0581	0.107	0.1137	0.1137	0.1373	0.1914	0.2002
ELMI003390	DOC	DOC_MAPK_MEF2A_6	SPVC_SALTY	P0A2M9	5	12	0.334763	nan	nan	nan	nan	nan	nan	nan	nan	nan	nan	nan	nan	nan	nan	nan	nan	nan	nan	nan	nan	nan	nan	nan	nan	nan	nan	nan	nan	nan	nan	nan	nan	nan	nan	nan	nan	nan	nan	nan	nan	nan	nan
ELMI003443	MOD	MOD_CAAXbox	Q5ZTL7_LEGPH	Q5ZTL7	169	172	0.619875	0.1298	0.1942	0.2988	0.2951	0.1969	0.2752	0.3356	0.3983	0.433	0.4619	0.4725	0.4725	0.3667	0.3599	0.3599	0.3704	0.3667	0.4292	0.4619	0.3807	0.384	0.4369	0.4087	0.3215	0.3321	0.4149	0.4119	0.3566	0.2752	0.2752	0.2752	0.2328	0.2503	0.2503	0.1702	0.1528	0.1476	0.1476	0.0909	0.0749	0.0646	0.1048
ELMI003787	MOD	MOD_CAAXbox	Q5WSS0_LEGPL	Q5WSS0	526	529	0.895375	0.0646	0.1298	0.1424	0.0888	0.1115	0.1759	0.1791	0.1881	0.1162	0.0676	0.0568	0.0506	0.0244	0.0244	0.0454	0.0568	0.0389	0.069	0.0568	0.0327	0.0275	0.0287	0.0133	0.0123	0.0205	0.0209	0.0113	0.0174	0.0165	0.0168	0.0168	0.0198	0.0194	0.038	0.0341	0.0194	0.0127	0.024	0.0231	0.0483	0.087	0.1048
ELMI003162	LIG	LIG_CSK_EPIYA_1	Q5QT01_BARHN	Q5QT01	34	38	0.73736	nan	nan	nan	nan	nan	nan	nan	nan	nan	nan	nan	nan	nan	nan	nan	nan	nan	nan	nan	nan	nan	nan	nan	nan	nan	nan	nan	nan	nan	nan	nan	nan	nan	nan	nan	nan	nan	nan	nan	nan	nan	nan
ELMI002116	LIG	LIG_FHA_1	GARA_MYCTU	P9WJA9	19	25	0.458914	nan	nan	nan	nan	nan	nan	nan	nan	nan	nan	nan	nan	nan	nan	nan	nan	nan	nan	nan	nan	nan	nan	nan	nan	nan	nan	nan	nan	nan	nan	nan	nan	nan	nan	nan	nan	nan	nan	nan	nan	nan	nan
ELMI003785	LIG	LIG_14-3-3_CanoR_1	TIR_ECO27	B7UM99	54	58	0.477	nan	nan	nan	nan	nan	nan	nan	nan	nan	nan	nan	nan	nan	nan	nan	nan	nan	nan	nan	nan	nan	nan	nan	nan	nan	nan	nan	nan	nan	nan	nan	nan	nan	nan	nan	nan	nan	nan	nan	nan	nan	nan
ELMI003498	LIG	LIG_IBAR_NPY_1	TIR_ECO27	B7UM99	452	454	0.5059	0.8198	0.8162	0.7718	0.7672	0.6755	0.6806	0.6948	0.6661	0.6482	0.6183	0.5254	0.4766	0.4256	0.4087	0.4051	0.3872	0.3087	0.3631	0.3392	0.3948	0.3426	0.346	0.3426	0.3872	0.3249	0.4051	0.4051	0.4582	0.4685	0.4766	0.5342	0.5758	0.6806	0.7505	0.7718	0.7755	0.7755	0.8462	0.8493	0.8681	0.8792	0.9151
ELMI003872	LIG	LIG_SH2_NCK_1	TIR_ECO27	B7UM99	474	478	0.4957	0.3426	0.3872	0.3249	0.4051	0.4051	0.4582	0.4685	0.4766	0.5342	0.5758	0.6806	0.7505	0.7718	0.7755	0.7755	0.8462	0.8493	0.8681	0.8792	0.9151	0.8792	0.8279	0.853	0.9039	0.8942	0.8966	0.8991	0.8942	0.8966	0.8713	0.9106	0.8853	0.8853	0.8828	0.8792	0.8792	0.8894	0.8713	0.8713	0.8596	0.8313	0.892
ELMI003772	LIG	LIG_SH2_SRC	TIR_ECO27	B7UM99	474	477	0.494425	0.3426	0.3872	0.3249	0.4051	0.4051	0.4582	0.4685	0.4766	0.5342	0.5758	0.6806	0.7505	0.7718	0.7755	0.7755	0.8462	0.8493	0.8681	0.8792	0.9151	0.8792	0.8279	0.853	0.9039	0.8942	0.8966	0.8991	0.8942	0.8966	0.8713	0.9106	0.8853	0.8853	0.8828	0.8792	0.8792	0.8894	0.8713	0.8713	0.8596	0.8313	0.892
ELMI003959	MOD	MOD_ProDKin_1	TACY_LISMO	P13128	41	47	0.694486	nan	nan	nan	nan	nan	nan	nan	nan	nan	nan	nan	nan	nan	nan	nan	nan	nan	nan	nan	nan	nan	nan	nan	nan	nan	nan	nan	nan	nan	nan	nan	nan	nan	nan	nan	nan	nan	nan	nan	nan	nan	nan
ELMI003391	LIG	LIG_Actin_WH2_1	Q87GE5_VIBPA	Q87GE5	205	223	0.501	0.8162	0.7459	0.7459	0.7505	0.8313	0.7799	0.7799	0.8013	0.7718	0.7289	0.7951	0.7755	0.7672	0.7163	0.8013	0.7672	0.6755	0.712	0.6948	0.6712	0.7629	0.7459	0.8125	0.7595	0.7459	0.7547	0.8013	0.6906	0.6991	0.7289	0.7369	0.6906	0.6755	0.6089	0.6851	0.6712	0.6576	0.7209	0.7036	0.6851	0.5992	0.5758
ELMI003394	LIG	LIG_Actin_WH2_2	Q87GE5_VIBPA	Q87GE5	135	151	0.547271	0.2224	0.2224	0.2034	0.2224	0.3053	0.2164	0.2164	0.2884	0.3948	0.3117	0.3149	0.3321	0.4119	0.5055	0.4801	0.4901	0.5807	0.562	0.6043	0.6806	0.6991	0.6755	0.6948	0.8125	0.8085	0.725	0.8235	0.8279	0.7459	0.7505	0.7595	0.7595	0.7369	0.7369	0.7547	0.7755	0.7369	0.6948	0.6948	0.5382	0.5533	0.5533
ELMI003395	LIG	LIG_Actin_WH2_2	Q87GE5_VIBPA	Q87GE5	166	182	0.506806	0.7595	0.7369	0.7369	0.7547	0.7755	0.7369	0.6948	0.6948	0.5382	0.5533	0.5533	0.5577	0.4831	0.4831	0.4087	0.4685	0.3983	0.3983	0.4864	0.4766	0.5419	0.5382	0.4652	0.4801	0.494	0.4801	0.5296	0.5901	0.5211	0.6755	0.6661	0.6531	0.562	0.6661	0.6906	0.7415	0.7799	0.8765	0.8198	0.8162	0.7459	0.7459
ELMI003776	MOD	MOD_NMyristoyl	Q4ZYH0_PSEU2	Q4ZYH0	1	7	0.781443	nan	nan	nan	nan	nan	nan	nan	nan	nan	nan	nan	nan	nan	nan	nan	nan	nan	nan	nan	nan	nan	nan	nan	nan	nan	nan	nan	nan	nan	nan	nan	nan	nan	nan	nan	nan	nan	nan	nan	nan	nan	nan
ELMI003486	MOD	MOD_PRMT_GGRGG_1	A0A0H3LXR6_BORBR	A0A0H3LXR6	420	424	0.69006	0.7672	0.7951	0.8085	0.8279	0.8198	0.8421	0.892	0.8872	0.8765	0.8894	0.8894	0.892	0.8853	0.8872	0.9211	0.9503	0.9503	0.9751	0.9756	0.9762	0.977	0.977	0.9756	0.9733	0.9733	0.9684	0.9677	0.9751	0.9762	0.9816	0.9822	0.9822	0.9844	0.987	0.9889	0.9912	0.9875	0.9892	0.9883	0.9887	0.9885	0.9797
ELMI003445	MOD	MOD_CAAXbox	Q5WTP6_LEGPL	Q5WTP6	196	199	0.893975	0.0888	0.0967	0.0851	0.0734	0.0734	0.1137	0.069	0.1162	0.1048	0.087	0.0888	0.0765	0.0888	0.1229	0.1942	0.1048	0.1671	0.1583	0.2064	0.2783	0.2849	0.3182	0.2258	0.1702	0.107	0.0631	0.0676	0.1184	0.1275	0.2399	0.268	0.3631	0.2817	0.1823	0.1914	0.1643	0.2399	0.2399	0.2503	0.2849	0.1942	0.1881
ELMI001677	LIG	LIG_EVH1_1	ACTA_LISMO	P33379	265	269	0.65746	0.708	0.6482	0.6183	0.6089	0.6136	0.6906	0.6183	0.5992	0.6906	0.6661	0.7505	0.725	0.712	0.7331	0.6183	0.6322	0.6427	0.7036	0.6712	0.7036	0.712	0.6991	0.7755	0.8013	0.805	0.7951	0.8279	0.8853	0.9151	0.8681	0.8741	0.8623	0.8655	0.8792	0.8853	0.9381	0.8765	0.7951	0.8279	0.8313	0.7595	0.6531
ELMI001678	LIG	LIG_EVH1_1	ACTA_LISMO	P33379	300	304	0.70976	0.9381	0.8765	0.7951	0.8279	0.8313	0.7595	0.6531	0.6576	0.6227	0.5254	0.5176	0.5382	0.4831	0.4766	0.4369	0.4017	0.3566	0.3704	0.374	0.346	0.2645	0.247	0.3426	0.4409	0.4409	0.4652	0.4619	0.5456	0.5419	0.5342	0.5382	0.4901	0.4901	0.4979	0.4864	0.4801	0.5951	0.5901	0.5098	0.5139	0.5456	0.5577
ELMI001679	LIG	LIG_EVH1_1	ACTA_LISMO	P33379	335	339	0.72976	0.4801	0.5951	0.5901	0.5098	0.5139	0.5456	0.5577	0.4801	0.4685	0.4441	0.4017	0.3704	0.422	0.4507	0.4801	0.4441	0.5254	0.5665	0.5419	0.5758	0.4766	0.5254	0.5493	0.6661	0.7881	0.7718	0.7718	0.8493	0.9039	0.8565	0.8623	0.8162	0.8125	0.7505	0.7629	0.7672	0.8279	0.8462	0.8462	0.7843	0.6906	0.8085
ELMI001680	LIG	LIG_EVH1_1	ACTA_LISMO	P33379	380	384	0.66912	0.5707	0.5456	0.5342	0.5139	0.5139	0.6269	0.6269	0.708	0.6089	0.7163	0.5533	0.5665	0.5992	0.5992	0.662	0.7459	0.8313	0.8375	0.923	0.8713	0.8792	0.7916	0.7951	0.7163	0.7547	0.7547	0.7289	0.7672	0.7547	0.7951	0.708	0.8235	0.6906	0.6661	0.6089	0.6089	0.5807	0.5707	0.5456	0.5493	0.6755	0.6851
ELMI001393	TRG	TRG_NLS_Bipartite_1	VIRD2_RHIRD	P06668	396	414	0.807163	0.5577	0.5493	0.4979	0.4979	0.4685	0.4652	0.4619	0.5176	0.4801	0.5382	0.5419	0.4582	0.4507	0.5342	0.5254	0.5901	0.6269	0.5665	0.5707	0.6661	0.6661	0.6661	0.6531	0.6948	0.6948	0.6991	0.6991	0.708	0.7331	0.7547	0.7459	0.805	0.8681	0.8623	0.8596	0.8681	0.8741	0.8462	0.8828	0.8713	0.8713	0.9211
ELMI001364	TRG	TRG_NLS_MonoExtC_3	VIRD2_RHIRD	P06668	31	37	0.227986	nan	nan	nan	nan	nan	nan	nan	nan	nan	nan	nan	nan	nan	nan	nan	nan	nan	nan	nan	nan	nan	nan	nan	nan	nan	nan	nan	nan	nan	nan	nan	nan	nan	nan	nan	nan	nan	nan	nan	nan	nan	nan
ELMI003788	LIG	LIG_PDZ_Class_1	B7ULW4_ECO27	B7ULW4	288	293	0.6141	0.3249	0.2364	0.2193	0.2575	0.3494	0.3392	0.2884	0.2988	0.2988	0.346	0.3249	0.2575	0.2609	0.346	0.268	0.2503	0.2364	0.1671	0.1759	0.2164	0.3053	0.2752	0.3704	0.374	0.384	0.2884	0.2193	0.3117	0.2609	0.1671	0.1611	0.1611	0.1583	0.2436	0.2436	0.3149	0.3117	0.2364	0.2364	0.1275	0.0985	0.0985
ELMI003923	TRG	TRG_NLS_Bipartite_1	W5U6C5_LISMN	W5U6C5	162	184	0.264343	0.1759	0.1914	0.107	0.1349	0.1184	0.1229	0.1092	0.0676	0.1251	0.1251	0.1323	0.1323	0.0817	0.0835	0.0948	0.1528	0.2258	0.1583	0.1791	0.1852	0.2783	0.3019	0.2094	0.3087	0.3019	0.247	0.247	0.1449	0.1942	0.2094	0.2193	0.2224	0.1528	0.2364	0.3249	0.3053	0.2193	0.2224	0.3019	0.2817	0.2645	0.2575
ELMI003447	MOD	MOD_CAAXbox	Q5ZSH6_LEGPH	Q5ZSH6	274	277	0.844125	0.2951	0.3356	0.3249	0.2575	0.1969	0.1349	0.2094	0.2783	0.3494	0.3426	0.2645	0.3321	0.3392	0.2918	0.2951	0.2918	0.3704	0.3087	0.2849	0.3426	0.3117	0.2193	0.1323	0.0888	0.1229	0.1671	0.1449	0.1583	0.1476	0.1583	0.1914	0.2609	0.1702	0.1643	0.247	0.2575	0.2575	0.2541	0.2034	0.2364	0.2645	0.3019
ELMI003446	MOD	MOD_CAAXbox	Q5ZSZ1_LEGPH	Q5ZSZ1	154	157	0.7573	0.3087	0.2849	0.2783	0.1969	0.2129	0.2002	0.2002	0.1914	0.1881	0.2645	0.2575	0.268	0.1881	0.1206	0.1184	0.1852	0.1251	0.1583	0.2164	0.268	0.3182	0.2988	0.2164	0.2064	0.2609	0.2436	0.2399	0.1611	0.2645	0.2645	0.2645	0.2715	0.1852	0.1881	0.2752	0.2849	0.2783	0.2783	0.2715	0.2609	0.2783	0.3182
ELMI003497	LIG	LIG_IBAR_NPY_1	TIR_ECO5T	C6UYL8	456	458	0.487967	0.6906	0.6661	0.6269	0.5493	0.5017	0.4619	0.4582	0.4507	0.433	0.3529	0.4051	0.374	0.4017	0.3566	0.3566	0.3356	0.3356	0.2849	0.3631	0.3667	0.4087	0.422	0.4256	0.4831	0.4864	0.5758	0.6576	0.6531	0.6531	0.6482	0.725	0.7209	0.7755	0.7951	0.8375	0.8421	0.8565	0.8713	0.9057	0.8828	0.8828	0.8894
ELMI003484	MOD	MOD_PRMT_GGRGG_1	TIR_ECO5T	C6UYL8	156	160	0.37608	0.6183	0.6948	0.7718	0.7916	0.8198	0.7163	0.7916	0.8279	0.7881	0.7881	0.7415	0.7415	0.6948	0.6948	0.7163	0.5901	0.5854	0.5017	0.5382	0.5533	0.5382	0.5017	0.4831	0.422	0.4256	0.4017	0.4725	0.4725	0.4409	0.5055	0.433	0.5176	0.5493	0.5017	0.5098	0.494	0.6043	0.5055	0.5901	0.5758	0.562	0.4979
ELMI003773	CLV	CLV_C14_Caspase3-7	SIPA_SALTS	E1WAC6	432	436	0.48656	0.8085	0.7369	0.7209	0.8013	0.7951	0.7982	0.805	0.805	0.7916	0.7982	0.7843	0.805	0.8162	0.8162	0.8162	0.8792	0.8741	0.8655	0.8741	0.8343	0.8375	0.9126	0.9433	0.9503	0.9457	0.9488	0.9211	0.9211	0.9126	0.9106	0.8991	0.9126	0.9126	0.8991	0.9081	0.9057	0.892	0.9039	0.9039	0.8872	0.9106	0.9081
ELMI000489	TRG	TRG_ER_KDEL_1	CHTA_VIBCH	P01555	255	258	0.8081	0.1942	0.3053	0.3053	0.2224	0.2783	0.2918	0.3182	0.3286	0.3087	0.3566	0.3667	0.3215	0.2783	0.3667	0.3704	0.2849	0.2752	0.1969	0.1731	0.2503	0.1528	0.1611	0.1823	0.2783	0.3566	0.3599	0.3182	0.2849	0.2752	0.3704	0.4149	0.4119	0.3321	0.2849	0.268	0.2645	0.3182	0.3426	0.4441	0.4766	0.391	0.5055
ELMI003759	LIG	LIG_Integrin_RGD_1	O25272_HELPY	O25272	76	78	0.0251667	nan	nan	nan	nan	nan	nan	nan	nan	nan	nan	nan	nan	nan	nan	nan	nan	nan	nan	nan	nan	nan	nan	nan	nan	nan	0.1969	0.087	0.0531	0.0341	0.0235	0.032	0.0258	0.0198	0.0205	0.0214	0.032	0.0424	0.0248	0.0248	0.0414	0.0646	0.0398
ELMI004156	LIG	LIG_Integrin_RGD_TGFB_3	O25272_HELPY	O25272	76	82	0.0303	nan	nan	nan	nan	nan	nan	nan	nan	nan	nan	nan	nan	nan	nan	nan	nan	nan	nan	nan	nan	nan	nan	nan	nan	nan	0.1969	0.087	0.0531	0.0341	0.0235	0.032	0.0258	0.0198	0.0205	0.0214	0.032	0.0424	0.0248	0.0248	0.0414	0.0646	0.0398
ELMI003444	MOD	MOD_CAAXbox	Q5ZYV7_LEGPH	Q5ZYV7	186	189	0.769675	0.1528	0.1881	0.2064	0.2918	0.2364	0.2364	0.3149	0.3426	0.3392	0.2541	0.2503	0.1501	0.1528	0.1449	0.2164	0.2364	0.2575	0.1823	0.1449	0.0985	0.0443	0.0454	0.0676	0.0676	0.0662	0.0835	0.1424	0.0749	0.1229	0.0749	0.1251	0.0704	0.0719	0.087	0.0851	0.0835	0.0817	0.0765	0.1323	0.2002	0.1791	0.2034
ELMI003760	LIG	LIG_Integrin_RGD_1	PILY1_PSEAW	S0HPF7	619	621	0.563433	0.4541	0.4476	0.3494	0.3182	0.3215	0.3286	0.2503	0.2541	0.3215	0.2436	0.2399	0.2645	0.2849	0.3667	0.3667	0.374	0.3774	0.4476	0.4685	0.4186	0.4292	0.433	0.4186	0.4409	0.374	0.3667	0.3356	0.4186	0.4149	0.346	0.3566	0.3667	0.4119	0.3872	0.4256	0.422	0.4149	0.422	0.4186	0.422	0.4766	0.4507
ELMI004483	LIG	LIG_LIR_Gen_1	Q5ZUV9_LEGPH	Q5ZUV9	15	23	0.486667	nan	nan	nan	nan	nan	nan	nan	nan	nan	nan	nan	nan	nan	nan	nan	nan	nan	nan	nan	nan	nan	nan	nan	nan	nan	nan	nan	nan	nan	nan	nan	nan	nan	nan	nan	nan	nan	nan	nan	nan	nan	nan
ELMI004485	LIG	LIG_LIR_Gen_1	Q5ZUV9_LEGPH	Q5ZUV9	28	36	0.6141	nan	nan	nan	nan	nan	nan	nan	nan	nan	nan	nan	nan	nan	nan	nan	nan	nan	nan	nan	nan	nan	nan	nan	nan	nan	nan	nan	nan	nan	nan	nan	nan	nan	nan	nan	nan	nan	nan	nan	nan	nan	nan
ELMI004484	LIG	LIG_LIR_Gen_1	Q5ZUV9_LEGPH	Q5ZUV9	434	443	0.18108	0.0888	0.0909	0.1449	0.1206	0.1852	0.1731	0.247	0.2193	0.1373	0.2399	0.2164	0.1969	0.2224	0.2292	0.2094	0.1914	0.2715	0.2399	0.2364	0.2364	0.2364	0.2094	0.1476	0.1583	0.1048	0.0581	0.0349	0.0356	0.0248	0.0253	0.0253	0.0543	0.0531	0.0494	0.0799	0.078	0.0888	0.0967	0.069	0.0719	0.1298	0.1275
ELMI003758	LIG	LIG_Integrin_RGD_1	FHAB_BORPE	P12255	1097	1099	0.4849	0.494	0.4831	0.4087	0.4051	0.4541	0.4149	0.4149	0.4087	0.4369	0.3983	0.3149	0.3182	0.3182	0.2715	0.3182	0.2918	0.3087	0.3087	0.2817	0.2783	0.2364	0.1671	0.1881	0.1881	0.1791	0.2034	0.2436	0.2715	0.2094	0.2193	0.1881	0.2752	0.2752	0.3182	0.3494	0.3494	0.3807	0.3667	0.3983	0.433	0.346	0.3872
ELMI003161	LIG	LIG_CSK_EPIYA_1	Q5QT02_BARHN	Q5QT02	208	212	0.8117	0.7881	0.7755	0.7718	0.8013	0.7916	0.7982	0.7982	0.8375	0.8279	0.9039	0.9039	0.9106	0.9473	0.9473	0.9473	0.9057	0.8942	0.9269	0.9249	0.8942	0.9308	0.8853	0.8966	0.8966	0.9126	0.9057	0.9057	0.9013	0.8853	0.892	0.8828	0.8655	0.8741	0.8013	0.8013	0.7951	0.7916	0.7916	0.7881	0.7799	0.7799	0.7672
ELMI003775	MOD	MOD_NMyristoyl	AVRB_PSESG	P13835	1	7	0.7763	nan	nan	nan	nan	nan	nan	nan	nan	nan	nan	nan	nan	nan	nan	nan	nan	nan	nan	nan	nan	nan	nan	nan	nan	nan	nan	nan	nan	nan	nan	nan	nan	nan	nan	nan	nan	nan	nan	nan	nan	nan	nan
ELMI003786	MOD	MOD_CAAXbox	Q5ZSJ2_LEGPH	Q5ZSJ2	441	444	0.703125	0.0483	0.087	0.1162	0.2002	0.0909	0.0618	0.1092	0.1092	0.0646	0.0327	0.0244	0.0263	0.0281	0.0281	0.0483	0.0424	0.0734	0.1323	0.0676	0.0398	0.0605	0.0765	0.0483	0.0506	0.0258	0.0313	0.0605	0.0662	0.1373	0.2164	0.2364	0.1881	0.1791	0.1671	0.0967	0.0967	0.1007	0.0676	0.0356	0.0631	0.0618	0.0349
ELMI003762	LIG	LIG_FHA_1	ODHI_CORGL	Q8NQJ3	12	18	0.664371	nan	nan	nan	nan	nan	nan	nan	nan	nan	nan	nan	nan	nan	nan	nan	nan	nan	nan	nan	nan	nan	nan	nan	nan	nan	nan	nan	nan	nan	nan	nan	nan	nan	nan	nan	nan	nan	nan	nan	nan	nan	nan
ELMI003784	LIG	LIG_CSK_EPIYA_1	G1UB82_HAEDU	G1UB82	2595	2599	0.57544	0.6183	0.6183	0.5951	0.5493	0.5758	0.6375	0.562	0.5665	0.5456	0.5342	0.6183	0.6576	0.662	0.662	0.6531	0.6482	0.6531	0.5577	0.6531	0.5211	0.6269	0.5901	0.5901	0.6806	0.6576	0.6227	0.5456	0.6136	0.6136	0.6043	0.6136	0.6183	0.5296	0.5296	0.5382	0.6375	0.7036	0.6906	0.805	0.7982	0.8623	0.7629
ELMI003756	LIG	LIG_CSK_EPIYA_1	G1UB82_HAEDU	G1UB82	2671	2675	0.51428	0.5707	0.4901	0.5807	0.708	0.6948	0.7036	0.6948	0.7951	0.805	0.7916	0.7209	0.708	0.7415	0.7672	0.7672	0.8681	0.7843	0.6755	0.7629	0.7718	0.662	0.7036	0.7718	0.7505	0.7505	0.7505	0.7163	0.6322	0.6043	0.6043	0.5951	0.6906	0.6375	0.5992	0.5382	0.5419	0.5296	0.5854	0.5901	0.6089	0.5758	0.5854
ELMI003771	LIG	LIG_PDZ_Class_1	Q7DB76_ECO57	Q7DB76	198	203	0.638067	0.494	0.494	0.4119	0.3215	0.4017	0.3667	0.2988	0.3948	0.4864	0.4541	0.3807	0.374	0.3631	0.3983	0.384	0.4652	0.4409	0.4541	0.4441	0.4186	0.422	0.4186	0.4051	0.4051	0.4979	0.5017	0.433	0.422	0.4119	0.3948	0.433	0.5055	0.4256	0.3321	0.3117	0.384	0.374	0.3392	0.3321	0.3392	0.3667	0.2849
ELMI003328	LIG	LIG_Vh1_VBS_1	B0BXR4_RICRO	B0BXR4	413	431	0.211579	0.3983	0.346	0.4087	0.3704	0.3667	0.374	0.374	0.346	0.2541	0.2645	0.3494	0.3392	0.3807	0.4441	0.4476	0.374	0.391	0.3215	0.3182	0.3983	0.4766	0.4831	0.5577	0.5139	0.6136	0.5254	0.5211	0.5296	0.5098	0.6322	0.6712	0.5456	0.494	0.4476	0.4541	0.4441	0.5055	0.494	0.5707	0.5456	0.5533	0.562
ELMI003779	LIG	LIG_CSK_EPIYA_1	A0S0L6_ANAPH	A0S0L6	1095	1099	0.52638	0.6712	0.6991	0.6269	0.725	0.712	0.7415	0.6269	0.5951	0.5992	0.6183	0.708	0.6482	0.6427	0.7209	0.7881	0.7595	0.7547	0.8125	0.8596	0.8565	0.8741	0.8828	0.8085	0.7951	0.7459	0.7505	0.6948	0.7755	0.7505	0.725	0.7163	0.712	0.7369	0.7289	0.7036	0.6712	0.6576	0.6531	0.6269	0.5707	0.5493	0.5211
ELMI003763	TRG	TRG_ER_KDEL_1	E2AA_ECOLX	P13810	256	259	0.6724	0.1731	0.2328	0.2328	0.2575	0.2645	0.2328	0.2849	0.2951	0.3087	0.3286	0.391	0.3807	0.2849	0.2884	0.2002	0.1611	0.2436	0.1424	0.1643	0.1501	0.2364	0.2292	0.2575	0.2224	0.2002	0.1942	0.2783	0.2609	0.2609	0.1501	0.1349	0.1323	0.0662	0.0967	0.1048	0.1823	0.2258	0.1611	0.2034	0.2034	0.2193	0.2164
ELMI003791	LIG	LIG_Vh1_VBS_1	Q824H6_CHLCV	Q824H6	746	764	0.573279	0.8013	0.7672	0.8125	0.8125	0.7369	0.7595	0.7755	0.6755	0.5854	0.6375	0.6755	0.5901	0.5807	0.6576	0.7036	0.6183	0.6712	0.7163	0.6906	0.5707	0.5758	0.5854	0.6322	0.6089	0.6227	0.6269	0.5382	0.5254	0.5758	0.712	0.6661	0.6576	0.7547	0.6851	0.6906	0.6661	0.6755	0.5577	0.5254	0.5296	0.5342	0.5211
ELMI003792	LIG	LIG_Vh1_VBS_1	Q824H6_CHLCV	Q824H6	806	824	0.312958	0.5854	0.6906	0.6755	0.6136	0.6531	0.6661	0.6806	0.6806	0.6482	0.6427	0.6661	0.7209	0.7629	0.6375	0.7595	0.7036	0.6991	0.7163	0.7755	0.805	0.8235	0.8279	0.8343	0.8375	0.8894	0.8623	0.853	0.8375	0.8741	0.9013	0.8565	0.9039	0.9081	0.8828	0.9081	0.8765	0.8828	0.8623	0.8279	0.8421	0.8623	0.7799
ELMI003926	LIG	LIG_Vh1_VBS_1	Q824H6_CHLCV	Q824H6	850	868	0.619963	0.708	0.5807	0.5951	0.562	0.5382	0.494	0.5211	0.5854	0.5665	0.562	0.5854	0.6136	0.6269	0.5577	0.6227	0.6482	0.6755	0.6482	0.7718	0.7843	0.7843	0.8655	0.9081	0.8872	0.9013	0.9151	0.9151	0.8872	0.853	0.8313	0.8375	0.8421	0.853	0.8565	0.8942	0.8828	0.8853	0.8853	0.8991	0.8713	0.8681	0.8623
ELMI003924	LIG	LIG_SH2_CRK	A0A0H3MGJ2_CHLT2	A0A0H3MGJ2	496	500	0.61356	0.2364	0.247	0.2436	0.1969	0.2609	0.2988	0.3249	0.4186	0.4864	0.4864	0.5055	0.5758	0.6136	0.6183	0.5342	0.4979	0.494	0.4087	0.4685	0.5098	0.4901	0.4652	0.4582	0.374	0.4652	0.4831	0.4541	0.4119	0.4256	0.4507	0.4582	0.4441	0.4831	0.3948	0.4149	0.3807	0.346	0.3667	0.4801	0.3948	0.3774	0.3566
ELMI003925	LIG	LIG_SH2_CRK	A0A0H3MGJ2_CHLT2	A0A0H3MGJ2	504	508	0.63816	0.4864	0.4864	0.5055	0.5758	0.6136	0.6183	0.5342	0.4979	0.494	0.4087	0.4685	0.5098	0.4901	0.4652	0.4582	0.374	0.4652	0.4831	0.4541	0.4119	0.4256	0.4507	0.4582	0.4441	0.4831	0.3948	0.4149	0.3807	0.346	0.3667	0.4801	0.3948	0.3774	0.3566	0.391	0.3249	0.4186	0.3983	0.3087	0.3215	0.3494	0.3494
ELMI003152	LIG	LIG_CSK_EPIYA_1	Q9RF15_HELPX	Q9RF15	890	894	0.51426	0.374	0.4441	0.4507	0.391	0.4051	0.4685	0.4409	0.3667	0.4119	0.4051	0.3321	0.3494	0.4149	0.3321	0.3529	0.3704	0.384	0.4149	0.3529	0.3321	0.3321	0.4292	0.4369	0.4369	0.4901	0.4979	0.4979	0.5176	0.4901	0.5296	0.4619	0.5254	0.5296	0.5098	0.6183	0.6322	0.5382	0.4541	0.4541	0.5211	0.4831	0.4725
ELMI003153	LIG	LIG_CSK_EPIYA_1	Q9RF15_HELPX	Q9RF15	909	913	0.37258	0.3321	0.3321	0.4292	0.4369	0.4369	0.4901	0.4979	0.4979	0.5176	0.4901	0.5296	0.4619	0.5254	0.5296	0.5098	0.6183	0.6322	0.5382	0.4541	0.4541	0.5211	0.4831	0.4725	0.4801	0.4766	0.4087	0.4256	0.4087	0.4051	0.3426	0.374	0.3566	0.4292	0.4292	0.3667	0.3667	0.3667	0.2849	0.3667	0.4119	0.4051	0.384
ELMI003154	LIG	LIG_CSK_EPIYA_1	Q9RF15_HELPX	Q9RF15	962	966	0.43222	0.2951	0.3117	0.384	0.384	0.3019	0.374	0.3807	0.3149	0.3286	0.3631	0.4441	0.4831	0.5017	0.5017	0.6089	0.5254	0.5254	0.6427	0.662	0.708	0.5951	0.5951	0.5456	0.5296	0.4725	0.5901	0.5901	0.5665	0.6851	0.6712	0.6531	0.6482	0.5493	0.5098	0.4901	0.5296	0.6269	0.6269	0.6531	0.5419	0.4292	0.4831
ELMI003155	LIG	LIG_CSK_EPIYA_1	Q9RF15_HELPX	Q9RF15	996	1000	0.42486	0.4901	0.5296	0.6269	0.6269	0.6531	0.5419	0.4292	0.4831	0.5807	0.5419	0.5176	0.5807	0.562	0.5017	0.5211	0.4979	0.4901	0.4149	0.4119	0.4766	0.433	0.4476	0.4256	0.3948	0.3599	0.3286	0.4017	0.4087	0.4292	0.4149	0.4149	0.4369	0.4541	0.433	0.4864	0.3807	0.4369	0.3704	0.4441	0.4369	0.4441	0.5254
ELMI003156	LIG	LIG_CSK_EPIYA_1	Q9RF15_HELPX	Q9RF15	1030	1034	0.41776	0.4864	0.3807	0.4369	0.3704	0.4441	0.4369	0.4441	0.5254	0.5055	0.433	0.4685	0.5017	0.433	0.433	0.4979	0.4409	0.4441	0.5055	0.5098	0.433	0.4582	0.4901	0.6136	0.6136	0.6089	0.5254	0.4979	0.4901	0.4017	0.4119	0.4801	0.4051	0.3948	0.4652	0.4979	0.4051	0.4979	0.4256	0.4186	0.422	0.494	0.5055
ELMI003761	LIG	LIG_14-3-3_CterR_2	B7SCI4_CHLTH	B7SCI4	163	167	0.85176	0.0141	0.0113	0.0094	0.0127	0.0117	0.0151	0.0102	0.0092	0.0072	0.0061	0.0056	0.0053	0.0053	0.0049	0.0062	0.0062	0.0079	0.0094	0.01	0.0078	0.0078	0.0086	0.0081	0.0108	0.0107	0.0181	0.0253	0.0531	0.0734	0.1206	0.1206	0.1823	0.2645	0.3117	0.2752	0.2849	0.4017	0.4017	0.4541	0.5342	0.6269	0.6482
ELMI003397	LIG	LIG_Actin_WH2_2	B4Y9V9_BURPE	B4Y9V9	57	74	0.398833	nan	nan	nan	nan	nan	nan	nan	nan	nan	nan	nan	nan	nan	nan	nan	nan	nan	nan	nan	nan	nan	nan	nan	nan	nan	nan	nan	nan	nan	nan	nan	nan	nan	nan	nan	nan	nan	nan	nan	nan	nan	nan
ELMI003389	DOC	DOC_MAPK_MEF2A_6	OSPF_SHIFL	Q8VSP9	5	12	0.318362	nan	nan	nan	nan	nan	nan	nan	nan	nan	nan	nan	nan	nan	nan	nan	nan	nan	nan	nan	nan	nan	nan	nan	nan	nan	nan	nan	nan	nan	nan	nan	nan	nan	nan	nan	nan	nan	nan	nan	nan	nan	nan
ELMI003752	TRG	TRG_NLS_MonoExtC_3	Q5ZUS4_LEGPH	Q5ZUS4	53	58	0.664367	nan	nan	nan	nan	nan	nan	nan	nan	nan	nan	nan	nan	nan	nan	nan	nan	nan	nan	nan	nan	nan	nan	nan	nan	nan	nan	nan	nan	nan	nan	nan	nan	nan	nan	nan	nan	nan	nan	nan	nan	nan	nan
ELMI003751	TRG	TRG_NLS_MonoExtN_4	Q5ZUS4_LEGPH	Q5ZUS4	22	28	0.592114	nan	nan	nan	nan	nan	nan	nan	nan	nan	nan	nan	nan	nan	nan	nan	nan	nan	nan	nan	nan	nan	nan	nan	nan	nan	nan	nan	nan	nan	nan	nan	nan	nan	nan	nan	nan	nan	nan	nan	nan	nan	nan
ELMI003769	LIG	LIG_PDZ_Class_1	B7UR60_ECO27	B7UR60	435	440	0.78035	0.268	0.2752	0.2193	0.2951	0.2002	0.268	0.268	0.1881	0.1731	0.1671	0.2129	0.2399	0.1298	0.1206	0.1323	0.1731	0.2436	0.2292	0.3182	0.3566	0.2609	0.2849	0.2783	0.2783	0.1942	0.1881	0.2129	0.1823	0.2575	0.268	0.2715	0.2752	0.1791	0.1852	0.2094	0.2002	0.2193	0.1969	0.3087	0.2224	0.2292	0.3286
ELMI003753	TRG	TRG_NLS_MonoExtC_3	A0A1B4JR46_BURTH	A0A1B4JR46	155	160	0.5305	0.5296	0.5296	0.4801	0.4087	0.384	0.3774	0.3704	0.2783	0.2715	0.2645	0.247	0.2364	0.2129	0.2094	0.2224	0.2328	0.3321	0.3631	0.4369	0.3356	0.3087	0.3356	0.3494	0.3053	0.3774	0.3529	0.3599	0.3667	0.384	0.3807	0.3807	0.374	0.3249	0.2715	0.2034	0.2918	0.3356	0.2609	0.2541	0.2541	0.2783	0.2988
ELMI003392	LIG	LIG_Actin_WH2_1	C5IZN1_VIBCL	C5IZN1	179	195	0.637088	0.7036	0.6227	0.5419	0.5419	0.6043	0.6089	0.5296	0.4685	0.4685	0.5342	0.5296	0.5296	0.5296	0.5342	0.5493	0.5493	0.5533	0.5493	0.5342	0.4864	0.494	0.4409	0.5139	0.6043	0.6183	0.6322	0.6136	0.6227	0.5901	0.5342	0.5419	0.4685	0.4864	0.4864	0.4685	0.4541	0.4507	0.4507	0.3872	0.3599	0.4017	0.4017
ELMI003393	LIG	LIG_Actin_WH2_1	C5IZN1_VIBCL	C5IZN1	249	267	0.412374	0.8565	0.8565	0.9039	0.8313	0.8565	0.8375	0.9039	0.8792	0.8375	0.8565	0.8279	0.8125	0.8655	0.7881	0.7672	0.805	0.8013	0.7843	0.8681	0.853	0.8565	0.8713	0.8375	0.7672	0.8162	0.8013	0.8235	0.725	0.7369	0.7799	0.7843	0.7209	0.6948	0.6183	0.6906	0.6851	0.6661	0.7036	0.6991	0.6755	0.6576	0.6482
ELMI003396	LIG	LIG_Actin_WH2_2	C5IZN1_VIBCL	C5IZN1	210	226	0.549124	0.4685	0.4864	0.4864	0.4685	0.4541	0.4507	0.4507	0.3872	0.3599	0.4017	0.4017	0.4652	0.4582	0.4476	0.3667	0.3872	0.422	0.4507	0.5807	0.6851	0.6089	0.7331	0.7289	0.7459	0.6661	0.712	0.7331	0.7843	0.8765	0.9269	0.8966	0.9081	0.9013	0.8872	0.8942	0.9415	0.8792	0.8828	0.8942	0.8565	0.8565	0.9039
ELMI003921	TRG	TRG_NLS_MonoExtN_4	A0A0H3LYM0_BORBR	A0A0H3LYM0	155	160	0.586267	0.4087	0.3983	0.422	0.422	0.422	0.374	0.3117	0.2849	0.2817	0.2715	0.247	0.2541	0.2503	0.2328	0.3249	0.2988	0.2988	0.2951	0.3149	0.4149	0.4186	0.4901	0.3948	0.3948	0.422	0.433	0.3872	0.4652	0.4369	0.4541	0.4619	0.4619	0.4541	0.4582	0.4476	0.4441	0.4685	0.4149	0.4292	0.4292	0.374	0.346
ELMI003790	LIG	LIG_Integrin_RGD_1	Q8KMK0_9MOLU	Q8KMK0	462	464	0.1275	0.1424	0.1373	0.2328	0.247	0.2292	0.1611	0.1731	0.1528	0.1852	0.1759	0.2715	0.2575	0.2783	0.3807	0.2884	0.3983	0.4619	0.5707	0.5665	0.4409	0.433	0.3321	0.3392	0.2258	0.2541	0.2503	0.3321	0.3392	0.4441	0.4476	0.4652	0.4441	0.4619	0.3356	0.3321	0.3872	0.4119	0.4541	0.4292	0.4119	0.4582	0.3948
ELMI003353	LIG	LIG_GBD_Chelix_1	ESPFU_ECO5T	C6UYI3	130	138	0.6377	0.3807	0.4685	0.4864	0.3807	0.384	0.4087	0.5055	0.5055	0.5707	0.5758	0.4619	0.4441	0.4186	0.5055	0.5055	0.5098	0.3948	0.384	0.422	0.4409	0.5419	0.5211	0.5419	0.5139	0.6136	0.6136	0.4766	0.4901	0.5055	0.5254	0.5296	0.6375	0.6183	0.662	0.6531	0.6375	0.6427	0.7799	0.7881	0.8235	0.725	0.7331
ELMI003354	LIG	LIG_GBD_Chelix_1	ESPFU_ECO5T	C6UYI3	177	185	0.610044	0.7916	0.6806	0.6906	0.6851	0.5951	0.562	0.5992	0.6043	0.6183	0.5211	0.6136	0.6269	0.5807	0.5665	0.6576	0.5951	0.5493	0.6482	0.6576	0.5382	0.5533	0.6712	0.7505	0.7547	0.7595	0.7163	0.7629	0.7289	0.7369	0.7547	0.8596	0.8741	0.7951	0.8343	0.8462	0.8596	0.8942	0.9057	0.9013	0.9057	0.9151	0.9151
ELMI003351	LIG	LIG_GBD_Chelix_1	ESPFU_ECO5T	C6UYI3	224	232	0.667867	0.8894	0.8565	0.8565	0.8493	0.7595	0.7209	0.8013	0.7982	0.7951	0.6906	0.6906	0.7209	0.6991	0.6755	0.7755	0.7209	0.6712	0.7629	0.7951	0.6851	0.708	0.805	0.853	0.853	0.8565	0.8162	0.8493	0.8235	0.8313	0.8421	0.8565	0.8596	0.7799	0.8125	0.8279	0.8235	0.8681	0.8828	0.8713	0.8765	0.8872	0.8872
ELMI003350	LIG	LIG_GBD_Chelix_1	ESPFU_ECO5T	C6UYI3	271	279	0.659256	0.853	0.805	0.805	0.7982	0.7982	0.7629	0.8421	0.8343	0.8313	0.7331	0.7331	0.7547	0.7415	0.7209	0.7951	0.7415	0.6948	0.7843	0.8085	0.6991	0.725	0.8125	0.8596	0.8596	0.8623	0.8235	0.853	0.8313	0.8343	0.8421	0.9151	0.9151	0.8623	0.8853	0.8966	0.9039	0.9308	0.9381	0.9287	0.9329	0.9415	0.9415
ELMI003352	LIG	LIG_GBD_Chelix_1	ESPFU_ECO5T	C6UYI3	318	326	0.661678	0.9211	0.9106	0.9081	0.9057	0.8421	0.8085	0.8765	0.8713	0.8681	0.7799	0.7799	0.7982	0.7881	0.7629	0.8421	0.7951	0.7505	0.8279	0.853	0.7547	0.7799	0.8623	0.8765	0.8765	0.8792	0.8421	0.8713	0.8493	0.8565	0.8565	0.9211	0.923	0.8713	0.8942	0.9039	0.9013	0.9287	0.9346	0.9287	0.9329	0.9396	0.9396
ELMI003793	LIG	LIG_SH3_3	ESPFU_ECO5T	C6UYI3	107	113	0.695629	0.3426	0.346	0.3087	0.2399	0.2715	0.2988	0.374	0.3529	0.247	0.3053	0.2541	0.2541	0.346	0.4652	0.4476	0.3667	0.4369	0.3529	0.3566	0.3631	0.3807	0.384	0.3249	0.3807	0.4685	0.4864	0.3807	0.384	0.4087	0.5055	0.5055	0.5707	0.5758	0.4619	0.4441	0.4186	0.5055	0.5055	0.5098	0.3948	0.384	0.422
ELMI003794	LIG	LIG_SH3_3	ESPFU_ECO5T	C6UYI3	112	118	0.738757	0.2988	0.374	0.3529	0.247	0.3053	0.2541	0.2541	0.346	0.4652	0.4476	0.3667	0.4369	0.3529	0.3566	0.3631	0.3807	0.384	0.3249	0.3807	0.4685	0.4864	0.3807	0.384	0.4087	0.5055	0.5055	0.5707	0.5758	0.4619	0.4441	0.4186	0.5055	0.5055	0.5098	0.3948	0.384	0.422	0.4409	0.5419	0.5211	0.5419	0.5139
ELMI003795	LIG	LIG_SH3_3	ESPFU_ECO5T	C6UYI3	154	160	0.621686	0.6136	0.6136	0.4766	0.4901	0.5055	0.5254	0.5296	0.6375	0.6183	0.662	0.6531	0.6375	0.6427	0.7799	0.7881	0.8235	0.725	0.7331	0.7755	0.6906	0.7036	0.7459	0.7547	0.7916	0.6806	0.6906	0.6851	0.5951	0.562	0.5992	0.6043	0.6183	0.5211	0.6136	0.6269	0.5807	0.5665	0.6576	0.5951	0.5493	0.6482	0.6576
ELMI003796	LIG	LIG_SH3_3	ESPFU_ECO5T	C6UYI3	159	165	0.666129	0.5254	0.5296	0.6375	0.6183	0.662	0.6531	0.6375	0.6427	0.7799	0.7881	0.8235	0.725	0.7331	0.7755	0.6906	0.7036	0.7459	0.7547	0.7916	0.6806	0.6906	0.6851	0.5951	0.562	0.5992	0.6043	0.6183	0.5211	0.6136	0.6269	0.5807	0.5665	0.6576	0.5951	0.5493	0.6482	0.6576	0.5382	0.5533	0.6712	0.7505	0.7547
ELMI003797	LIG	LIG_SH3_3	ESPFU_ECO5T	C6UYI3	201	207	0.7063	0.7595	0.7163	0.7629	0.7289	0.7369	0.7547	0.8596	0.8741	0.7951	0.8343	0.8462	0.8596	0.8942	0.9057	0.9013	0.9057	0.9151	0.9151	0.9168	0.892	0.8655	0.8681	0.9381	0.8894	0.8565	0.8565	0.8493	0.7595	0.7209	0.8013	0.7982	0.7951	0.6906	0.6906	0.7209	0.6991	0.6755	0.7755	0.7209	0.6712	0.7629	0.7951
ELMI003798	LIG	LIG_SH3_3	ESPFU_ECO5T	C6UYI3	206	212	0.7508	0.7547	0.8596	0.8741	0.7951	0.8343	0.8462	0.8596	0.8942	0.9057	0.9013	0.9057	0.9151	0.9151	0.9168	0.892	0.8655	0.8681	0.9381	0.8894	0.8565	0.8565	0.8493	0.7595	0.7209	0.8013	0.7982	0.7951	0.6906	0.6906	0.7209	0.6991	0.6755	0.7755	0.7209	0.6712	0.7629	0.7951	0.6851	0.708	0.805	0.853	0.853
ELMI003799	LIG	LIG_SH3_3	ESPFU_ECO5T	C6UYI3	248	254	0.697771	0.8565	0.8162	0.8493	0.8235	0.8313	0.8421	0.8565	0.8596	0.7799	0.8125	0.8279	0.8235	0.8681	0.8828	0.8713	0.8765	0.8872	0.8872	0.892	0.8565	0.8235	0.8279	0.9126	0.853	0.805	0.805	0.7982	0.7982	0.7629	0.8421	0.8343	0.8313	0.7331	0.7331	0.7547	0.7415	0.7209	0.7951	0.7415	0.6948	0.7843	0.8085
ELMI003801	LIG	LIG_SH3_3	ESPFU_ECO5T	C6UYI3	292	298	0.675257	0.8125	0.8596	0.8596	0.8623	0.8235	0.853	0.8313	0.8343	0.8421	0.9151	0.9151	0.8623	0.8853	0.8966	0.9039	0.9308	0.9381	0.9287	0.9329	0.9415	0.9415	0.9473	0.923	0.9057	0.9081	0.9593	0.9211	0.9106	0.9081	0.9057	0.8421	0.8085	0.8765	0.8713	0.8681	0.7799	0.7799	0.7982	0.7881	0.7629	0.8421	0.7951
ELMI003922	TRG	TRG_NLS_MonoCore_2	AVRB3_XANEU	P14727	1103	1108	0.50945	0.6482	0.5456	0.5382	0.5493	0.5176	0.6043	0.6043	0.6043	0.6043	0.6136	0.5807	0.5807	0.7209	0.6755	0.6755	0.708	0.708	0.6948	0.712	0.8313	0.8565	0.8623	0.9211	0.9473	0.9396	0.9126	0.919	0.9057	0.8493	0.8313	0.8375	0.853	0.7843	0.7595	0.7629	0.7369	0.6482	0.662	0.6322	0.6576	0.6531	0.6576
ELMI003777	TRG	TRG_NLS_MonoExtC_3	AVRB3_XANEU	P14727	1020	1025	0.70835	0.3529	0.4087	0.3599	0.3667	0.4476	0.4507	0.4582	0.4685	0.4409	0.4725	0.4685	0.4901	0.5382	0.6322	0.6375	0.6269	0.6427	0.7547	0.6269	0.5758	0.6269	0.5951	0.5951	0.712	0.7415	0.662	0.662	0.5665	0.4685	0.4685	0.3599	0.3494	0.3286	0.2399	0.247	0.2436	0.2575	0.2783	0.2541	0.3286	0.3321	0.2258
ELMI003755	TRG	TRG_NLS_MonoExtC_3	AVRB3_XANEU	P14727	1066	1072	0.717614	0.3286	0.3426	0.3087	0.3872	0.3631	0.4619	0.5758	0.5758	0.6906	0.5807	0.4979	0.5017	0.3948	0.3215	0.3117	0.3356	0.3774	0.374	0.3117	0.3356	0.3704	0.2988	0.2918	0.3667	0.3631	0.384	0.391	0.391	0.3087	0.3392	0.4409	0.4901	0.4725	0.5707	0.7036	0.562	0.5665	0.6482	0.5456	0.5382	0.5493	0.5176
ELMI003163	LIG	LIG_CSK_EPIYA_1	CAGA_HELPY	P55980	896	900	0.50124	0.3872	0.3948	0.3392	0.3494	0.4119	0.3566	0.2817	0.3249	0.3149	0.2436	0.2645	0.3286	0.247	0.2988	0.3149	0.3286	0.3566	0.3149	0.2951	0.2988	0.3948	0.374	0.374	0.4256	0.4369	0.433	0.494	0.4652	0.5055	0.5017	0.5707	0.5707	0.5758	0.6906	0.7036	0.6183	0.5254	0.5254	0.5992	0.5577	0.5456	0.5577
ELMI003164	LIG	LIG_CSK_EPIYA_1	CAGA_HELPY	P55980	915	919	0.38296	0.2988	0.3948	0.374	0.374	0.4256	0.4369	0.433	0.494	0.4652	0.5055	0.5017	0.5707	0.5707	0.5758	0.6906	0.7036	0.6183	0.5254	0.5254	0.5992	0.5577	0.5456	0.5577	0.5854	0.5055	0.5254	0.5055	0.5017	0.4256	0.4619	0.4441	0.4582	0.4582	0.3983	0.3807	0.3807	0.2988	0.3704	0.4119	0.4087	0.3872	0.3774
ELMI003765	LIG	LIG_14-3-3_CanoR_1	Q888Y7_PSESM	Q888Y7	48	53	0.461883	nan	nan	nan	nan	nan	nan	nan	nan	nan	nan	nan	nan	nan	nan	nan	nan	nan	nan	nan	nan	nan	nan	nan	nan	nan	nan	nan	nan	nan	nan	nan	nan	nan	nan	nan	nan	nan	nan	nan	nan	nan	nan
ELMI003757	MOD	MOD_SUMO_for_1	AMPA_ANAPZ	Q2GIB5	134	137	0.32895	0.1791	0.1162	0.1731	0.1914	0.1275	0.1298	0.2034	0.2399	0.247	0.2258	0.2645	0.2503	0.3053	0.2364	0.1823	0.1206	0.0929	0.1092	0.107	0.1823	0.1881	0.2002	0.2328	0.2129	0.1881	0.2328	0.2575	0.2064	0.1759	0.2609	0.2609	0.2034	0.2064	0.1881	0.2575	0.3182	0.3182	0.4256	0.4831	0.4685	0.3983	0.3087
ELMI003336	LIG	LIG_Vh1_VBS_1	IPAA_SHIFL	P18010	492	510	0.278042	0.5901	0.6576	0.6322	0.6269	0.6991	0.8085	0.8013	0.7881	0.7629	0.7415	0.7459	0.725	0.6531	0.6375	0.6427	0.7289	0.7369	0.7505	0.7843	0.7799	0.8493	0.7843	0.7951	0.8125	0.8125	0.7951	0.7799	0.7718	0.8162	0.8713	0.8013	0.8013	0.8462	0.9013	0.9057	0.8713	0.8655	0.853	0.8421	0.8198	0.8765	0.8765
ELMI003326	LIG	LIG_Vh1_VBS_1	IPAA_SHIFL	P18010	566	584	0.246942	0.5707	0.562	0.4652	0.4541	0.4652	0.4766	0.4801	0.5456	0.5382	0.5382	0.5665	0.4901	0.4901	0.4831	0.5017	0.494	0.433	0.3566	0.4087	0.4441	0.4292	0.422	0.4119	0.4476	0.5017	0.5176	0.5098	0.4369	0.433	0.4409	0.3872	0.384	0.433	0.3807	0.3149	0.3019	0.3019	0.3599	0.4369	0.4256	0.4409	0.4582
ELMI003327	LIG	LIG_Vh1_VBS_1	IPAA_SHIFL	P18010	612	630	0.362721	0.4901	0.5098	0.5665	0.5665	0.5419	0.6136	0.6089	0.6089	0.6755	0.7459	0.7415	0.7369	0.7595	0.7799	0.7843	0.708	0.708	0.7036	0.6851	0.5854	0.6531	0.5758	0.5493	0.5577	0.5382	0.562	0.4801	0.5577	0.5807	0.5139	0.4685	0.4685	0.4831	0.4652	0.4652	0.4369	0.5055	0.4864	0.4017	0.4119	0.4652	0.4831
ELMI003485	MOD	MOD_PRMT_GGRGG_1	Q2YLH4_BRUA2	Q2YLH4	53	57	0.53864	nan	nan	nan	nan	nan	nan	nan	nan	nan	nan	nan	nan	nan	nan	nan	nan	nan	nan	nan	nan	nan	nan	nan	nan	nan	nan	nan	nan	nan	nan	nan	nan	nan	nan	nan	nan	nan	nan	nan	nan	nan	nan
ELMI003780	LIG	LIG_CSK_EPIYA_1	Q5QT00_BARHN	Q5QT00	210	214	0.84678	0.8872	0.9106	0.9106	0.9151	0.8966	0.9081	0.919	0.9269	0.9308	0.9457	0.9547	0.9577	0.9415	0.9593	0.9797	0.9807	0.9822	0.9703	0.9822	0.977	0.9756	0.9717	0.9717	0.9816	0.9842	0.9842	0.9797	0.9797	0.9693	0.9415	0.9249	0.9081	0.9211	0.9249	0.9396	0.9362	0.9433	0.9396	0.9381	0.9346	0.9362	0.9488
ELMI003781	LIG	LIG_CSK_EPIYA_1	Q5QT00_BARHN	Q5QT00	238	242	0.83624	0.9693	0.9415	0.9249	0.9081	0.9211	0.9249	0.9396	0.9362	0.9433	0.9396	0.9381	0.9346	0.9362	0.9488	0.9634	0.9562	0.9547	0.9593	0.9684	0.9693	0.9593	0.9711	0.9865	0.987	0.9875	0.9777	0.9801	0.9756	0.9725	0.9684	0.9693	0.9797	0.9816	0.9822	0.9777	0.9777	0.9664	0.9381	0.9211	0.9039	0.9168	0.919
ELMI003782	LIG	LIG_CSK_EPIYA_1	Q5QT00_BARHN	Q5QT00	266	270	0.82282	0.9725	0.9684	0.9693	0.9797	0.9816	0.9822	0.9777	0.9777	0.9664	0.9381	0.9211	0.9039	0.9168	0.919	0.9346	0.9329	0.9329	0.9346	0.9577	0.9621	0.9621	0.9657	0.9684	0.9703	0.9649	0.9606	0.9606	0.9664	0.9562	0.9693	0.9807	0.9842	0.9865	0.983	0.9842	0.9836	0.9751	0.9593	0.9519	0.9473	0.9457	0.9308
ELMI003783	LIG	LIG_CSK_EPIYA_1	Q5QT00_BARHN	Q5QT00	294	298	0.74298	0.9562	0.9693	0.9807	0.9842	0.9865	0.983	0.9842	0.9836	0.9751	0.9593	0.9519	0.9473	0.9457	0.9308	0.9396	0.9433	0.9415	0.9534	0.9534	0.9634	0.9547	0.9577	0.9593	0.9621	0.9534	0.9503	0.9488	0.9534	0.9396	0.9547	0.9762	0.9787	0.9816	0.977	0.9836	0.9836	0.9733	0.9503	0.9362	0.9287	0.9287	0.9039
ELMI003789	MOD	MOD_ProDKin_1	INCA_CHLCV	H2VFV1	14	20	0.559057	nan	nan	nan	nan	nan	nan	nan	nan	nan	nan	nan	nan	nan	nan	nan	nan	nan	nan	nan	nan	nan	nan	nan	nan	nan	nan	nan	nan	nan	nan	nan	nan	nan	nan	nan	nan	nan	nan	nan	nan	nan	nan
ELMI003764	LIG	LIG_14-3-3_CanoR_1	B7UM88_ECO27	B7UM88	22	31	0.25943	nan	nan	nan	nan	nan	nan	nan	nan	nan	nan	nan	nan	nan	nan	nan	nan	nan	nan	nan	nan	nan	nan	nan	nan	nan	nan	nan	nan	nan	nan	nan	nan	nan	nan	nan	nan	nan	nan	nan	nan	nan	nan
ELMI003347	LIG	LIG_GBD_Chelix_1	B7UM88_ECO27	B7UM88	96	104	0.550622	nan	nan	nan	nan	nan	0.4507	0.3599	0.4017	0.4476	0.494	0.4256	0.3774	0.4051	0.3392	0.3392	0.3566	0.391	0.3983	0.384	0.374	0.4292	0.4409	0.433	0.4685	0.5017	0.4119	0.4051	0.4186	0.3948	0.4087	0.4087	0.4541	0.4582	0.4685	0.4864	0.5254	0.562	0.4831	0.5665	0.5055	0.5254	0.5533
ELMI003348	LIG	LIG_GBD_Chelix_1	B7UM88_ECO27	B7UM88	143	151	0.540556	0.5901	0.662	0.712	0.5992	0.5951	0.5901	0.6806	0.6712	0.6531	0.5211	0.5098	0.5055	0.4901	0.5456	0.5493	0.4901	0.4685	0.5665	0.4652	0.4441	0.4652	0.4652	0.4801	0.494	0.5342	0.5456	0.6136	0.6375	0.662	0.7672	0.8623	0.8565	0.9106	0.8991	0.8991	0.892	0.9151	0.9081	0.919	0.9711	0.9473	0.9473
ELMI003349	LIG	LIG_GBD_Chelix_1	B7UM88_ECO27	B7UM88	189	197	0.660556	0.8828	0.7951	0.7672	0.7595	0.7718	0.7036	0.6661	0.6136	0.5342	0.5577	0.4831	0.5017	0.5055	0.4685	0.4409	0.5211	0.4979	0.4149	0.5055	0.4369	0.4186	0.4685	0.5419	0.5533	0.562	0.5176	0.6269	0.6948	0.7505	0.8681	0.8596	0.9013	0.9081	0.9211	0.9211	0.923	0.919	0.9039	0.9329	0.9329	0.9751	0.9606
ELMI003766	LIG	LIG_SH3_1	B7UM88_ECO27	B7UM88	75	81	0.753771	nan	nan	nan	nan	nan	nan	nan	nan	nan	nan	nan	nan	nan	nan	nan	nan	nan	nan	nan	nan	nan	nan	nan	nan	nan	nan	0.4507	0.3599	0.4017	0.4476	0.494	0.4256	0.3774	0.4051	0.3392	0.3392	0.3566	0.391	0.3983	0.384	0.374	0.4292
ELMI003767	LIG	LIG_SH3_1	B7UM88_ECO27	B7UM88	122	128	0.758	0.4051	0.4186	0.3948	0.4087	0.4087	0.4541	0.4582	0.4685	0.4864	0.5254	0.562	0.4831	0.5665	0.5055	0.5254	0.5533	0.5758	0.4685	0.4582	0.4801	0.5901	0.5901	0.662	0.712	0.5992	0.5951	0.5901	0.6806	0.6712	0.6531	0.5211	0.5098	0.5055	0.4901	0.5456	0.5493	0.4901	0.4685	0.5665	0.4652	0.4441	0.4652
ELMI003768	LIG	LIG_SH3_1	B7UM88_ECO27	B7UM88	169	175	0.786729	0.6136	0.6375	0.662	0.7672	0.8623	0.8565	0.9106	0.8991	0.8991	0.892	0.9151	0.9081	0.919	0.9711	0.9473	0.9473	0.9606	0.9168	0.8872	0.9151	0.8828	0.7951	0.7672	0.7595	0.7718	0.7036	0.6661	0.6136	0.5342	0.5577	0.4831	0.5017	0.5055	0.4685	0.4409	0.5211	0.4979	0.4149	0.5055	0.4369	0.4186	0.4685
ELMI003754	TRG	TRG_NLS_Bipartite_1	POPB_RALSO	Q9RBS1	98	118	0.720881	nan	nan	nan	0.8343	0.8493	0.853	0.8565	0.8655	0.8125	0.8235	0.8375	0.8493	0.7881	0.7881	0.8343	0.8279	0.805	0.8013	0.8462	0.8792	0.9057	0.9081	0.9013	0.9211	0.9057	0.9269	0.9381	0.9381	0.9473	0.9703	0.9621	0.9606	0.9621	0.9703	0.9634	0.9503	0.9562	0.9606	0.9519	0.9362	0.9433	0.9168
ELMI003778	TRG	TRG_NLS_MonoExtC_3	D2KNN0_ANAPH	D2KNN0	1059	1064	0.582783	0.4507	0.422	0.4441	0.4541	0.4256	0.4582	0.4369	0.4369	0.494	0.5901	0.6482	0.6482	0.7459	0.7629	0.7881	0.7415	0.7369	0.708	0.7289	0.7415	0.6661	0.6712	0.6227	0.562	0.5296	0.5901	0.6227	0.6482	0.6806	0.6991	0.7289	0.7289	0.7209	0.6043	0.4979	0.4801	0.562	0.6991	0.6136	0.5665	0.5098	0.6322
ELMI003770	LIG	LIG_PDZ_Class_1	B7UMA0_ECO27	B7UMA0	198	203	0.690317	0.3631	0.3599	0.2918	0.2034	0.2609	0.2645	0.1969	0.2951	0.3774	0.3807	0.3149	0.3087	0.3019	0.3392	0.2918	0.3704	0.3494	0.3631	0.2645	0.2399	0.247	0.3286	0.3149	0.3149	0.4051	0.4149	0.3117	0.3019	0.2918	0.2884	0.3249	0.391	0.3087	0.2129	0.1942	0.2645	0.2503	0.2129	0.2094	0.3087	0.3356	0.2399
[truncated: 159 more columns]

## Sheet: merged_bacteria_short_diso_data
elm_accession	elm_type	elm_identifier	elm_protein_name	elm_protein_id	orig_start	orig_end	elm_mean	-100	-99	-98	-97	-96	-95	-94	-93	-92	-91	-90	-89	-88	-87	-86	-85	-84	-83	-82	-81	-80	-79	-78	-77	-76	-75	-74	-73	-72	-71	-70	-69	-68	-67	-66	-65	-64	-63	-62	-61	-60	-59
ELMI003775	MOD	MOD_NMyristoyl	AVRB_PSESG	P13835	1	7	0.7763	nan	nan	nan	nan	nan	nan	nan	nan	nan	nan	nan	nan	nan	nan	nan	nan	nan	nan	nan	nan	nan	nan	nan	nan	nan	nan	nan	nan	nan	nan	nan	nan	nan	nan	nan	nan	nan	nan	nan	nan	nan	nan
ELMI003776	MOD	MOD_NMyristoyl	Q4ZYH0_PSEU2	Q4ZYH0	1	7	0.781443	nan	nan	nan	nan	nan	nan	nan	nan	nan	nan	nan	nan	nan	nan	nan	nan	nan	nan	nan	nan	nan	nan	nan	nan	nan	nan	nan	nan	nan	nan	nan	nan	nan	nan	nan	nan	nan	nan	nan	nan	nan	nan
ELMI003785	LIG	LIG_14-3-3_CanoR_1	TIR_ECO27	B7UM99	54	58	0.477	nan	nan	nan	nan	nan	nan	nan	nan	nan	nan	nan	nan	nan	nan	nan	nan	nan	nan	nan	nan	nan	nan	nan	nan	nan	nan	nan	nan	nan	nan	nan	nan	nan	nan	nan	nan	nan	nan	nan	nan	nan	nan
ELMI003498	LIG	LIG_IBAR_NPY_1	TIR_ECO27	B7UM99	452	454	0.5059	0.5331	0.5374	0.4879	0.4879	0.4149	0.4203	0.4116	0.4078	0.3939	0.3717	0.2913	0.2602	0.2122	0.1878	0.1921	0.1844	0.124	0.1766	0.1532	0.2122	0.1602	0.1532	0.1495	0.1878	0.1416	0.2167	0.2255	0.3146	0.3096	0.3005	0.363	0.3939	0.4749	0.5253	0.5473	0.5374	0.5331	0.5992	0.5941	0.6219	0.6374	0.687
ELMI003872	LIG	LIG_SH2_NCK_1	TIR_ECO27	B7UM99	474	478	0.4957	0.1495	0.1878	0.1416	0.2167	0.2255	0.3146	0.3096	0.3005	0.363	0.3939	0.4749	0.5253	0.5473	0.5374	0.5331	0.5992	0.5941	0.6219	0.6374	0.687	0.6604	0.6334	0.6681	0.7275	0.7192	0.7034	0.6944	0.7034	0.7147	0.6789	0.7388	0.7111	0.7147	0.7232	0.7342	0.7342	0.7388	0.7317	0.7275	0.7147	0.7111	0.7501
ELMI003772	LIG	LIG_SH2_SRC	TIR_ECO27	B7UM99	474	477	0.494425	0.1495	0.1878	0.1416	0.2167	0.2255	0.3146	0.3096	0.3005	0.363	0.3939	0.4749	0.5253	0.5473	0.5374	0.5331	0.5992	0.5941	0.6219	0.6374	0.687	0.6604	0.6334	0.6681	0.7275	0.7192	0.7034	0.6944	0.7034	0.7147	0.6789	0.7388	0.7111	0.7147	0.7232	0.7342	0.7342	0.7388	0.7317	0.7275	0.7147	0.7111	0.7501
ELMI003773	CLV	CLV_C14_Caspase3-7	SIPA_SALTS	E1WAC6	432	436	0.48656	0.6374	0.6035	0.5802	0.6293	0.6374	0.6557	0.6604	0.665	0.6557	0.665	0.6604	0.6681	0.6756	0.6681	0.665	0.7034	0.7079	0.6984	0.7034	0.6715	0.6756	0.7388	0.7605	0.7817	0.7724	0.7817	0.7342	0.7275	0.7192	0.7079	0.6984	0.7147	0.7232	0.7034	0.7192	0.7147	0.6984	0.7147	0.7147	0.6944	0.7192	0.7147
ELMI003774	CLV	CLV_C14_Caspase3-7	A0A0H3NIK3_SALTS	A0A0H3NIK3	483	487	0.10788	0.2483	0.2602	0.2209	0.2531	0.2483	0.2432	0.2432	0.2432	0.2432	0.1766	0.1698	0.1456	0.138	0.1566	0.1805	0.1667	0.1667	0.1667	0.1878	0.2122	0.2209	0.1635	0.138	0.208	0.1266	0.0832	0.0858	0.1456	0.1456	0.1532	0.2292	0.3096	0.2558	0.1878	0.1416	0.115	0.1844	0.1292	0.1349	0.1322	0.1018	0.1532
ELMI001677	LIG	LIG_EVH1_1	ACTA_LISMO	P33379	265	269	0.65746	0.5253	0.4918	0.4749	0.4651	0.4825	0.5253	0.4918	0.4781	0.5331	0.5229	0.5762	0.5549	0.5514	0.5711	0.5126	0.5331	0.5374	0.5711	0.5549	0.5802	0.59	0.5846	0.6293	0.6474	0.6557	0.6412	0.6681	0.7111	0.7501	0.6944	0.7034	0.6827	0.6789	0.7034	0.7079	0.7605	0.6984	0.6516	0.6827	0.6906	0.6374	0.5846
ELMI001678	LIG	LIG_EVH1_1	ACTA_LISMO	P33379	300	304	0.70976	0.7605	0.6984	0.6516	0.6827	0.6906	0.6374	0.5846	0.6035	0.59	0.5296	0.5296	0.5412	0.4967	0.4879	0.4556	0.442	0.3885	0.4116	0.4149	0.3885	0.2963	0.2602	0.3096	0.3717	0.3717	0.3717	0.3578	0.4078	0.4078	0.3847	0.3717	0.3225	0.3146	0.3311	0.3263	0.3096	0.3762	0.3939	0.3456	0.3456	0.363	0.3847
ELMI001679	LIG	LIG_EVH1_1	ACTA_LISMO	P33379	335	339	0.72976	0.3096	0.3762	0.3939	0.3456	0.3456	0.363	0.3847	0.3399	0.3456	0.3263	0.2786	0.27	0.3359	0.3535	0.3717	0.3359	0.4037	0.4333	0.4333	0.4556	0.3806	0.4245	0.4513	0.5296	0.6035	0.5992	0.6035	0.665	0.7275	0.687	0.6906	0.665	0.665	0.6293	0.6374	0.6442	0.7079	0.7232	0.7232	0.687	0.6442	0.7192
ELMI001680	LIG	LIG_EVH1_1	ACTA_LISMO	P33379	380	384	0.66912	0.5583	0.5412	0.5374	0.5253	0.5296	0.6035	0.6079	0.6557	0.5992	0.6557	0.5711	0.5667	0.5846	0.5846	0.6293	0.6715	0.7275	0.7388	0.8158	0.7644	0.7724	0.7147	0.7147	0.6681	0.6789	0.6789	0.6681	0.6827	0.6604	0.6944	0.6442	0.7192	0.6516	0.6293	0.5941	0.5941	0.5711	0.5583	0.5331	0.5331	0.6124	0.6219
ELMI003760	LIG	LIG_Integrin_RGD_1	PILY1_PSEAW	S0HPF7	619	621	0.563433	0.4116	0.4037	0.3311	0.3005	0.3146	0.3096	0.2385	0.2292	0.2913	0.2209	0.2122	0.208	0.2209	0.2748	0.2657	0.2786	0.2786	0.3146	0.3263	0.2786	0.2913	0.2963	0.2913	0.3053	0.2748	0.27	0.2432	0.3184	0.3311	0.27	0.2913	0.3005	0.3399	0.3225	0.363	0.3535	0.3535	0.3578	0.3578	0.3668	0.4282	0.4149
ELMI003336	LIG	LIG_Vh1_VBS_1	IPAA_SHIFL	P18010	492	510	0.278042	0.4513	0.5126	0.4967	0.5008	0.5623	0.6442	0.6516	0.6474	0.6442	0.6174	0.6174	0.6174	0.5846	0.5802	0.5846	0.6442	0.6474	0.6557	0.6756	0.6827	0.7317	0.6984	0.7232	0.7275	0.7275	0.7034	0.6906	0.6827	0.7034	0.7388	0.7111	0.7232	0.7418	0.7817	0.7869	0.7501	0.7418	0.7342	0.7317	0.7111	0.7501	0.7501
ELMI003326	LIG	LIG_Vh1_VBS_1	IPAA_SHIFL	P18010	566	584	0.246942	0.4513	0.442	0.3535	0.3263	0.3359	0.3456	0.3311	0.3939	0.3847	0.3806	0.3806	0.3005	0.2963	0.3005	0.3184	0.3096	0.2483	0.1805	0.2333	0.2657	0.2531	0.2483	0.2385	0.2558	0.3146	0.3225	0.3184	0.2483	0.2432	0.2483	0.2041	0.2122	0.282	0.2432	0.1844	0.1805	0.1844	0.2432	0.3184	0.3146	0.3359	0.3456
ELMI003327	LIG	LIG_Vh1_VBS_1	IPAA_SHIFL	P18010	612	630	0.362721	0.3992	0.4037	0.4703	0.4749	0.4703	0.5173	0.5043	0.5008	0.5412	0.5992	0.59	0.5846	0.5941	0.6079	0.6079	0.5623	0.5623	0.5623	0.5473	0.4967	0.5374	0.4918	0.4825	0.4781	0.4556	0.46	0.4037	0.4825	0.4879	0.4379	0.3885	0.3885	0.3939	0.3806	0.3717	0.3399	0.3847	0.3717	0.2865	0.2963	0.3359	0.3456
ELMI004483	LIG	LIG_LIR_Gen_1	Q5ZUV9_LEGPH	Q5ZUV9	15	23	0.486667	nan	nan	nan	nan	nan	nan	nan	nan	nan	nan	nan	nan	nan	nan	nan	nan	nan	nan	nan	nan	nan	nan	nan	nan	nan	nan	nan	nan	nan	nan	nan	nan	nan	nan	nan	nan	nan	nan	nan	nan	nan	nan
ELMI004485	LIG	LIG_LIR_Gen_1	Q5ZUV9_LEGPH	Q5ZUV9	28	36	0.6141	nan	nan	nan	nan	nan	nan	nan	nan	nan	nan	nan	nan	nan	nan	nan	nan	nan	nan	nan	nan	nan	nan	nan	nan	nan	nan	nan	nan	nan	nan	nan	nan	nan	nan	nan	nan	nan	nan	nan	nan	nan	nan
ELMI004484	LIG	LIG_LIR_Gen_1	Q5ZUV9_LEGPH	Q5ZUV9	434	443	0.18108	0.0723	0.0744	0.124	0.1018	0.1566	0.1495	0.2209	0.1844	0.106	0.1732	0.1635	0.1416	0.1698	0.1635	0.1566	0.1456	0.2041	0.1732	0.1732	0.1732	0.1667	0.1416	0.0965	0.0965	0.0607	0.0376	0.0218	0.0218	0.0144	0.016	0.016	0.0336	0.0327	0.0308	0.0514	0.0478	0.049	0.0526	0.0376	0.0395	0.066	0.0701
ELMI003389	DOC	DOC_MAPK_MEF2A_6	OSPF_SHIFL	Q8VSP9	5	12	0.318362	nan	nan	nan	nan	nan	nan	nan	nan	nan	nan	nan	nan	nan	nan	nan	nan	nan	nan	nan	nan	nan	nan	nan	nan	nan	nan	nan	nan	nan	nan	nan	nan	nan	nan	nan	nan	nan	nan	nan	nan	nan	nan
ELMI001393	TRG	TRG_NLS_Bipartite_1	VIRD2_RHIRD	P06668	396	414	0.807163	0.27	0.2657	0.208	0.2122	0.1805	0.1921	0.1921	0.27	0.2385	0.3053	0.3096	0.2292	0.2167	0.2963	0.2913	0.3578	0.3847	0.3359	0.3399	0.4203	0.4333	0.4458	0.4333	0.4879	0.4879	0.5084	0.5084	0.5229	0.5296	0.5473	0.5514	0.6174	0.6827	0.687	0.6944	0.6984	0.6984	0.6715	0.7147	0.6984	0.7034	0.7644
ELMI001364	TRG	TRG_NLS_MonoExtC_3	VIRD2_RHIRD	P06668	31	37	0.227986	nan	nan	nan	nan	nan	nan	nan	nan	nan	nan	nan	nan	nan	nan	nan	nan	nan	nan	nan	nan	nan	nan	nan	nan	nan	nan	nan	nan	nan	nan	nan	nan	nan	nan	nan	nan	nan	nan	nan	nan	nan	nan
ELMI003770	LIG	LIG_PDZ_Class_1	B7UMA0_ECO27	B7UMA0	198	203	0.690317	0.2531	0.2531	0.1998	0.1456	0.1844	0.1921	0.1416	0.208	0.2865	0.2786	0.2167	0.2209	0.2255	0.2531	0.2167	0.2913	0.27	0.2786	0.1667	0.1532	0.1566	0.2531	0.2483	0.2483	0.3263	0.3311	0.2531	0.2385	0.2385	0.2432	0.2748	0.3311	0.2657	0.1958	0.1732	0.2333	0.2209	0.1844	0.1878	0.3005	0.3359	0.2483
ELMI003444	MOD	MOD_CAAXbox	Q5ZYV7_LEGPH	Q5ZYV7	186	189	0.769675	0.1178	0.1566	0.1635	0.2432	0.2122	0.2167	0.2865	0.2963	0.2865	0.2122	0.2255	0.1566	0.1566	0.1566	0.2333	0.2432	0.2558	0.1921	0.1878	0.1495	0.0909	0.0965	0.1205	0.1266	0.1178	0.1292	0.1921	0.1266	0.1958	0.124	0.1878	0.1117	0.106	0.1322	0.1349	0.124	0.1322	0.1266	0.1921	0.2333	0.2122	0.1998
ELMI003787	MOD	MOD_CAAXbox	Q5WSS0_LEGPL	Q5WSS0	526	529	0.895375	0.0268	0.0514	0.0514	0.0286	0.0316	0.0526	0.0587	0.0587	0.0316	0.015	0.0109	0.009	0.0049	0.0049	0.0094	0.0118	0.0082	0.016	0.016	0.0097	0.0082	0.0094	0.004	0.0038	0.0082	0.0081	0.0044	0.0075	0.0075	0.0084	0.009	0.0116	0.0128	0.0279	0.0279	0.0137	0.0081	0.0194	0.0182	0.0395	0.0643	0.0701
ELMI003757	MOD	MOD_SUMO_for_1	AMPA_ANAPZ	Q2GIB5	134	137	0.32895	0.1456	0.0701	0.0991	0.1117	0.0789	0.0771	0.124	0.1349	0.1456	0.1349	0.1635	0.1566	0.1878	0.1456	0.124	0.0909	0.0701	0.0744	0.0723	0.1117	0.1117	0.1088	0.1667	0.1532	0.1178	0.1456	0.1602	0.1266	0.115	0.1732	0.1732	0.1292	0.1292	0.1205	0.1602	0.1921	0.1766	0.27	0.3096	0.3096	0.2483	0.1698
ELMI003761	LIG	LIG_14-3-3_CterR_2	B7SCI4_CHLTH	B7SCI4	163	167	0.85176	0.0002	0.0002	0.0001	0.0002	0.0002	0.0003	0.0002	0.0002	0.0001	0.0001	0.0001	0.0001	0.0001	0.0001	0.0002	0.0002	0.0004	0.0006	0.0007	0.0006	0.0006	0.0007	0.0009	0.0028	0.0027	0.0053	0.009	0.0245	0.0336	0.0607	0.0771	0.1266	0.208	0.282	0.27	0.27	0.3992	0.3939	0.4513	0.5331	0.6174	0.6293
ELMI003392	LIG	LIG_Actin_WH2_1	C5IZN1_VIBCL	C5IZN1	179	195	0.637088	0.5374	0.5008	0.46	0.46	0.5043	0.5008	0.4458	0.3939	0.3939	0.4333	0.4333	0.4333	0.4333	0.4282	0.4513	0.4458	0.4333	0.4149	0.3939	0.3491	0.3535	0.2913	0.3491	0.4078	0.4149	0.442	0.4333	0.4282	0.4245	0.3847	0.3847	0.3225	0.3535	0.3578	0.363	0.3456	0.363	0.3762	0.3311	0.3005	0.3456	0.3668
ELMI003393	LIG	LIG_Actin_WH2_1	C5IZN1_VIBCL	C5IZN1	249	267	0.412374	0.6557	0.6557	0.7111	0.665	0.6756	0.6756	0.7388	0.7192	0.6827	0.7079	0.6906	0.6789	0.7232	0.665	0.6474	0.6756	0.6681	0.665	0.7034	0.6944	0.6984	0.7147	0.6984	0.6681	0.7034	0.6827	0.687	0.6334	0.6442	0.6715	0.6756	0.6374	0.6293	0.5846	0.6374	0.6374	0.6219	0.6442	0.6474	0.6412	0.6412	0.6293
ELMI003396	LIG	LIG_Actin_WH2_2	C5IZN1_VIBCL	C5IZN1	210	226	0.549124	0.3225	0.3535	0.3578	0.363	0.3456	0.363	0.3762	0.3311	0.3005	0.3456	0.3668	0.4651	0.4513	0.442	0.3806	0.3806	0.4037	0.4282	0.5126	0.5711	0.5229	0.6079	0.59	0.5941	0.5473	0.5623	0.5583	0.5941	0.6604	0.7275	0.6944	0.6906	0.6715	0.6516	0.6557	0.7147	0.665	0.665	0.687	0.6557	0.6557	0.7111
ELMI003759	LIG	LIG_Integrin_RGD_1	O25272_HELPY	O25272	76	78	0.0251667	nan	nan	nan	nan	nan	nan	nan	nan	nan	nan	nan	nan	nan	nan	nan	nan	nan	nan	nan	nan	nan	nan	nan	nan	nan	0.754	0.6374	0.5253	0.4149	0.2963	0.2558	0.1532	0.0771	0.0502	0.0304	0.0252	0.0316	0.0167	0.016	0.0316	0.0542	0.0327
ELMI004156	LIG	LIG_Integrin_RGD_TGFB_3	O25272_HELPY	O25272	76	82	0.0303	nan	nan	nan	nan	nan	nan	nan	nan	nan	nan	nan	nan	nan	nan	nan	nan	nan	nan	nan	nan	nan	nan	nan	nan	nan	0.754	0.6374	0.5253	0.4149	0.2963	0.2558	0.1532	0.0771	0.0502	0.0304	0.0252	0.0316	0.0167	0.016	0.0316	0.0542	0.0327
ELMI003163	LIG	LIG_CSK_EPIYA_1	CAGA_HELPY	P55980	896	900	0.50124	0.282	0.3005	0.2292	0.2385	0.3053	0.2432	0.1805	0.2255	0.2292	0.1698	0.1921	0.2558	0.1878	0.2483	0.2748	0.2865	0.3263	0.2963	0.2657	0.2657	0.3578	0.3263	0.3311	0.3847	0.3885	0.3847	0.4458	0.4282	0.4651	0.4458	0.5043	0.5043	0.5043	0.5711	0.5762	0.5296	0.46	0.4556	0.5173	0.4879	0.4749	0.4703
ELMI003164	LIG	LIG_CSK_EPIYA_1	CAGA_HELPY	P55980	915	919	0.38296	0.2657	0.3578	0.3263	0.3311	0.3847	0.3885	0.3847	0.4458	0.4282	0.4651	0.4458	0.5043	0.5043	0.5043	0.5711	0.5762	0.5296	0.46	0.4556	0.5173	0.4879	0.4749	0.4703	0.4967	0.4333	0.4458	0.4282	0.4203	0.3535	0.3806	0.3668	0.3806	0.3806	0.3225	0.3096	0.3053	0.2209	0.2748	0.3053	0.2913	0.2657	0.2531
ELMI003445	MOD	MOD_CAAXbox	Q5WTP6_LEGPL	Q5WTP6	196	199	0.893975	0.0425	0.0464	0.0387	0.035	0.0363	0.0567	0.0363	0.0643	0.066	0.0567	0.0621	0.0567	0.0587	0.0884	0.1456	0.0813	0.1292	0.1292	0.1698	0.208	0.208	0.2333	0.1602	0.1292	0.0884	0.0542	0.0554	0.0935	0.1018	0.1921	0.2209	0.3053	0.2255	0.1495	0.1495	0.124	0.1844	0.1844	0.1878	0.2209	0.1667	0.1766
ELMI003779	LIG	LIG_CSK_EPIYA_1	A0S0L6_ANAPH	A0S0L6	1095	1099	0.52638	0.5084	0.5331	0.4967	0.5583	0.5549	0.5762	0.5008	0.4825	0.4825	0.4825	0.5374	0.4967	0.5008	0.5374	0.5992	0.5762	0.5711	0.6174	0.6681	0.665	0.6827	0.6984	0.6516	0.6442	0.6079	0.6124	0.5667	0.6293	0.6124	0.59	0.5846	0.5846	0.6079	0.6079	0.5802	0.5711	0.5549	0.5583	0.5514	0.5126	0.4967	0.4781
ELMI003764	LIG	LIG_14-3-3_CanoR_1	B7UM88_ECO27	B7UM88	22	31	0.25943	nan	nan	nan	nan	nan	nan	nan	nan	nan	nan	nan	nan	nan	nan	nan	nan	nan	nan	nan	nan	nan	nan	nan	nan	nan	nan	nan	nan	nan	nan	nan	nan	nan	nan	nan	nan	nan	nan	nan	nan	nan	nan
ELMI003347	LIG	LIG_GBD_Chelix_1	B7UM88_ECO27	B7UM88	96	104	0.550622	nan	nan	nan	nan	nan	0.82	0.7147	0.6756	0.6474	0.6174	0.5084	0.4037	0.363	0.2385	0.1698	0.1349	0.1635	0.1732	0.1732	0.1766	0.2167	0.2209	0.2255	0.27	0.3146	0.2292	0.2255	0.2432	0.2167	0.2255	0.2292	0.27	0.2748	0.282	0.2963	0.3311	0.3535	0.282	0.3578	0.3005	0.3146	0.3399
ELMI003348	LIG	LIG_GBD_Chelix_1	B7UM88_ECO27	B7UM88	143	151	0.540556	0.3717	0.4245	0.4651	0.3806	0.3762	0.3885	0.46	0.4556	0.4781	0.4149	0.4037	0.4116	0.3992	0.4513	0.4749	0.4333	0.4149	0.4967	0.4458	0.4333	0.4458	0.4458	0.4703	0.4825	0.5173	0.5331	0.5762	0.59	0.6124	0.6516	0.7079	0.7079	0.7688	0.754	0.754	0.7317	0.7573	0.7501	0.7605	0.835	0.7817	0.7869
ELMI003349	LIG	LIG_GBD_Chelix_1	B7UM88_ECO27	B7UM88	189	197	0.660556	0.7342	0.6789	0.6604	0.665	0.6789	0.6474	0.6334	0.5992	0.5623	0.5762	0.5296	0.5514	0.5549	0.5229	0.5008	0.5583	0.5412	0.4703	0.5229	0.4781	0.4556	0.4967	0.5296	0.5374	0.5374	0.5008	0.5549	0.5941	0.6334	0.7111	0.6984	0.7342	0.7388	0.754	0.7573	0.754	0.7501	0.7317	0.7772	0.7817	0.8521	0.8074
ELMI003766	LIG	LIG_SH3_1	B7UM88_ECO27	B7UM88	75	81	0.753771	nan	nan	nan	nan	nan	nan	nan	nan	nan	nan	nan	nan	nan	nan	nan	nan	nan	nan	nan	nan	nan	nan	nan	nan	nan	nan	0.82	0.7147	0.6756	0.6474	0.6174	0.5084	0.4037	0.363	0.2385	0.1698	0.1349	0.1635	0.1732	0.1732	0.1766	0.2167
ELMI003767	LIG	LIG_SH3_1	B7UM88_ECO27	B7UM88	122	128	0.758	0.2255	0.2432	0.2167	0.2255	0.2292	0.27	0.2748	0.282	0.2963	0.3311	0.3535	0.282	0.3578	0.3005	0.3146	0.3399	0.3578	0.2748	0.27	0.2865	0.3762	0.3717	0.4245	0.4651	0.3806	0.3762	0.3885	0.46	0.4556	0.4781	0.4149	0.4037	0.4116	0.3992	0.4513	0.4749	0.4333	0.4149	0.4967	0.4458	0.4333	0.4458
ELMI003768	LIG	LIG_SH3_1	B7UM88_ECO27	B7UM88	169	175	0.786729	0.5762	0.59	0.6124	0.6516	0.7079	0.7079	0.7688	0.754	0.754	0.7317	0.7573	0.7501	0.7605	0.835	0.7817	0.7869	0.8118	0.754	0.7232	0.7688	0.7342	0.6789	0.6604	0.665	0.6789	0.6474	0.6334	0.5992	0.5623	0.5762	0.5296	0.5514	0.5549	0.5229	0.5008	0.5583	0.5412	0.4703	0.5229	0.4781	0.4556	0.4967
ELMI003786	MOD	MOD_CAAXbox	Q5ZSJ2_LEGPH	Q5ZSJ2	441	444	0.703125	0.0425	0.0813	0.1088	0.1878	0.0909	0.0607	0.115	0.1178	0.0701	0.035	0.0286	0.0304	0.0308	0.0316	0.0514	0.049	0.0813	0.138	0.0677	0.0363	0.0526	0.0607	0.0376	0.0376	0.016	0.016	0.035	0.035	0.0813	0.1292	0.138	0.0965	0.0884	0.0789	0.0414	0.0414	0.0395	0.0268	0.0124	0.0274	0.0279	0.0144
ELMI003446	MOD	MOD_CAAXbox	Q5ZSZ1_LEGPH	Q5ZSZ1	154	157	0.7573	0.208	0.1805	0.1698	0.1117	0.1205	0.115	0.124	0.1088	0.106	0.1667	0.1698	0.1844	0.1178	0.0701	0.066	0.1088	0.0701	0.0884	0.1292	0.1698	0.2209	0.1921	0.124	0.1178	0.1635	0.1495	0.138	0.0813	0.1495	0.1495	0.1532	0.1566	0.0965	0.0991	0.1602	0.1602	0.1635	0.1566	0.1566	0.138	0.1495	0.1732
ELMI003763	TRG	TRG_ER_KDEL_1	E2AA_ECOLX	P13810	256	259	0.6724	0.1878	0.2432	0.2432	0.2602	0.2657	0.2333	0.2913	0.3053	0.3053	0.3225	0.3806	0.3717	0.3005	0.3225	0.27	0.2333	0.3184	0.2558	0.2786	0.2602	0.3399	0.3456	0.3806	0.3535	0.3578	0.3491	0.4245	0.4078	0.4037	0.3535	0.3359	0.3225	0.2483	0.3053	0.3005	0.3717	0.4078	0.3184	0.3263	0.3225	0.3225	0.3225
ELMI003447	MOD	MOD_CAAXbox	Q5ZSH6_LEGPH	Q5ZSH6	274	277	0.844125	0.2122	0.2531	0.2531	0.1921	0.138	0.0965	0.1532	0.1998	0.2748	0.2748	0.1998	0.27	0.2748	0.2333	0.2432	0.2385	0.3263	0.27	0.2531	0.3263	0.3005	0.2432	0.1766	0.1292	0.1732	0.2209	0.2167	0.2385	0.2255	0.2209	0.2483	0.3184	0.2292	0.2255	0.3005	0.3053	0.3005	0.282	0.2292	0.2602	0.2786	0.3184
ELMI003152	LIG	LIG_CSK_EPIYA_1	Q9RF15_HELPX	Q9RF15	890	894	0.51426	0.2748	0.3491	0.3717	0.3005	0.3146	0.3762	0.3456	0.282	0.3263	0.3311	0.27	0.2913	0.3578	0.2913	0.3146	0.3399	0.3535	0.3885	0.3491	0.3184	0.3184	0.3992	0.3847	0.3847	0.4333	0.4379	0.4333	0.46	0.4458	0.4781	0.4149	0.4703	0.4651	0.4513	0.5173	0.5253	0.46	0.3885	0.3847	0.4379	0.4078	0.3939
ELMI003153	LIG	LIG_CSK_EPIYA_1	Q9RF15_HELPX	Q9RF15	909	913	0.37258	0.3184	0.3184	0.3992	0.3847	0.3847	0.4333	0.4379	0.4333	0.46	0.4458	0.4781	0.4149	0.4703	0.4651	0.4513	0.5173	0.5253	0.46	0.3885	0.3847	0.4379	0.4078	0.3939	0.3939	0.3992	0.3359	0.3491	0.3359	0.3263	0.2602	0.282	0.27	0.3311	0.3263	0.2657	0.27	0.2602	0.1844	0.2531	0.282	0.2748	0.2432
ELMI003154	LIG	LIG_CSK_EPIYA_1	Q9RF15_HELPX	Q9RF15	962	966	0.43222	0.1805	0.1878	0.2558	0.2602	0.2041	0.2786	0.282	0.2483	0.2602	0.2913	0.363	0.3992	0.4078	0.4116	0.4781	0.4282	0.4203	0.5084	0.5126	0.5374	0.4703	0.4825	0.46	0.4556	0.4037	0.4781	0.4781	0.4703	0.5331	0.5253	0.5173	0.5253	0.4703	0.442	0.4379	0.4651	0.5126	0.5173	0.5374	0.4651	0.3762	0.4149
ELMI003155	LIG	LIG_CSK_EPIYA_1	Q9RF15_HELPX	Q9RF15	996	1000	0.42486	0.4379	0.4651	0.5126	0.5173	0.5374	0.4651	0.3762	0.4149	0.4749	0.442	0.4078	0.4556	0.4513	0.3885	0.4037	0.3717	0.3806	0.3184	0.3146	0.3762	0.3399	0.3399	0.3263	0.3005	0.27	0.2483	0.3184	0.3146	0.3399	0.3311	0.3263	0.3578	0.3762	0.3491	0.4078	0.3225	0.3806	0.3053	0.3717	0.3578	0.3578	0.4282
ELMI003156	LIG	LIG_CSK_EPIYA_1	Q9RF15_HELPX	Q9RF15	1030	1034	0.41776	0.4078	0.3225	0.3806	0.3053	0.3717	0.3578	0.3578	0.4282	0.4203	0.3578	0.3992	0.4379	0.3717	0.3717	0.4379	0.3847	0.3885	0.4458	0.4513	0.3847	0.4149	0.4513	0.5374	0.5412	0.5473	0.4967	0.4781	0.4651	0.3847	0.3885	0.4458	0.3806	0.3762	0.4458	0.4703	0.3939	0.4749	0.4037	0.3885	0.3847	0.4333	0.4458
ELMI003497	LIG	LIG_IBAR_NPY_1	TIR_ECO5T	C6UYL8	456	458	0.487967	0.4037	0.3939	0.363	0.2963	0.2657	0.2167	0.2167	0.2167	0.2041	0.1416	0.1958	0.1566	0.1844	0.138	0.1349	0.1178	0.1205	0.0884	0.1416	0.1532	0.1998	0.1998	0.1998	0.2558	0.2657	0.3399	0.4037	0.4037	0.3992	0.3939	0.4651	0.46	0.5084	0.5296	0.5762	0.5802	0.6035	0.6293	0.6756	0.6604	0.665	0.6681
ELMI003484	MOD	MOD_PRMT_GGRGG_1	TIR_ECO5T	C6UYL8	156	160	0.37608	0.5008	0.5514	0.5941	0.5802	0.6079	0.5229	0.5667	0.59	0.5583	0.5549	0.5229	0.5296	0.4967	0.5008	0.5173	0.4379	0.4379	0.3668	0.3939	0.4037	0.3992	0.3668	0.3535	0.2963	0.2963	0.2748	0.3456	0.3456	0.3225	0.3806	0.3096	0.3762	0.3939	0.3399	0.3399	0.3146	0.3939	0.3225	0.3992	0.4037	0.3992	0.3456
ELMI003353	LIG	LIG_GBD_Chelix_1	ESPFU_ECO5T	C6UYI3	130	138	0.6377	0.2385	0.3005	0.3184	0.2292	0.2255	0.2558	0.3359	0.3359	0.3939	0.3939	0.3184	0.3005	0.2786	0.3491	0.3491	0.363	0.2865	0.2786	0.3146	0.3359	0.4078	0.3992	0.4203	0.3992	0.46	0.4703	0.3668	0.3939	0.4116	0.4333	0.442	0.5008	0.4825	0.5126	0.5173	0.5229	0.5173	0.6035	0.6035	0.6442	0.5549	0.5802
ELMI003354	LIG	LIG_GBD_Chelix_1	ESPFU_ECO5T	C6UYI3	177	185	0.610044	0.6293	0.5623	0.5762	0.5711	0.5229	0.5126	0.5412	0.5514	0.5583	0.5043	0.5762	0.5802	0.5514	0.5374	0.6174	0.5583	0.5412	0.6035	0.6079	0.5331	0.5412	0.6219	0.6557	0.6557	0.6516	0.6219	0.6474	0.6293	0.6334	0.6412	0.7079	0.7147	0.6516	0.687	0.687	0.687	0.7342	0.7501	0.7458	0.7501	0.754	0.7501
ELMI003351	LIG	LIG_GBD_Chelix_1	ESPFU_ECO5T	C6UYI3	224	232	0.667867	0.7418	0.7147	0.7232	0.7111	0.6557	0.6293	0.687	0.6715	0.6789	0.6219	0.6124	0.6255	0.6079	0.59	0.6442	0.6035	0.5623	0.6293	0.6474	0.5583	0.5762	0.6442	0.6681	0.665	0.665	0.6174	0.6474	0.6219	0.6293	0.6374	0.6412	0.6412	0.5667	0.6079	0.6124	0.6174	0.665	0.6789	0.6715	0.6756	0.6789	0.6756
ELMI003350	LIG	LIG_GBD_Chelix_1	ESPFU_ECO5T	C6UYI3	271	279	0.659256	0.6516	0.6219	0.6255	0.6079	0.6174	0.5846	0.6474	0.6412	0.6474	0.59	0.5846	0.5992	0.5846	0.5667	0.6293	0.5846	0.5514	0.6219	0.6412	0.5623	0.5802	0.6516	0.6789	0.6789	0.6789	0.6374	0.6681	0.6442	0.6516	0.6604	0.7232	0.7232	0.6604	0.6944	0.6944	0.6984	0.7501	0.7644	0.7573	0.7605	0.7644	0.7605
ELMI003352	LIG	LIG_GBD_Chelix_1	ESPFU_ECO5T	C6UYI3	318	326	0.661678	0.7573	0.7418	0.7501	0.7388	0.6827	0.6557	0.7111	0.6984	0.7079	0.6474	0.6442	0.6557	0.6412	0.6293	0.6756	0.6412	0.6079	0.665	0.6827	0.6079	0.6219	0.6827	0.6944	0.6906	0.6906	0.6442	0.6715	0.6474	0.6557	0.6516	0.7147	0.7147	0.6516	0.687	0.687	0.6906	0.7388	0.754	0.7458	0.754	0.7573	0.754
ELMI003793	LIG	LIG_SH3_3	ESPFU_ECO5T	C6UYI3	107	113	0.695629	0.3992	0.3225	0.2167	0.124	0.0991	0.1205	0.1805	0.1698	0.106	0.1495	0.106	0.1041	0.1667	0.2657	0.2432	0.1805	0.2432	0.1766	0.1698	0.1844	0.1998	0.2122	0.1878	0.2385	0.3005	0.3184	0.2292	0.2255	0.2558	0.3359	0.3359	0.3939	0.3939	0.3184	0.3005	0.2786	0.3491	0.3491	0.363	0.2865	0.2786	0.3146
ELMI003794	LIG	LIG_SH3_3	ESPFU_ECO5T	C6UYI3	112	118	0.738757	0.1205	0.1805	0.1698	0.106	0.1495	0.106	0.1041	0.1667	0.2657	0.2432	0.1805	0.2432	0.1766	0.1698	0.1844	0.1998	0.2122	0.1878	0.2385	0.3005	0.3184	0.2292	0.2255	0.2558	0.3359	0.3359	0.3939	0.3939	0.3184	0.3005	0.2786	0.3491	0.3491	0.363	0.2865	0.2786	0.3146	0.3359	0.4078	0.3992	0.4203	0.3992
ELMI003795	LIG	LIG_SH3_3	ESPFU_ECO5T	C6UYI3	154	160	0.621686	0.46	0.4703	0.3668	0.3939	0.4116	0.4333	0.442	0.5008	0.4825	0.5126	0.5173	0.5229	0.5173	0.6035	0.6035	0.6442	0.5549	0.5802	0.6079	0.5412	0.5549	0.5992	0.6124	0.6293	0.5623	0.5762	0.5711	0.5229	0.5126	0.5412	0.5514	0.5583	0.5043	0.5762	0.5802	0.5514	0.5374	0.6174	0.5583	0.5412	0.6035	0.6079
ELMI003796	LIG	LIG_SH3_3	ESPFU_ECO5T	C6UYI3	159	165	0.666129	0.4333	0.442	0.5008	0.4825	0.5126	0.5173	0.5229	0.5173	0.6035	0.6035	0.6442	0.5549	0.5802	0.6079	0.5412	0.5549	0.5992	0.6124	0.6293	0.5623	0.5762	0.5711	0.5229	0.5126	0.5412	0.5514	0.5583	0.5043	0.5762	0.5802	0.5514	0.5374	0.6174	0.5583	0.5412	0.6035	0.6079	0.5331	0.5412	0.6219	0.6557	0.6557
ELMI003797	LIG	LIG_SH3_3	ESPFU_ECO5T	C6UYI3	201	207	0.7063	0.6516	0.6219	0.6474	0.6293	0.6334	0.6412	0.7079	0.7147	0.6516	0.687	0.687	0.687	0.7342	0.7501	0.7458	0.7501	0.754	0.7501	0.754	0.7232	0.6944	0.7147	0.8036	0.7418	0.7147	0.7232	0.7111	0.6557	0.6293	0.687	0.6715	0.6789	0.6219	0.6124	0.6255	0.6079	0.59	0.6442	0.6035	0.5623	0.6293	0.6474
ELMI003798	LIG	LIG_SH3_3	ESPFU_ECO5T	C6UYI3	206	212	0.7508	0.6412	0.7079	0.7147	0.6516	0.687	0.687	0.687	0.7342	0.7501	0.7458	0.7501	0.754	0.7501	0.754	0.7232	0.6944	0.7147	0.8036	0.7418	0.7147	0.7232	0.7111	0.6557	0.6293	0.687	0.6715	0.6789	0.6219	0.6124	0.6255	0.6079	0.59	0.6442	0.6035	0.5623	0.6293	0.6474	0.5583	0.5762	0.6442	0.6681	0.665
ELMI003799	LIG	LIG_SH3_3	ESPFU_ECO5T	C6UYI3	248	254	0.697771	0.665	0.6174	0.6474	0.6219	0.6293	0.6374	0.6412	0.6412	0.5667	0.6079	0.6124	0.6174	0.665	0.6789	0.6715	0.6756	0.6789	0.6756	0.6789	0.6442	0.6124	0.6334	0.7192	0.6516	0.6219	0.6255	0.6079	0.6174	0.5846	0.6474	0.6412	0.6474	0.59	0.5846	0.5992	0.5846	0.5667	0.6293	0.5846	0.5514	0.6219	0.6412
ELMI003801	LIG	LIG_SH3_3	ESPFU_ECO5T	C6UYI3	292	298	0.675257	0.6516	0.6789	0.6789	0.6789	0.6374	0.6681	0.6442	0.6516	0.6604	0.7232	0.7232	0.6604	0.6944	0.6944	0.6984	0.7501	0.7644	0.7573	0.7605	0.7644	0.7605	0.7644	0.7342	0.7079	0.7317	0.82	0.7573	0.7418	0.7501	0.7388	0.6827	0.6557	0.7111	0.6984	0.7079	0.6474	0.6442	0.6557	0.6412	0.6293	0.6756	0.6412
ELMI003485	MOD	MOD_PRMT_GGRGG_1	Q2YLH4_BRUA2	Q2YLH4	53	57	0.53864	nan	nan	nan	nan	nan	nan	nan	nan	nan	nan	nan	nan	nan	nan	nan	nan	nan	nan	nan	nan	nan	nan	nan	nan	nan	nan	nan	nan	nan	nan	nan	nan	nan	nan	nan	nan	nan	nan	nan	nan	nan	nan
ELMI003959	MOD	MOD_ProDKin_1	TACY_LISMO	P13128	41	47	0.694486	nan	nan	nan	nan	nan	nan	nan	nan	nan	nan	nan	nan	nan	nan	nan	nan	nan	nan	nan	nan	nan	nan	nan	nan	nan	nan	nan	nan	nan	nan	nan	nan	nan	nan	nan	nan	nan	nan	nan	nan	nan	nan
ELMI003924	LIG	LIG_SH2_CRK	A0A0H3MGJ2_CHLT2	A0A0H3MGJ2	496	500	0.61356	0.0965	0.1041	0.106	0.0909	0.1292	0.1566	0.1698	0.2963	0.3491	0.3491	0.4078	0.4879	0.5043	0.5084	0.4458	0.4282	0.4245	0.3668	0.4245	0.4651	0.4458	0.4149	0.4116	0.3456	0.4245	0.4458	0.4203	0.3847	0.4078	0.442	0.4379	0.4203	0.4651	0.3762	0.4149	0.4037	0.3668	0.3992	0.4781	0.4149	0.3885	0.3535
ELMI003925	LIG	LIG_SH2_CRK	A0A0H3MGJ2_CHLT2	A0A0H3MGJ2	504	508	0.63816	0.3491	0.3491	0.4078	0.4879	0.5043	0.5084	0.4458	0.4282	0.4245	0.3668	0.4245	0.4651	0.4458	0.4149	0.4116	0.3456	0.4245	0.4458	0.4203	0.3847	0.4078	0.442	0.4379	0.4203	0.4651	0.3762	0.4149	0.4037	0.3668	0.3992	0.4781	0.4149	0.3885	0.3535	0.3885	0.3311	0.4203	0.4037	0.3146	0.3263	0.3491	0.3491
ELMI003328	LIG	LIG_Vh1_VBS_1	B0BXR4_RICRO	B0BXR4	413	431	0.211579	0.2531	0.1998	0.2333	0.1958	0.1958	0.1921	0.1958	0.1732	0.106	0.1178	0.1732	0.1667	0.1998	0.2558	0.2558	0.1921	0.2041	0.1532	0.1456	0.2041	0.2748	0.2786	0.3535	0.3146	0.3939	0.3399	0.3535	0.3578	0.3491	0.4333	0.4703	0.3992	0.3847	0.3717	0.3939	0.3806	0.4513	0.442	0.5126	0.5008	0.5173	0.5173
ELMI003752	TRG	TRG_NLS_MonoExtC_3	Q5ZUS4_LEGPH	Q5ZUS4	53	58	0.664367	nan	nan	nan	nan	nan	nan	nan	nan	nan	nan	nan	nan	nan	nan	nan	nan	nan	nan	nan	nan	nan	nan	nan	nan	nan	nan	nan	nan	nan	nan	nan	nan	nan	nan	nan	nan	nan	nan	nan	nan	nan	nan
ELMI003751	TRG	TRG_NLS_MonoExtN_4	Q5ZUS4_LEGPH	Q5ZUS4	22	28	0.592114	nan	nan	nan	nan	nan	nan	nan	nan	nan	nan	nan	nan	nan	nan	nan	nan	nan	nan	nan	nan	nan	nan	nan	nan	nan	nan	nan	nan	nan	nan	nan	nan	nan	nan	nan	nan	nan	nan	nan	nan	nan	nan
ELMI002116	LIG	LIG_FHA_1	GARA_MYCTU	P9WJA9	19	25	0.458914	nan	nan	nan	nan	nan	nan	nan	nan	nan	nan	nan	nan	nan	nan	nan	nan	nan	nan	nan	nan	nan	nan	nan	nan	nan	nan	nan	nan	nan	nan	nan	nan	nan	nan	nan	nan	nan	nan	nan	nan	nan	nan
ELMI003758	LIG	LIG_Integrin_RGD_1	FHAB_BORPE	P12255	1097	1099	0.4849	0.4078	0.4116	0.3456	0.3359	0.3717	0.3263	0.3263	0.3184	0.3535	0.3146	0.2385	0.2432	0.2483	0.1958	0.2333	0.1998	0.2167	0.2255	0.1998	0.1958	0.1566	0.1117	0.124	0.124	0.1178	0.138	0.1698	0.1921	0.1416	0.1416	0.1205	0.1844	0.1878	0.2122	0.2432	0.2385	0.2748	0.2558	0.282	0.3184	0.2531	0.2913
ELMI003791	LIG	LIG_Vh1_VBS_1	Q824H6_CHLCV	Q824H6	746	764	0.573279	0.5992	0.5711	0.6124	0.6174	0.5549	0.5711	0.5802	0.5173	0.4651	0.4967	0.5374	0.4749	0.4749	0.5331	0.5583	0.4879	0.5253	0.5583	0.5296	0.46	0.4556	0.4703	0.5126	0.4967	0.4967	0.4825	0.4078	0.4037	0.4149	0.5084	0.4781	0.46	0.5229	0.4556	0.4556	0.4458	0.4556	0.3762	0.3535	0.3535	0.3491	0.3491
ELMI003792	LIG	LIG_Vh1_VBS_1	Q824H6_CHLCV	Q824H6	806	824	0.312958	0.3885	0.4651	0.4513	0.4078	0.4203	0.4379	0.4513	0.4513	0.4282	0.4245	0.4458	0.5008	0.5473	0.4749	0.5549	0.5229	0.5296	0.5473	0.5941	0.6255	0.6474	0.6442	0.6412	0.6374	0.6827	0.665	0.6557	0.6412	0.6715	0.7034	0.6681	0.7232	0.7275	0.6906	0.7147	0.6827	0.6906	0.6789	0.6442	0.6604	0.6789	0.6334
ELMI003926	LIG	LIG_Vh1_VBS_1	Q824H6_CHLCV	Q824H6	850	868	0.619963	0.6255	0.5667	0.5802	0.5549	0.5374	0.5043	0.5229	0.5549	0.5374	0.5331	0.5514	0.5667	0.5711	0.5296	0.5623	0.5762	0.5941	0.5762	0.6334	0.6516	0.6604	0.7034	0.7232	0.6944	0.7111	0.7275	0.7275	0.6984	0.6715	0.6604	0.6681	0.6681	0.687	0.6906	0.7275	0.7111	0.7147	0.7079	0.7275	0.6984	0.6827	0.6715
ELMI003762	LIG	LIG_FHA_1	ODHI_CORGL	Q8NQJ3	12	18	0.664371	nan	nan	nan	nan	nan	nan	nan	nan	nan	nan	nan	nan	nan	nan	nan	nan	nan	nan	nan	nan	nan	nan	nan	nan	nan	nan	nan	nan	nan	nan	nan	nan	nan	nan	nan	nan	nan	nan	nan	nan	nan	nan
ELMI003577	TRG	TRG_ER_FFAT_1	Y005_CHLTR	O84008	285	293	0.572533	0.4116	0.3939	0.3847	0.442	0.4245	0.4333	0.4458	0.3491	0.3578	0.363	0.3668	0.3578	0.3456	0.3668	0.3885	0.4458	0.4556	0.4556	0.4556	0.4651	0.4078	0.4918	0.4651	0.4116	0.4078	0.4078	0.3939	0.3359	0.442	0.4282	0.4078	0.4116	0.46	0.5253	0.5043	0.4513	0.3885	0.3885	0.4556	0.4513	0.4149	0.4703
ELMI003524	TRG	TRG_ER_FFAT_2	Y005_CHLTR	O84008	261	269	0.690889	0.2432	0.2167	0.2122	0.2913	0.2913	0.2963	0.2432	0.2602	0.2602	0.3399	0.3399	0.3399	0.3359	0.3399	0.3359	0.3535	0.3359	0.3184	0.3184	0.3184	0.3146	0.3263	0.3668	0.4651	0.4116	0.3939	0.3847	0.442	0.4245	0.4333	0.4458	0.3491	0.3578	0.363	0.3668	0.3578	0.3456	0.3668	0.3885	0.4458	0.4556	0.4556
ELMI003390	DOC	DOC_MAPK_MEF2A_6	SPVC_SALTY	P0A2M9	5	12	0.334763	nan	nan	nan	nan	nan	nan	nan	nan	nan	nan	nan	nan	nan	nan	nan	nan	nan	nan	nan	nan	nan	nan	nan	nan	nan	nan	nan	nan	nan	nan	nan	nan	nan	nan	nan	nan	nan	nan	nan	nan	nan	nan
ELMI003162	LIG	LIG_CSK_EPIYA_1	Q5QT01_BARHN	Q5QT01	34	38	0.73736	nan	nan	nan	nan	nan	nan	nan	nan	nan	nan	nan	nan	nan	nan	nan	nan	nan	nan	nan	nan	nan	nan	nan	nan	nan	nan	nan	nan	nan	nan	nan	nan	nan	nan	nan	nan	nan	nan	nan	nan	nan	nan
ELMI003443	MOD	MOD_CAAXbox	Q5ZTL7_LEGPH	Q5ZTL7	169	172	0.619875	0.1205	0.1844	0.282	0.2786	0.1844	0.2558	0.3005	0.3491	0.3762	0.3939	0.3939	0.3885	0.3096	0.3146	0.3146	0.3225	0.3263	0.3847	0.4078	0.3311	0.3456	0.3847	0.3578	0.2748	0.282	0.363	0.3578	0.3053	0.2385	0.2483	0.2483	0.2122	0.2167	0.2167	0.1532	0.1266	0.1292	0.1266	0.0858	0.0677	0.0621	0.0965
ELMI003391	LIG	LIG_Actin_WH2_1	Q87GE5_VIBPA	Q87GE5	205	223	0.501	0.6293	0.5846	0.5846	0.5941	0.6604	0.6255	0.6255	0.6474	0.6374	0.6255	0.6715	0.6604	0.6557	0.6334	0.687	0.6715	0.6079	0.6334	0.6219	0.6124	0.6715	0.6681	0.7079	0.665	0.6516	0.6442	0.6789	0.6219	0.6293	0.6412	0.6374	0.5992	0.59	0.5331	0.5762	0.5623	0.5412	0.5846	0.5802	0.5762	0.5126	0.4967
ELMI003394	LIG	LIG_Actin_WH2_2	Q87GE5_VIBPA	Q87GE5	135	151	0.547271	0.1349	0.138	0.115	0.1205	0.1766	0.115	0.115	0.1667	0.2602	0.2041	0.208	0.2209	0.2913	0.3992	0.3668	0.3806	0.442	0.4245	0.4556	0.5126	0.5296	0.5331	0.5331	0.6374	0.6334	0.5711	0.6412	0.6374	0.5762	0.5846	0.59	0.5802	0.5711	0.5762	0.5802	0.6035	0.5846	0.5623	0.5711	0.4825	0.5008	0.5008
ELMI003395	LIG	LIG_Actin_WH2_2	Q87GE5_VIBPA	Q87GE5	166	182	0.506806	0.5802	0.5711	0.5762	0.5802	0.6035	0.5846	0.5623	0.5711	0.4825	0.5008	0.5008	0.5084	0.4513	0.4651	0.4078	0.46	0.3992	0.4037	0.4703	0.4703	0.5173	0.5173	0.46	0.46	0.4781	0.46	0.4967	0.5296	0.4825	0.5583	0.5473	0.5296	0.4781	0.5473	0.5473	0.5802	0.5992	0.6756	0.6334	0.6293	0.5846	0.5846
ELMI003784	LIG	LIG_CSK_EPIYA_1	G1UB82_HAEDU	G1UB82	2595	2599	0.57544	0.4333	0.4333	0.442	0.4149	0.4333	0.4781	0.4245	0.4245	0.4116	0.4037	0.4651	0.4825	0.4879	0.4879	0.4879	0.4967	0.4967	0.4379	0.5043	0.4282	0.5173	0.4879	0.4781	0.5253	0.5084	0.4918	0.4556	0.5084	0.5126	0.4967	0.5084	0.5126	0.4556	0.4513	0.4703	0.5253	0.5711	0.5549	0.6412	0.6412	0.6715	0.5992
ELMI003756	LIG	LIG_CSK_EPIYA_1	G1UB82_HAEDU	G1UB82	2671	2675	0.51428	0.5583	0.5043	0.5549	0.6255	0.6174	0.6219	0.6124	0.665	0.6715	0.6604	0.6219	0.6035	0.6255	0.6442	0.6442	0.7232	0.6604	0.59	0.6442	0.6442	0.5711	0.5846	0.6293	0.6219	0.6255	0.6124	0.5846	0.5374	0.5173	0.5173	0.5043	0.5473	0.5126	0.4967	0.442	0.4556	0.4379	0.4749	0.4749	0.4967	0.4703	0.4703
ELMI003769	LIG	LIG_PDZ_Class_1	B7UR60_ECO27	B7UR60	435	440	0.78035	0.1732	0.1805	0.1349	0.1958	0.1205	0.1766	0.1805	0.1178	0.0965	0.0935	0.124	0.1322	0.0677	0.066	0.0701	0.0965	0.1292	0.1178	0.1732	0.1998	0.1178	0.138	0.1292	0.138	0.0935	0.0991	0.1088	0.0935	0.138	0.1566	0.1635	0.1667	0.115	0.124	0.1416	0.1322	0.1495	0.1495	0.2255	0.1732	0.1844	0.282
ELMI003780	LIG	LIG_CSK_EPIYA_1	Q5QT00_BARHN	Q5QT00	210	214	0.84678	0.7605	0.7951	0.7951	0.8158	0.7817	0.7951	0.8036	0.8118	0.82	0.835	0.8424	0.8556	0.8283	0.8595	0.9103	0.9162	0.9235	0.8886	0.9235	0.9119	0.904	0.8886	0.8857	0.9257	0.928	0.9316	0.918	0.918	0.8984	0.8626	0.8424	0.82	0.8283	0.8391	0.8556	0.8521	0.8626	0.8556	0.8521	0.8556	0.8488	0.8677
ELMI003781	LIG	LIG_CSK_EPIYA_1	Q5QT00_BARHN	Q5QT00	238	242	0.83624	0.8984	0.8626	0.8424	0.82	0.8283	0.8391	0.8556	0.8521	0.8626	0.8556	0.8521	0.8556	0.8488	0.8677	0.892	0.8886	0.8857	0.8886	0.9009	0.9119	0.892	0.904	0.9348	0.9392	0.9447	0.9162	0.9257	0.9141	0.9009	0.8823	0.8823	0.918	0.9119	0.9162	0.8984	0.8984	0.8746	0.8311	0.8074	0.7817	0.7951	0.8074
ELMI003782	LIG	LIG_CSK_EPIYA_1	Q5QT00_BARHN	Q5QT00	266	270	0.82282	0.9009	0.8823	0.8823	0.918	0.9119	0.9162	0.8984	0.8984	0.8746	0.8311	0.8074	0.7817	0.7951	0.8074	0.8283	0.82	0.8118	0.8242	0.8595	0.865	0.8488	0.8626	0.8746	0.8857	0.8626	0.8677	0.8677	0.8781	0.8595	0.8746	0.904	0.9162	0.9235	0.9119	0.9119	0.9141	0.8945	0.8677	0.8521	0.8391	0.8391	0.8283
ELMI003783	LIG	LIG_CSK_EPIYA_1	Q5QT00_BARHN	Q5QT00	294	298	0.74298	0.8595	0.8746	0.904	0.9162	0.9235	0.9119	0.9119	0.9141	0.8945	0.8677	0.8521	0.8391	0.8391	0.8283	0.8391	0.8424	0.8311	0.8488	0.8457	0.8626	0.8457	0.8521	0.8595	0.8626	0.8391	0.8424	0.8457	0.8488	0.8311	0.8488	0.8823	0.8945	0.9009	0.8823	0.904	0.904	0.8746	0.8488	0.8391	0.8283	0.8283	0.8118
ELMI003161	LIG	LIG_CSK_EPIYA_1	Q5QT02_BARHN	Q5QT02	208	212	0.8117	0.5253	0.5126	0.5173	0.5514	0.5374	0.5412	0.5473	0.5992	0.5846	0.6681	0.665	0.6827	0.7573	0.754	0.7605	0.6944	0.6984	0.7388	0.7317	0.687	0.754	0.6984	0.7147	0.7147	0.7501	0.754	0.7501	0.7458	0.7232	0.7418	0.7317	0.7034	0.7111	0.6442	0.6412	0.6374	0.6334	0.6293	0.6255	0.6079	0.6035	0.5802
ELMI003753	TRG	TRG_NLS_MonoExtC_3	A0A1B4JR46_BURTH	A0A1B4JR46	155	160	0.5305	0.5084	0.5173	0.4918	0.4379	0.4203	0.4203	0.4078	0.3311	0.3456	0.3359	0.3053	0.3096	0.2865	0.2748	0.2602	0.2558	0.3146	0.3096	0.3717	0.2786	0.2483	0.2786	0.2748	0.2292	0.2963	0.2531	0.2657	0.282	0.2748	0.2748	0.27	0.2558	0.1998	0.1635	0.115	0.1602	0.1921	0.1322	0.1322	0.1349	0.138	0.1532
ELMI003397	LIG	LIG_Actin_WH2_2	B4Y9V9_BURPE	B4Y9V9	57	74	0.398833	nan	nan	nan	nan	nan	nan	nan	nan	nan	nan	nan	nan	nan	nan	nan	nan	nan	nan	nan	nan	nan	nan	nan	nan	nan	nan	nan	nan	nan	nan	nan	nan	nan	nan	nan	nan	nan	nan	nan	nan	nan	nan
ELMI003754	TRG	TRG_NLS_Bipartite_1	POPB_RALSO	Q9RBS1	98	118	0.720881	nan	nan	nan	0.9731	0.9624	0.9447	0.9235	0.904	0.8457	0.8118	0.7772	0.7501	0.6681	0.6293	0.6681	0.6516	0.6442	0.6442	0.665	0.6681	0.6906	0.6827	0.6789	0.7034	0.665	0.687	0.7079	0.7034	0.7232	0.7772	0.7342	0.7342	0.7388	0.7501	0.7275	0.7034	0.7342	0.7317	0.6944	0.6715	0.6984	0.6557
ELMI003922	TRG	TRG_NLS_MonoCore_2	AVRB3_XANEU	P14727	1103	1108	0.50945	0.5374	0.4879	0.5173	0.5296	0.5043	0.5711	0.5762	0.59	0.5802	0.5846	0.5623	0.5583	0.6516	0.6255	0.6293	0.6442	0.6442	0.6334	0.6474	0.7147	0.7317	0.7317	0.7912	0.8158	0.8074	0.7869	0.7951	0.7724	0.7458	0.7418	0.7418	0.7573	0.7317	0.7079	0.7147	0.6906	0.6681	0.6756	0.665	0.6715	0.6756	0.6789
ELMI003777	TRG	TRG_NLS_MonoExtC_3	AVRB3_XANEU	P14727	1020	1025	0.70835	0.282	0.3456	0.3005	0.3005	0.3885	0.3992	0.3992	0.3939	0.3717	0.4078	0.4037	0.4245	0.4513	0.5229	0.5084	0.5043	0.5173	0.5941	0.5126	0.4781	0.5084	0.4879	0.4918	0.5711	0.59	0.5229	0.5229	0.4651	0.3939	0.3939	0.3005	0.2865	0.2786	0.1958	0.1878	0.1921	0.1878	0.208	0.1732	0.2385	0.2292	0.1349
ELMI003755	TRG	TRG_NLS_MonoExtC_3	AVRB3_XANEU	P14727	1066	1072	0.717614	0.1844	0.1844	0.1532	0.2122	0.1732	0.2531	0.3399	0.3146	0.4037	0.3311	0.2657	0.2786	0.1878	0.1532	0.1416	0.1667	0.1958	0.1958	0.1349	0.1667	0.2041	0.1495	0.1456	0.2041	0.2041	0.2483	0.2531	0.2558	0.2041	0.2292	0.3263	0.3762	0.363	0.4379	0.5229	0.4513	0.4651	0.5374	0.4879	0.5173	0.5296	0.5043
ELMI003921	TRG	TRG_NLS_MonoExtN_4	A0A0H3LYM0_BORBR	A0A0H3LYM0	155	160	0.586267	0.4879	0.4781	0.5084	0.5043	0.4918	0.4556	0.4203	0.3939	0.3992	0.4078	0.3762	0.3847	0.3847	0.3491	0.4245	0.4037	0.3939	0.3806	0.3762	0.4282	0.4149	0.4703	0.3847	0.3847	0.4116	0.4203	0.3762	0.4149	0.3847	0.3939	0.3992	0.3885	0.3578	0.3399	0.3399	0.3225	0.3263	0.282	0.2865	0.2786	0.2255	0.2167
ELMI003778	TRG	TRG_NLS_MonoExtC_3	D2KNN0_ANAPH	D2KNN0	1059	1064	0.582783	0.3359	0.3096	0.3359	0.3578	0.3359	0.3578	0.3359	0.3359	0.3717	0.4333	0.4749	0.4703	0.5473	0.5623	0.59	0.5667	0.5667	0.5514	0.5711	0.5802	0.5583	0.5667	0.5583	0.5173	0.4879	0.5412	0.5623	0.5846	0.6035	0.6219	0.6412	0.6374	0.6374	0.5667	0.5008	0.4825	0.5514	0.6334	0.59	0.5514	0.5008	0.5667
ELMI003159	LIG	LIG_CSK_EPIYA_1	Q7VLE8_HAEDU	Q7VLE8	2466	2470	0.57544	0.4333	0.4333	0.442	0.4149	0.4333	0.4781	0.4245	0.4245	0.4116	0.4037	0.4651	0.4825	0.4879	0.4879	0.4879	0.4967	0.4967	0.4379	0.5043	0.4282	0.5173	0.4879	0.4781	0.5253	0.5084	0.4918	0.4556	0.5084	0.5126	0.4967	0.5084	0.5126	0.4556	0.4513	0.4703	0.5253	0.5711	0.5549	0.6412	0.6412	0.6715	0.5992
ELMI003160	LIG	LIG_CSK_EPIYA_1	Q7VLE8_HAEDU	Q7VLE8	2542	2546	0.51428	0.5583	0.5043	0.5549	0.6255	0.6174	0.6219	0.6124	0.665	0.6715	0.6604	0.6219	0.6035	0.6255	0.6442	0.6442	0.7232	0.6604	0.59	0.6442	0.6442	0.5711	0.5846	0.6293	0.6219	0.6255	0.6124	0.5846	0.5374	0.5173	0.5173	0.5043	0.5473	0.5126	0.4967	0.442	0.4556	0.4379	0.4749	0.4749	0.4967	0.4703	0.4703
ELMI000489	TRG	TRG_ER_KDEL_1	CHTA_VIBCH	P01555	255	258	0.8081	0.0965	0.1805	0.1667	0.1117	0.1566	0.1635	0.1732	0.1805	0.1732	0.2255	0.2385	0.2122	0.1805	0.2748	0.2865	0.2209	0.2255	0.1766	0.1667	0.2333	0.1805	0.1844	0.208	0.3053	0.3717	0.3668	0.3456	0.3311	0.3263	0.4149	0.4513	0.4458	0.4037	0.3885	0.3668	0.3535	0.4078	0.4245	0.5043	0.5253	0.4379	0.5126
ELMI003789	MOD	MOD_ProDKin_1	INCA_CHLCV	H2VFV1	14	20	0.559057	nan	nan	nan	nan	nan	nan	nan	nan	nan	nan	nan	nan	nan	nan	nan	nan	nan	nan	nan	nan	nan	nan	nan	nan	nan	nan	nan	nan	nan	nan	nan	nan	nan	nan	nan	nan	nan	nan	nan	nan	nan	nan
ELMI003448	MOD	MOD_CAAXbox	SIFA_SALTY	Q56061	333	336	0.44635	0.3762	0.282	0.3184	0.3263	0.3263	0.3399	0.2531	0.2786	0.3146	0.3359	0.3263	0.3263	0.3491	0.3311	0.4203	0.3263	0.3491	0.3668	0.3578	0.3146	0.3847	0.3992	0.4078	0.3359	0.2531	0.2963	0.3005	0.3717	0.3399	0.2209	0.1958	0.1732	0.115	0.0723	0.0771	0.0607	0.1088	0.1178	0.1205	0.1349	0.1878	0.1921
ELMI003788	LIG	LIG_PDZ_Class_1	B7ULW4_ECO27	B7ULW4	288	293	0.6141	0.2209	0.1495	0.1416	0.1635	0.2385	0.2385	0.1878	0.1878	0.1844	0.2333	0.2255	0.1667	0.1602	0.2122	0.1416	0.1349	0.1416	0.0858	0.1018	0.1266	0.1921	0.1698	0.2657	0.2602	0.27	0.1766	0.1205	0.1878	0.1667	0.1117	0.106	0.0991	0.0935	0.1602	0.1732	0.2483	0.2432	0.1667	0.1844	0.0991	0.0771	0.0744
ELMI003771	LIG	LIG_PDZ_Class_1	Q7DB76_ECO57	Q7DB76	198	203	0.638067	0.4245	0.4245	0.3535	0.282	0.3456	0.3184	0.2602	0.3359	0.4037	0.3762	0.3053	0.3146	0.3184	0.3491	0.3311	0.4078	0.3762	0.3806	0.3762	0.3535	0.363	0.363	0.3668	0.3668	0.442	0.4458	0.3992	0.3847	0.3847	0.3847	0.4203	0.4879	0.4149	0.3359	0.3096	0.3847	0.3717	0.3399	0.3456	0.3491	0.3847	0.3096
ELMI003790	LIG	LIG_Integrin_RGD_1	Q8KMK0_9MOLU	Q8KMK0	462	464	0.1275	0.2292	0.2292	0.3311	0.3578	0.3359	0.282	0.3005	0.3225	0.363	0.3359	0.4282	0.4116	0.4282	0.5084	0.442	0.5229	0.5583	0.6255	0.6293	0.5549	0.5623	0.4918	0.4967	0.4203	0.4458	0.4379	0.4967	0.4825	0.5412	0.5296	0.5583	0.5374	0.5623	0.4918	0.4781	0.5008	0.5084	0.5412	0.5126	0.4918	0.5043	0.4513
ELMI003765	LIG	LIG_14-3-3_CanoR_1	Q888Y7_PSESM	Q888Y7	48	53	0.461883	nan	nan	nan	nan	nan	nan	nan	nan	nan	nan	nan	nan	nan	nan	nan	nan	nan	nan	nan	nan	nan	nan	nan	nan	nan	nan	nan	nan	nan	nan	nan	nan	nan	nan	nan	nan	nan	nan	nan	nan	nan	nan
ELMI003923	TRG	TRG_NLS_Bipartite_1	W5U6C5_LISMN	W5U6C5	162	184	0.264343	0.27	0.282	0.208	0.2385	0.2167	0.2209	0.1998	0.1495	0.1921	0.1921	0.2122	0.208	0.1495	0.138	0.1456	0.1921	0.2483	0.1766	0.1921	0.2041	0.2748	0.3005	0.2209	0.3053	0.3053	0.2558	0.2786	0.1921	0.2385	0.2432	0.2483	0.2333	0.1732	0.2432	0.3225	0.3146	0.2292	0.2333	0.3146	0.2963	0.2748	0.2558
ELMI003486	MOD	MOD_PRMT_GGRGG_1	A0A0H3LXR6_BORBR	A0A0H3LXR6	420	424	0.69006	0.6035	0.6174	0.6334	0.6516	0.6474	0.6789	0.7034	0.6944	0.687	0.6906	0.687	0.7079	0.7079	0.7111	0.754	0.7951	0.8036	0.8556	0.8626	0.8746	0.8746	0.8746	0.8857	0.8823	0.8886	0.8713	0.8626	0.8945	0.904	0.9257	0.928	0.9299	0.9316	0.9369	0.9491	0.9587	0.9392	0.9491	0.9423	0.9466	0.9392	0.9162
[truncated: 159 more columns]

## Sheet: merged_bacteria_coil_conf
elm_accession	elm_type	elm_identifier	elm_protein_name	elm_protein_id	orig_start	orig_end	elm_mean	-100	-99	-98	-97	-96	-95	-94	-93	-92	-91	-90	-89	-88	-87	-86	-85	-84	-83	-82	-81	-80	-79	-78	-77	-76	-75	-74	-73	-72	-71	-70	-69	-68	-67	-66	-65	-64	-63	-62	-61	-60	-59
ELMI003486	MOD	MOD_PRMT_GGRGG_1	A0A0H3LXR6_BORBR	A0A0H3LXR6	420	424	0.999712	0.982768	0.977256	0.96681	0.979434	0.985052	0.989625	0.989015	0.996855	0.998912	0.99885	0.999183	0.99889	0.999254	0.999551	0.999488	0.99931	0.999674	0.999716	0.999827	0.999839	0.999874	0.999771	0.999802	0.99973	0.999949	0.999929	0.999913	0.999848	0.999569	0.999759	0.999676	0.999698	0.99947	0.999702	0.99985	0.999819	0.999894	0.999805	0.999815	0.999969	0.999952	0.999936
ELMI003921	TRG	TRG_NLS_MonoExtN_4	A0A0H3LYM0_BORBR	A0A0H3LYM0	155	160	0.718922	0.982677	0.971439	0.862678	0.713455	0.361678	0.25378	0.136097	0.0417988	0.0148283	0.0425925	0.786529	0.832553	0.8967	0.97803	0.556926	0.0562451	0.0712554	0.163944	0.649852	0.666592	0.59328	0.64913	0.748832	0.713371	0.144678	0.0375118	0.0888473	0.213155	0.601895	0.598255	0.644977	0.77086	0.845466	0.919928	0.960603	0.943962	0.3671	0.013289	0.0240436	0.0125141	0.0523868	0.68405
ELMI003924	LIG	LIG_SH2_CRK	A0A0H3MGJ2_CHLT2	A0A0H3MGJ2	496	500	0.863193	0.197956	0.686944	0.978062	0.809654	0.560388	0.318604	0.148017	0.105181	0.195065	0.202876	0.789489	0.677368	0.693409	0.90253	0.971732	0.2507	0.272836	0.122184	0.166026	0.219277	0.0604949	0.025692	0.0129694	0.00406008	0.00404889	0.00313343	0.00689722	0.00456469	0.006433	0.0108959	0.0597542	0.53079	0.931211	0.584054	0.269525	0.161194	0.771857	0.908517	0.938552	0.872435	0.760427	0.161112
ELMI003925	LIG	LIG_SH2_CRK	A0A0H3MGJ2_CHLT2	A0A0H3MGJ2	504	508	0.917529	0.195065	0.202876	0.789489	0.677368	0.693409	0.90253	0.971732	0.2507	0.272836	0.122184	0.166026	0.219277	0.0604949	0.025692	0.0129694	0.00406008	0.00404889	0.00313343	0.00689722	0.00456469	0.006433	0.0108959	0.0597542	0.53079	0.931211	0.584054	0.269525	0.161194	0.771857	0.908517	0.938552	0.872435	0.760427	0.161112	0.253869	0.329066	0.423112	0.430936	0.27393	0.261441	0.23618	0.203565
ELMI003774	CLV	CLV_C14_Caspase3-7	A0A0H3NIK3_SALTS	A0A0H3NIK3	483	487	0.462992	0.235432	0.701969	0.954616	0.938113	0.657028	0.61386	0.252509	0.261582	0.26113	0.428688	0.445506	0.463441	0.197529	0.143043	0.155681	0.194864	0.0131738	0.00358372	0.00851438	0.00858377	0.105848	0.482835	0.9887	0.572191	0.488349	0.399969	0.480423	0.828522	0.989747	0.0220997	0.0128589	0.00599001	0.00437127	0.0164836	0.027209	0.0633623	0.0305001	0.0404553	0.0265759	0.0388169	0.0330455	0.0304084
ELMI003753	TRG	TRG_NLS_MonoExtC_3	A0A1B4JR46_BURTH	A0A1B4JR46	155	160	0.943552	0.768577	0.553729	0.516754	0.153497	0.060013	0.0332305	0.069947	0.458103	0.756776	0.864001	0.930831	0.479743	0.0733578	0.0969343	0.254498	0.663473	0.617249	0.508476	0.62668	0.808491	0.779818	0.137178	0.049773	0.105451	0.279071	0.564979	0.539627	0.61177	0.773658	0.863353	0.931731	0.956302	0.938461	0.389802	0.0133917	0.0235144	0.00592088	0.0186516	0.0343223	0.992569	0.996238	0.0244554
ELMI003779	LIG	LIG_CSK_EPIYA_1	A0S0L6_ANAPH	A0S0L6	1095	1099	0.997824	0.95176	0.957794	0.945605	0.949196	0.967449	0.96741	0.967323	0.98496	0.989851	0.99118	0.991489	0.993848	0.994602	0.992004	0.984589	0.974093	0.980184	0.981166	0.981982	0.986827	0.988743	0.985537	0.988875	0.995673	0.997784	0.992268	0.996987	0.990334	0.993088	0.992222	0.98732	0.991432	0.986027	0.98604	0.983796	0.989914	0.993545	0.989557	0.990357	0.99077	0.991427	0.990646
ELMI003328	LIG	LIG_Vh1_VBS_1	B0BXR4_RICRO	B0BXR4	413	431	0.0861782	0.09304	0.0280293	0.00562928	0.0101768	0.0229035	0.997741	0.996219	0.0231788	0.00214159	0.00390732	0.00930619	0.0902206	0.139318	0.247316	0.537207	0.225844	0.208498	0.0614291	0.0604546	0.0827858	0.0576013	0.0653814	0.150943	0.248835	0.18988	0.132846	0.103841	0.218254	0.808348	0.968728	0.968682	0.90792	0.845036	0.500252	0.617052	0.896825	0.773554	0.631134	0.64521	0.574509	0.598061	0.606122
ELMI003397	LIG	LIG_Actin_WH2_2	B4Y9V9_BURPE	B4Y9V9	57	74	0.992548	nan	nan	nan	nan	nan	nan	nan	nan	nan	nan	nan	nan	nan	nan	nan	nan	nan	nan	nan	nan	nan	nan	nan	nan	nan	nan	nan	nan	nan	nan	nan	nan	nan	nan	nan	nan	nan	nan	nan	nan	nan	nan
ELMI003761	LIG	LIG_14-3-3_CterR_2	B7SCI4_CHLTH	B7SCI4	163	167	0.977973	0.400201	0.0282938	0.0452641	0.0200853	0.00783197	0.0086232	0.00989161	0.00770136	0.00715033	0.00406307	0.00369939	0.0102475	0.0087325	0.00358859	0.00771855	0.00795249	0.00726895	0.00559943	0.0105154	0.00632186	0.0117574	0.0309672	0.125151	0.243424	0.309912	0.142469	0.112371	0.0728388	0.122556	0.152174	0.307081	0.45153	0.691063	0.780744	0.845315	0.946363	0.997989	0.93813	0.976866	0.968974	0.981987	0.995171
ELMI003788	LIG	LIG_PDZ_Class_1	B7ULW4_ECO27	B7ULW4	288	293	0.377938	0.0275575	0.0377958	0.0574911	0.392441	0.559368	0.774604	0.95432	0.964578	0.23917	0.0615828	0.0129151	0.0024687	0.0037711	0.0135214	0.111277	0.761469	0.863394	0.956387	0.877071	0.275274	0.144921	0.292451	0.349695	0.523696	0.868243	0.862741	0.832422	0.989613	0.987552	0.055959	0.0471513	0.0153331	0.00465747	0.0018796	0.000865936	0.000766188	0.000442111	0.00117938	0.00149218	0.00183391	0.000680553	0.00188375
ELMI003764	LIG	LIG_14-3-3_CanoR_1	B7UM88_ECO27	B7UM88	22	31	0.991161	nan	nan	nan	nan	nan	nan	nan	nan	nan	nan	nan	nan	nan	nan	nan	nan	nan	nan	nan	nan	nan	nan	nan	nan	nan	nan	nan	nan	nan	nan	nan	nan	nan	nan	nan	nan	nan	nan	nan	nan	nan	nan
ELMI003347	LIG	LIG_GBD_Chelix_1	B7UM88_ECO27	B7UM88	96	104	0.697555	nan	nan	nan	nan	nan	0.999934	0.997862	0.996111	0.997515	0.994936	0.991428	0.993841	0.992642	0.987868	0.981786	0.987339	0.977075	0.979947	0.984626	0.989743	0.986883	0.98868	0.989819	0.985529	0.982083	0.979984	0.987525	0.987133	0.984466	0.986985	0.991969	0.996501	0.996754	0.996823	0.996119	0.987331	0.987811	0.988125	0.992067	0.983753	0.979211	0.978131
ELMI003348	LIG	LIG_GBD_Chelix_1	B7UM88_ECO27	B7UM88	143	151	0.581197	0.980256	0.975457	0.986179	0.985656	0.99012	0.993305	0.9938	0.983207	0.986427	0.991273	0.982785	0.983449	0.985141	0.974729	0.975392	0.959468	0.948013	0.95941	0.959191	0.976091	0.976728	0.989383	0.978657	0.967122	0.973525	0.981549	0.984984	0.990331	0.992657	0.998025	0.998814	0.99799	0.997007	0.997699	0.998658	0.999912	0.999897	0.999865	0.999457	0.998657	0.999376	0.999373
ELMI003349	LIG	LIG_GBD_Chelix_1	B7UM88_ECO27	B7UM88	189	197	0.209124	0.988009	0.981635	0.992818	0.990516	0.997065	0.996169	0.702789	0.679546	0.644078	0.712667	0.761635	0.815767	0.712772	0.656621	0.630742	0.664164	0.665885	0.72141	0.838809	0.902005	0.923671	0.930305	0.92536	0.931155	0.943812	0.952297	0.966772	0.987823	0.992722	0.996518	0.999476	0.999722	0.999247	0.999091	0.999373	0.999382	0.999958	0.999952	0.999889	0.999416	0.998275	0.999089
ELMI003766	LIG	LIG_SH3_1	B7UM88_ECO27	B7UM88	75	81	0.998928	nan	nan	nan	nan	nan	nan	nan	nan	nan	nan	nan	nan	nan	nan	nan	nan	nan	nan	nan	nan	nan	nan	nan	nan	nan	nan	0.999934	0.997862	0.996111	0.997515	0.994936	0.991428	0.993841	0.992642	0.987868	0.981786	0.987339	0.977075	0.979947	0.984626	0.989743	0.986883
ELMI003767	LIG	LIG_SH3_1	B7UM88_ECO27	B7UM88	122	128	0.99958	0.987525	0.987133	0.984466	0.986985	0.991969	0.996501	0.996754	0.996823	0.996119	0.987331	0.987811	0.988125	0.992067	0.983753	0.979211	0.978131	0.986073	0.98273	0.986675	0.987935	0.980532	0.980256	0.975457	0.986179	0.985656	0.99012	0.993305	0.9938	0.983207	0.986427	0.991273	0.982785	0.983449	0.985141	0.974729	0.975392	0.959468	0.948013	0.95941	0.959191	0.976091	0.976728
ELMI003768	LIG	LIG_SH3_1	B7UM88_ECO27	B7UM88	169	175	0.99933	0.984984	0.990331	0.992657	0.998025	0.998814	0.99799	0.997007	0.997699	0.998658	0.999912	0.999897	0.999865	0.999457	0.998657	0.999376	0.999373	0.998537	0.998173	0.997067	0.991731	0.988009	0.981635	0.992818	0.990516	0.997065	0.996169	0.702789	0.679546	0.644078	0.712667	0.761635	0.815767	0.712772	0.656621	0.630742	0.664164	0.665885	0.72141	0.838809	0.902005	0.923671	0.930305
ELMI003785	LIG	LIG_14-3-3_CanoR_1	TIR_ECO27	B7UM99	54	58	0.805115	nan	nan	nan	nan	nan	nan	nan	nan	nan	nan	nan	nan	nan	nan	nan	nan	nan	nan	nan	nan	nan	nan	nan	nan	nan	nan	nan	nan	nan	nan	nan	nan	nan	nan	nan	nan	nan	nan	nan	nan	nan	nan
ELMI003498	LIG	LIG_IBAR_NPY_1	TIR_ECO27	B7UM99	452	454	0.986736	0.9899	0.991487	0.986907	0.991256	0.992633	0.987563	0.991331	0.994969	0.992248	0.991542	0.993267	0.994625	0.997103	0.996668	0.993993	0.998643	0.997961	0.998595	0.998788	0.998963	0.999243	0.999238	0.998686	0.99832	0.998536	0.998696	0.997291	0.997047	0.996154	0.995471	0.996438	0.995006	0.991987	0.991106	0.984207	0.979538	0.982706	0.987641	0.990976	0.99828	0.998195	0.998119
ELMI003872	LIG	LIG_SH2_NCK_1	TIR_ECO27	B7UM99	474	478	0.938576	0.998686	0.99832	0.998536	0.998696	0.997291	0.997047	0.996154	0.995471	0.996438	0.995006	0.991987	0.991106	0.984207	0.979538	0.982706	0.987641	0.990976	0.99828	0.998195	0.998119	0.998554	0.998247	0.998671	0.998972	0.999038	0.999177	0.999065	0.998847	0.998192	0.998714	0.998501	0.998829	0.999014	0.999431	0.999761	0.999786	0.999912	0.999846	0.999808	0.999721	0.999839	0.999562
ELMI003772	LIG	LIG_SH2_SRC	TIR_ECO27	B7UM99	474	477	0.931027	0.998686	0.99832	0.998536	0.998696	0.997291	0.997047	0.996154	0.995471	0.996438	0.995006	0.991987	0.991106	0.984207	0.979538	0.982706	0.987641	0.990976	0.99828	0.998195	0.998119	0.998554	0.998247	0.998671	0.998972	0.999038	0.999177	0.999065	0.998847	0.998192	0.998714	0.998501	0.998829	0.999014	0.999431	0.999761	0.999786	0.999912	0.999846	0.999808	0.999721	0.999839	0.999562
ELMI003770	LIG	LIG_PDZ_Class_1	B7UMA0_ECO27	B7UMA0	198	203	0.861761	0.876109	0.996391	0.977062	0.990772	0.994209	0.999122	0.0118257	0.00773992	0.00522676	0.00174633	0.00163232	0.000928307	0.000574155	0.00185092	0.00188742	0.0028567	0.00564308	0.00725339	0.0133748	0.0378253	0.324821	0.990955	0.997624	0.998383	0.977313	0.993113	0.305385	0.185816	0.171587	0.105189	0.065079	0.0282754	0.0181214	0.00876936	0.0132392	0.0173352	0.0127688	0.0441371	0.33223	0.610357	0.9592	0.0762891
ELMI003769	LIG	LIG_PDZ_Class_1	B7UR60_ECO27	B7UR60	435	440	0.573199	0.9884	0.893924	0.906598	0.125856	0.0171401	0.00909215	0.0116484	0.0423659	0.180423	0.391342	0.427843	0.471697	0.583771	0.688064	0.373554	0.379968	0.423564	0.19039	0.213604	0.23018	0.420311	0.375794	0.574116	0.813112	0.549579	0.459331	0.396187	0.439967	0.681417	0.858222	0.879198	0.720631	0.402395	0.213491	0.146239	0.0777962	0.141226	0.301055	0.519628	0.736864	0.825407	0.623402
ELMI003392	LIG	LIG_Actin_WH2_1	C5IZN1_VIBCL	C5IZN1	179	195	0.99715	0.999984	0.999974	0.999957	0.999971	0.999963	0.999973	0.999985	0.99999	0.999987	0.999959	0.99996	0.999936	0.999871	0.999717	0.999835	0.999803	0.999784	0.999866	0.999867	0.99992	0.999953	0.999956	0.999938	0.999782	0.999746	0.999624	0.999779	0.999537	0.999729	0.999597	0.999476	0.99929	0.999223	0.999565	0.99975	0.999774	0.999749	0.999427	0.998969	0.99915	0.999147	0.998799
ELMI003393	LIG	LIG_Actin_WH2_1	C5IZN1_VIBCL	C5IZN1	249	267	0.994011	0.999832	0.999849	0.999938	0.999854	0.999897	0.999882	0.99989	0.99984	0.99996	0.99987	0.999935	0.999988	0.999964	0.999926	0.999939	0.999925	0.999936	0.999967	0.999956	0.99996	0.99995	0.99991	0.999929	0.99988	0.999851	0.999798	0.999694	0.99952	0.998104	0.996374	0.992883	0.995023	0.996673	0.998236	0.998611	0.998761	0.99907	0.998514	0.996209	0.996497	0.997971	0.996225
ELMI003396	LIG	LIG_Actin_WH2_2	C5IZN1_VIBCL	C5IZN1	210	226	0.986032	0.99929	0.999223	0.999565	0.99975	0.999774	0.999749	0.999427	0.998969	0.99915	0.999147	0.998799	0.998583	0.998676	0.999182	0.999157	0.999034	0.999125	0.999031	0.998598	0.998893	0.999428	0.999801	0.999834	0.999455	0.999344	0.999921	0.999639	0.999643	0.999948	0.99979	0.999668	0.999761	0.999064	0.999424	0.999492	0.999941	0.999721	0.999746	0.99996	0.999832	0.999849	0.999938
ELMI003353	LIG	LIG_GBD_Chelix_1	ESPFU_ECO5T	C6UYI3	130	138	0.844512	0.958477	0.964925	0.972591	0.955757	0.968225	0.97615	0.979445	0.977839	0.964207	0.97923	0.978377	0.979322	0.994494	0.992244	0.980348	0.985166	0.988534	0.981136	0.983633	0.985073	0.970667	0.963676	0.933231	0.862196	0.886831	0.859301	0.845604	0.883787	0.977706	0.982869	0.985638	0.986714	0.990292	0.991575	0.99349	0.994793	0.992673	0.995103	0.995284	0.997353	0.998412	0.997926
ELMI003354	LIG	LIG_GBD_Chelix_1	ESPFU_ECO5T	C6UYI3	177	185	0.883319	0.971752	0.973308	0.977067	0.993996	0.987951	0.959401	0.833785	0.86432	0.918163	0.934191	0.951525	0.919702	0.905301	0.874301	0.880927	0.850557	0.830254	0.9395	0.987275	0.995489	0.993526	0.984376	0.979047	0.979419	0.966074	0.948646	0.934641	0.940564	0.957469	0.996074	0.999625	0.997747	0.998749	0.999368	0.998904	0.996572	0.996524	0.997086	0.999888	0.999883	0.999815	0.99878
ELMI003351	LIG	LIG_GBD_Chelix_1	ESPFU_ECO5T	C6UYI3	224	232	0.915289	0.98824	0.992655	0.991876	0.99546	0.987292	0.878473	0.754817	0.781008	0.870177	0.89121	0.920288	0.877374	0.862443	0.801907	0.841387	0.789455	0.787928	0.942786	0.9869	0.995993	0.994826	0.981152	0.97311	0.974952	0.971204	0.966802	0.951813	0.96253	0.97463	0.998291	0.999808	0.998466	0.998557	0.999329	0.999089	0.998111	0.998872	0.999057	0.999897	0.999678	0.999232	0.998101
ELMI003350	LIG	LIG_GBD_Chelix_1	ESPFU_ECO5T	C6UYI3	271	279	0.845736	0.986159	0.992895	0.993191	0.996081	0.989648	0.908949	0.821572	0.843583	0.908634	0.922015	0.943825	0.898296	0.893458	0.848472	0.870013	0.818222	0.816761	0.942526	0.982014	0.995929	0.997161	0.98735	0.98491	0.987639	0.982859	0.978679	0.962055	0.968201	0.980056	0.99893	0.999875	0.998867	0.998933	0.999559	0.999304	0.998932	0.999323	0.9994	0.99993	0.999908	0.99984	0.999124
ELMI003352	LIG	LIG_GBD_Chelix_1	ESPFU_ECO5T	C6UYI3	318	326	0.66697	0.989758	0.995639	0.994237	0.996631	0.992312	0.933353	0.860322	0.882935	0.933887	0.947706	0.959033	0.945448	0.926843	0.882129	0.899302	0.853258	0.852129	0.960641	0.986098	0.996248	0.997576	0.990218	0.98498	0.988469	0.987426	0.98517	0.972843	0.975111	0.985949	0.99947	0.999944	0.999489	0.999452	0.999743	0.999613	0.999479	0.999654	0.999725	0.999881	0.999461	0.999868	0.999264
ELMI003793	LIG	LIG_SH3_3	ESPFU_ECO5T	C6UYI3	107	113	0.998213	0.989368	0.991082	0.998988	0.9958	0.997109	0.991697	0.994315	0.994444	0.995618	0.989648	0.985743	0.986133	0.982893	0.975234	0.983711	0.986411	0.992747	0.993456	0.988838	0.98008	0.969212	0.984309	0.97901	0.958477	0.964925	0.972591	0.955757	0.968225	0.97615	0.979445	0.977839	0.964207	0.97923	0.978377	0.979322	0.994494	0.992244	0.980348	0.985166	0.988534	0.981136	0.983633
ELMI003794	LIG	LIG_SH3_3	ESPFU_ECO5T	C6UYI3	112	118	0.998364	0.991697	0.994315	0.994444	0.995618	0.989648	0.985743	0.986133	0.982893	0.975234	0.983711	0.986411	0.992747	0.993456	0.988838	0.98008	0.969212	0.984309	0.97901	0.958477	0.964925	0.972591	0.955757	0.968225	0.97615	0.979445	0.977839	0.964207	0.97923	0.978377	0.979322	0.994494	0.992244	0.980348	0.985166	0.988534	0.981136	0.983633	0.985073	0.970667	0.963676	0.933231	0.862196
ELMI003795	LIG	LIG_SH3_3	ESPFU_ECO5T	C6UYI3	154	160	0.99889	0.886831	0.859301	0.845604	0.883787	0.977706	0.982869	0.985638	0.986714	0.990292	0.991575	0.99349	0.994793	0.992673	0.995103	0.995284	0.997353	0.998412	0.997926	0.997386	0.997701	0.994082	0.987176	0.975447	0.971752	0.973308	0.977067	0.993996	0.987951	0.959401	0.833785	0.86432	0.918163	0.934191	0.951525	0.919702	0.905301	0.874301	0.880927	0.850557	0.830254	0.9395	0.987275
ELMI003796	LIG	LIG_SH3_3	ESPFU_ECO5T	C6UYI3	159	165	0.998993	0.982869	0.985638	0.986714	0.990292	0.991575	0.99349	0.994793	0.992673	0.995103	0.995284	0.997353	0.998412	0.997926	0.997386	0.997701	0.994082	0.987176	0.975447	0.971752	0.973308	0.977067	0.993996	0.987951	0.959401	0.833785	0.86432	0.918163	0.934191	0.951525	0.919702	0.905301	0.874301	0.880927	0.850557	0.830254	0.9395	0.987275	0.995489	0.993526	0.984376	0.979047	0.979419
ELMI003797	LIG	LIG_SH3_3	ESPFU_ECO5T	C6UYI3	201	207	0.999256	0.966074	0.948646	0.934641	0.940564	0.957469	0.996074	0.999625	0.997747	0.998749	0.999368	0.998904	0.996572	0.996524	0.997086	0.999888	0.999883	0.999815	0.99878	0.995491	0.996712	0.997136	0.990301	0.990886	0.98824	0.992655	0.991876	0.99546	0.987292	0.878473	0.754817	0.781008	0.870177	0.89121	0.920288	0.877374	0.862443	0.801907	0.841387	0.789455	0.787928	0.942786	0.9869
ELMI003798	LIG	LIG_SH3_3	ESPFU_ECO5T	C6UYI3	206	212	0.999494	0.996074	0.999625	0.997747	0.998749	0.999368	0.998904	0.996572	0.996524	0.997086	0.999888	0.999883	0.999815	0.99878	0.995491	0.996712	0.997136	0.990301	0.990886	0.98824	0.992655	0.991876	0.99546	0.987292	0.878473	0.754817	0.781008	0.870177	0.89121	0.920288	0.877374	0.862443	0.801907	0.841387	0.789455	0.787928	0.942786	0.9869	0.995993	0.994826	0.981152	0.97311	0.974952
ELMI003799	LIG	LIG_SH3_3	ESPFU_ECO5T	C6UYI3	248	254	0.999625	0.971204	0.966802	0.951813	0.96253	0.97463	0.998291	0.999808	0.998466	0.998557	0.999329	0.999089	0.998111	0.998872	0.999057	0.999897	0.999678	0.999232	0.998101	0.996082	0.996058	0.997082	0.988889	0.988525	0.986159	0.992895	0.993191	0.996081	0.989648	0.908949	0.821572	0.843583	0.908634	0.922015	0.943825	0.898296	0.893458	0.848472	0.870013	0.818222	0.816761	0.942526	0.982014
ELMI003801	LIG	LIG_SH3_3	ESPFU_ECO5T	C6UYI3	292	298	0.990255	0.98735	0.98491	0.987639	0.982859	0.978679	0.962055	0.968201	0.980056	0.99893	0.999875	0.998867	0.998933	0.999559	0.999304	0.998932	0.999323	0.9994	0.99993	0.999908	0.99984	0.999124	0.996883	0.996684	0.99756	0.989606	0.989996	0.989758	0.995639	0.994237	0.996631	0.992312	0.933353	0.860322	0.882935	0.933887	0.947706	0.959033	0.945448	0.926843	0.882129	0.899302	0.853258
ELMI003497	LIG	LIG_IBAR_NPY_1	TIR_ECO5T	C6UYL8	456	458	0.981018	0.995086	0.993434	0.991966	0.993662	0.995288	0.996879	0.996418	0.992154	0.998331	0.997207	0.997734	0.997656	0.998329	0.998598	0.998042	0.996402	0.997188	0.998265	0.997954	0.995456	0.995595	0.995544	0.994372	0.994359	0.993688	0.989885	0.990934	0.980614	0.979235	0.982948	0.98878	0.988057	0.997852	0.998286	0.997664	0.997672	0.997263	0.998183	0.998422	0.998491	0.998902	0.998702
ELMI003484	MOD	MOD_PRMT_GGRGG_1	TIR_ECO5T	C6UYL8	156	160	0.855877	0.897247	0.938697	0.947301	0.935912	0.937683	0.93076	0.873497	0.70676	0.737135	0.839176	0.986735	0.990857	0.988265	0.983581	0.971925	0.985966	0.984796	0.723375	0.810247	0.713225	0.860884	0.918517	0.907018	0.69835	0.288185	0.232138	0.18442	0.333806	0.70601	0.917652	0.675864	0.220132	0.0721436	0.163996	0.412762	0.489607	0.752981	0.803717	0.741805	0.577594	0.236894	0.132299
ELMI003778	TRG	TRG_NLS_MonoExtC_3	D2KNN0_ANAPH	D2KNN0	1059	1064	0.999702	0.843954	0.897656	0.925133	0.912032	0.886465	0.866386	0.912535	0.953428	0.901377	0.925988	0.903977	0.906632	0.929546	0.936438	0.940958	0.96763	0.986023	0.986633	0.994169	0.997458	0.996883	0.995197	0.99067	0.98128	0.961794	0.953477	0.968721	0.966707	0.991487	0.942788	0.952182	0.932064	0.959151	0.968998	0.987325	0.98376	0.995179	0.994265	0.9975	0.999348	0.999082	0.997867
ELMI003773	CLV	CLV_C14_Caspase3-7	SIPA_SALTS	E1WAC6	432	436	0.997031	0.999522	0.999622	0.999402	0.999456	0.999144	0.999393	0.999412	0.999597	0.999104	0.9995	0.99945	0.999258	0.998952	0.999489	0.999258	0.999478	0.999441	0.999761	0.999925	0.999822	0.999876	0.999911	0.99988	0.999923	0.999963	0.999949	0.999945	0.999929	0.999905	0.999893	0.999871	0.999845	0.999833	0.99971	0.999729	0.999481	0.99971	0.999658	0.999859	0.999896	0.999908	0.999896
ELMI003784	LIG	LIG_CSK_EPIYA_1	G1UB82_HAEDU	G1UB82	2595	2599	0.819237	0.98189	0.983837	0.982124	0.970096	0.955943	0.967314	0.952173	0.948294	0.950029	0.983724	0.978814	0.946175	0.898929	0.852651	0.858226	0.891153	0.927696	0.95181	0.979894	0.979476	0.965324	0.965649	0.948466	0.927245	0.778593	0.695189	0.745898	0.829072	0.818185	0.960994	0.976135	0.97976	0.979607	0.976273	0.956574	0.949062	0.973937	0.979172	0.980328	0.9881	0.97328	0.982235
ELMI003756	LIG	LIG_CSK_EPIYA_1	G1UB82_HAEDU	G1UB82	2671	2675	0.767507	0.999448	0.999106	0.998009	0.997607	0.993414	0.991815	0.988992	0.993356	0.965985	0.965256	0.969183	0.983786	0.990555	0.985914	0.975572	0.975891	0.967725	0.977259	0.974747	0.980006	0.980924	0.986771	0.996167	0.993585	0.97178	0.944634	0.909142	0.724264	0.546365	0.627244	0.809687	0.911052	0.953396	0.975372	0.610332	0.658788	0.547771	0.593695	0.604713	0.556088	0.539381	0.590815
ELMI003789	MOD	MOD_ProDKin_1	INCA_CHLCV	H2VFV1	14	20	0.997644	nan	nan	nan	nan	nan	nan	nan	nan	nan	nan	nan	nan	nan	nan	nan	nan	nan	nan	nan	nan	nan	nan	nan	nan	nan	nan	nan	nan	nan	nan	nan	nan	nan	nan	nan	nan	nan	nan	nan	nan	nan	nan
ELMI003759	LIG	LIG_Integrin_RGD_1	O25272_HELPY	O25272	76	78	0.178582	nan	nan	nan	nan	nan	nan	nan	nan	nan	nan	nan	nan	nan	nan	nan	nan	nan	nan	nan	nan	nan	nan	nan	nan	nan	0.996884	0.927204	0.841777	0.6538	0.618867	0.629703	0.674484	0.650908	0.745937	0.82633	0.79682	0.881301	0.943923	0.966295	0.962457	0.953792	0.97984
ELMI004156	LIG	LIG_Integrin_RGD_TGFB_3	O25272_HELPY	O25272	76	82	0.108462	nan	nan	nan	nan	nan	nan	nan	nan	nan	nan	nan	nan	nan	nan	nan	nan	nan	nan	nan	nan	nan	nan	nan	nan	nan	0.996884	0.927204	0.841777	0.6538	0.618867	0.629703	0.674484	0.650908	0.745937	0.82633	0.79682	0.881301	0.943923	0.966295	0.962457	0.953792	0.97984
ELMI003577	TRG	TRG_ER_FFAT_1	Y005_CHLTR	O84008	285	293	0.999237	0.777388	0.842125	0.862491	0.844248	0.818784	0.861182	0.889328	0.985971	0.828095	0.88509	0.86356	0.912454	0.938542	0.965752	0.988994	0.984134	0.984924	0.955368	0.929207	0.908013	0.924043	0.920645	0.92827	0.933872	0.948457	0.971715	0.98003	0.971007	0.988144	0.981219	0.853101	0.83298	0.754077	0.784353	0.795645	0.702027	0.75129	0.786897	0.829104	0.848388	0.923751	0.991305
ELMI003524	TRG	TRG_ER_FFAT_2	Y005_CHLTR	O84008	261	269	0.999897	0.313225	0.404165	0.404045	0.440367	0.499128	0.462412	0.480906	0.415583	0.35695	0.405929	0.400981	0.40899	0.494874	0.601095	0.850235	0.914313	0.99833	0.997433	0.958568	0.96487	0.954728	0.936666	0.932243	0.924981	0.777388	0.842125	0.862491	0.844248	0.818784	0.861182	0.889328	0.985971	0.828095	0.88509	0.86356	0.912454	0.938542	0.965752	0.988994	0.984134	0.984924	0.955368
ELMI000489	TRG	TRG_ER_KDEL_1	CHTA_VIBCH	P01555	255	258	0.934188	0.685479	0.733681	0.481363	0.0740511	0.15541	0.980672	0.908504	0.853213	0.725029	0.88628	0.190933	0.148703	0.193785	0.327933	0.549344	0.765491	0.847197	0.669837	0.703794	0.761836	0.744839	0.829194	0.746253	0.785079	0.758247	0.69534	0.657452	0.606459	0.736868	0.863893	0.930744	0.995154	0.997394	0.994004	0.981248	0.170902	0.0967917	0.105429	0.27208	0.85512	0.899384	0.674359
ELMI001393	TRG	TRG_NLS_Bipartite_1	VIRD2_RHIRD	P06668	396	414	0.99985	0.956062	0.962541	0.9541	0.943594	0.95174	0.953505	0.964327	0.946807	0.935633	0.945294	0.956955	0.95626	0.965442	0.956673	0.973552	0.975898	0.988924	0.989852	0.99096	0.989615	0.987544	0.9916	0.995652	0.993806	0.99427	0.989744	0.980498	0.981685	0.982811	0.988769	0.989386	0.979005	0.988685	0.984264	0.98888	0.984878	0.986278	0.99375	0.995214	0.995624	0.998109	0.997619
ELMI001364	TRG	TRG_NLS_MonoExtC_3	VIRD2_RHIRD	P06668	31	37	0.464791	nan	nan	nan	nan	nan	nan	nan	nan	nan	nan	nan	nan	nan	nan	nan	nan	nan	nan	nan	nan	nan	nan	nan	nan	nan	nan	nan	nan	nan	nan	nan	nan	nan	nan	nan	nan	nan	nan	nan	nan	nan	nan
ELMI003390	DOC	DOC_MAPK_MEF2A_6	SPVC_SALTY	P0A2M9	5	12	0.975695	nan	nan	nan	nan	nan	nan	nan	nan	nan	nan	nan	nan	nan	nan	nan	nan	nan	nan	nan	nan	nan	nan	nan	nan	nan	nan	nan	nan	nan	nan	nan	nan	nan	nan	nan	nan	nan	nan	nan	nan	nan	nan
ELMI003758	LIG	LIG_Integrin_RGD_1	FHAB_BORPE	P12255	1097	1099	0.794158	0.171038	0.19106	0.156126	0.281383	0.519037	0.474534	0.331108	0.48069	0.645839	0.787253	0.721014	0.453332	0.251074	0.206163	0.258056	0.270428	0.320314	0.359772	0.280841	0.180912	0.142042	0.152087	0.0630204	0.0391484	0.0305486	0.0546314	0.0326929	0.0547843	0.0595403	0.102423	0.110461	0.16252	0.151015	0.270311	0.446376	0.812668	0.858642	0.821133	0.451598	0.217973	0.171878	0.41273
ELMI003959	MOD	MOD_ProDKin_1	TACY_LISMO	P13128	41	47	0.999481	nan	nan	nan	nan	nan	nan	nan	nan	nan	nan	nan	nan	nan	nan	nan	nan	nan	nan	nan	nan	nan	nan	nan	nan	nan	nan	nan	nan	nan	nan	nan	nan	nan	nan	nan	nan	nan	nan	nan	nan	nan	nan
ELMI003763	TRG	TRG_ER_KDEL_1	E2AA_ECOLX	P13810	256	259	0.971877	0.0467534	0.0901686	0.979353	0.930524	0.927858	0.818721	0.938023	0.214233	0.100744	0.137014	0.304872	0.772298	0.872811	0.883023	0.499898	0.486497	0.854839	0.820873	0.898494	0.814411	0.83885	0.71059	0.554171	0.454315	0.431924	0.669656	0.805114	0.851306	0.820246	0.997476	0.997351	0.992445	0.100245	0.0648973	0.0504509	0.169501	0.652372	0.975954	0.885675	0.313577	0.0925767	0.158887
ELMI003775	MOD	MOD_NMyristoyl	AVRB_PSESG	P13835	1	7	0.999632	nan	nan	nan	nan	nan	nan	nan	nan	nan	nan	nan	nan	nan	nan	nan	nan	nan	nan	nan	nan	nan	nan	nan	nan	nan	nan	nan	nan	nan	nan	nan	nan	nan	nan	nan	nan	nan	nan	nan	nan	nan	nan
ELMI003922	TRG	TRG_NLS_MonoCore_2	AVRB3_XANEU	P14727	1103	1108	0.982367	0.965688	0.993594	0.99499	0.920182	0.619608	0.494446	0.501103	0.501332	0.453167	0.407354	0.538142	0.540583	0.626565	0.756712	0.860502	0.891792	0.988041	0.993024	0.990505	0.985586	0.989411	0.994788	0.998704	0.99762	0.979162	0.983086	0.977513	0.985274	0.991555	0.999174	0.995347	0.994552	0.899729	0.887489	0.874811	0.890336	0.929956	0.911123	0.923265	0.918762	0.930227	0.900727
ELMI003777	TRG	TRG_NLS_MonoExtC_3	AVRB3_XANEU	P14727	1020	1025	0.992003	0.194481	0.167293	0.179747	0.280283	0.666145	0.768853	0.988496	0.934614	0.909962	0.684737	0.643802	0.329884	0.214744	0.175247	0.289253	0.227455	0.236051	0.336533	0.505776	0.503386	0.930118	0.878571	0.641716	0.630436	0.668485	0.80975	0.810159	0.844468	0.902743	0.945527	0.979166	0.228779	0.145828	0.115533	0.107232	0.13328	0.190773	0.154372	0.430759	0.694584	0.678537	0.721639
ELMI003755	TRG	TRG_NLS_MonoExtC_3	AVRB3_XANEU	P14727	1066	1072	0.998754	0.966541	0.743112	0.59437	0.532553	0.574804	0.553523	0.468076	0.511235	0.436929	0.539678	0.624232	0.664368	0.85223	0.970555	0.986548	0.991746	0.661637	0.615466	0.541684	0.636115	0.584248	0.635029	0.554373	0.625094	0.674911	0.74284	0.890712	0.989175	0.987693	0.977312	0.706974	0.579855	0.519147	0.467888	0.652656	0.751572	0.980299	0.965688	0.993594	0.99499	0.920182	0.619608
ELMI003336	LIG	LIG_Vh1_VBS_1	IPAA_SHIFL	P18010	492	510	0.0657433	0.998921	0.998018	0.997367	0.993141	0.992305	0.98546	0.979265	0.982188	0.978087	0.988165	0.99391	0.996108	0.997259	0.998262	0.997774	0.998599	0.998855	0.999072	0.998745	0.999332	0.999606	0.999475	0.999038	0.999016	0.99881	0.996754	0.996123	0.997104	0.996947	0.996965	0.996247	0.993548	0.996397	0.997888	0.999278	0.998646	0.998852	0.999052	0.999634	0.998641	0.994217	0.996472
ELMI003326	LIG	LIG_Vh1_VBS_1	IPAA_SHIFL	P18010	566	584	0.0934382	0.826377	0.920238	0.963956	0.979552	0.970722	0.968384	0.931857	0.927468	0.906189	0.884238	0.88159	0.850844	0.832754	0.643056	0.912502	0.852314	0.937316	0.960686	0.936468	0.848839	0.750674	0.770747	0.841658	0.03551	0.02178	0.0192783	0.00783508	0.00803141	0.00674353	0.0103529	0.0180362	0.0216074	0.0287993	0.0269085	0.0298642	0.0425753	0.0369213	0.0530336	0.0277082	0.0674397	0.0568799	0.0544521
ELMI003327	LIG	LIG_Vh1_VBS_1	IPAA_SHIFL	P18010	612	630	0.0873992	0.826878	0.931527	0.906905	0.728353	0.678527	0.671538	0.540679	0.572561	0.656674	0.616976	0.675588	0.718426	0.716729	0.751994	0.800302	0.823009	0.839982	0.888243	0.880447	0.921601	0.910327	0.87899	0.845157	0.875482	0.857435	0.887347	0.919138	0.952383	0.954825	0.967921	0.983473	0.977154	0.960869	0.371441	0.207664	0.202712	0.184736	0.152463	0.214018	0.294023	0.318867	0.296597
ELMI001677	LIG	LIG_EVH1_1	ACTA_LISMO	P33379	265	269	0.999545	0.999837	0.999526	0.999487	0.999661	0.999438	0.999574	0.999685	0.999645	0.99983	0.999907	0.999935	0.999906	0.999888	0.999884	0.999888	0.999909	0.999893	0.99974	0.999673	0.99979	0.999733	0.999602	0.999605	0.999253	0.999281	0.999235	0.999595	0.999556	0.99925	0.999076	0.998589	0.997981	0.998131	0.99943	0.999051	0.999776	0.999631	0.997874	0.995723	0.995253	0.990847	0.994268
ELMI001678	LIG	LIG_EVH1_1	ACTA_LISMO	P33379	300	304	0.998555	0.999776	0.999631	0.997874	0.995723	0.995253	0.990847	0.994268	0.991971	0.992266	0.993238	0.985208	0.952928	0.948957	0.937363	0.91766	0.943467	0.907409	0.883003	0.882765	0.856917	0.849517	0.837345	0.81483	0.786184	0.79201	0.713944	0.835608	0.711097	0.582295	0.484756	0.573037	0.393223	0.395192	0.999139	0.388118	0.410211	0.382448	0.345368	0.471368	0.775395	0.825994	0.812564
ELMI001679	LIG	LIG_EVH1_1	ACTA_LISMO	P33379	335	339	0.99689	0.410211	0.382448	0.345368	0.471368	0.775395	0.825994	0.812564	0.791241	0.76575	0.742436	0.757444	0.765823	0.794767	0.69236	0.504497	0.651164	0.726896	0.76427	0.815719	0.92781	0.963229	0.972253	0.983886	0.994284	0.996612	0.997804	0.995742	0.962974	0.953204	0.960749	0.998949	0.999857	0.999896	0.999857	0.999163	0.997034	0.931109	0.897041	0.90304	0.93798	0.934025	0.954572
ELMI001680	LIG	LIG_EVH1_1	ACTA_LISMO	P33379	380	384	0.991272	0.995123	0.99759	0.995305	0.996666	0.992141	0.993028	0.993303	0.993671	0.99512	0.998811	0.998502	0.998495	0.998146	0.997749	0.999279	0.998705	0.993281	0.947237	0.956321	0.968083	0.99548	0.999334	0.999592	0.999578	0.998791	0.994315	0.685361	0.4878	0.529962	0.648931	0.662452	0.796762	0.824973	0.993549	0.991689	0.986472	0.992941	0.976809	0.979911	0.960284	0.973972	0.965625
ELMI003163	LIG	LIG_CSK_EPIYA_1	CAGA_HELPY	P55980	896	900	0.632653	0.0058521	0.00550033	0.0084153	0.0113118	0.0135089	0.0477554	0.417229	0.996533	0.992338	0.185365	0.0647795	0.0299507	0.0185577	0.00806348	0.00641073	0.007335	0.0197268	0.0356406	0.0622399	0.133354	0.349535	0.553866	0.787311	0.812682	0.0366053	0.0275682	0.0221569	0.026953	0.0387969	0.043416	0.0715849	0.0675876	0.197961	0.28146	0.739198	0.623687	0.671854	0.803144	0.858368	0.79099	0.827617	0.729548
ELMI003164	LIG	LIG_CSK_EPIYA_1	CAGA_HELPY	P55980	915	919	0.283166	0.133354	0.349535	0.553866	0.787311	0.812682	0.0366053	0.0275682	0.0221569	0.026953	0.0387969	0.043416	0.0715849	0.0675876	0.197961	0.28146	0.739198	0.623687	0.671854	0.803144	0.858368	0.79099	0.827617	0.729548	0.788984	0.758505	0.0708149	0.0302973	0.0251106	0.0116528	0.0177313	0.00833787	0.00803885	0.00981146	0.0161883	0.0112372	0.0161809	0.0622324	0.134385	0.150516	0.353612	0.562254	0.893536
[truncated: 44 more rows]
[truncated: 159 more columns]

## Sheet: merged_eukaryotes_long_diso
elm_accession	elm_type	elm_identifier	elm_protein_name	elm_protein_id	orig_start	orig_end	elm_mean	-100	-99	-98	-97	-96	-95	-94	-93	-92	-91	-90	-89	-88	-87	-86	-85	-84	-83	-82	-81	-80	-79	-78	-77	-76	-75	-74	-73	-72	-71	-70	-69	-68	-67	-66	-65	-64	-63	-62	-61	-60	-59
[truncated: 3,320 more rows]
[truncated: 159 more columns]

[truncated: 2 more sheets: merged_eukaryotes_short_diso, merged_eukaryotes_coil_conf]
