# Supplementary material for: Comparative Analysis of Structural Features in SLiMs from Eukaryotes, Bacteria, and Viruses with Importance for Host-Pathogen Interactions
Source: Pathogens. 2022 May 15;11(5):583. doi: 10.3390/pathogens11050583 (PMC9147284; doi:10.3390/pathogens11050583)
Supplement: Supplementary file 1 [file pathogens-11-00583-s001.zip › pathogens-1665034-supplementary/Table-S4.xlsx]

## Sheet: shared_virus_eukaryotes_motifs
	virus												eukaryotes
		Long_MIDS			Short_MIDS			MCCS						Long_MIDS			Short_MIDS			MCCS
ELMIdentifier	Instances_count_virus	Long_MIDS_mean_virus	Long_MIDS_virus	All_IUPRED_individual_data_virus	Short_MIDS_mean_virus	Short_MIDS_virus	All_IUPRED_individual_data_virus	MCCS_mean_virus	MCCS_virus	All_individual_coil_conf_virus			Instances_count_eukaryotes	Long_MIDS_mean_eukaryotes	Long_MIDS_eukaryotes	All_IUPRED_individual_data_eukaryotes	Short_MIDS_mean_eukaryotes	Short_MIDS_eukaryotes	All_IUPRED_individual_data_eukaryotes	MCCS_mean_eukaryotes	MCCS_eukaryotes	All_individual_coil_conf_eukaryotes
CLV_PCSK_FUR_1	12	0.358968	0.45988,0.25184,0.18124,0.1823,0.14368,0.70872,0.4553,0.2211,0.15492,0.51216,0.56948,0.467	[0.4801, 0.4979, 0.4619, 0.4685, 0.391],[0.3019, 0.2258, 0.2436, 0.2715, 0.2164],[0.3426, 0.2094, 0.1349, 0.1323, 0.087],[0.3426, 0.2129, 0.1349, 0.1323, 0.0888],[0.1942, 0.1424, 0.1399, 0.1349, 0.107],[0.708, 0.7369, 0.662, 0.7036, 0.7331],[0.4979, 0.4369, 0.4369, 0.4507, 0.4541],[0.1275, 0.2258, 0.1969, 0.3117, 0.2436],[0.1349, 0.1206, 0.1275, 0.1914, 0.2002],[0.4901, 0.5254, 0.5758, 0.4831, 0.…	0.356742	0.5592,0.19036,0.15688,0.15688,0.1442,0.77588,0.41464,0.21178,0.18906,0.3777,0.65098,0.45334	[0.5711, 0.5992, 0.5667, 0.5623, 0.4967],[0.2333, 0.1698, 0.1805, 0.208, 0.1602],[0.2865, 0.1766, 0.1205, 0.115, 0.0858],[0.2865, 0.1766, 0.1205, 0.115, 0.0858],[0.2122, 0.1456, 0.1322, 0.1292, 0.1018],[0.7912, 0.7951, 0.7418, 0.7644, 0.7869],[0.4245, 0.3762, 0.3847, 0.442, 0.4458],[0.1416, 0.208, 0.1921, 0.2963, 0.2209],[0.1698, 0.1635, 0.1698, 0.2255, 0.2167],[0.3535, 0.3762, 0.4203, 0.3717, 0.…	0.746129	0.924083042,0.8618112206,0.5290033398,0.5127937316,0.6139843106,0.9995906234,0.9409604552,0.3322554708,0.8431780932,0.6901929736,0.892014158,0.8136801122	[0.965199649, 0.929929256, 0.92415607, 0.915343642, 0.885786593],[0.966103613, 0.921579182, 0.86650914, 0.826854765, 0.728009403],[0.453446209, 0.470852941, 0.5369156, 0.63264811, 0.551153839],[0.43870914, 0.462200224, 0.520602405, 0.614298582, 0.528158307],[0.608190536, 0.59016633, 0.562551022, 0.632844031, 0.676169634],[0.99973613, 0.999602854, 0.999646187, 0.999697447, 0.999270499],[0.96494370…	0	0	1	0.5214	0.5214	[0.5254, 0.5211, 0.4901, 0.5211, 0.5493]	0.57256	0.57256	[0.5992, 0.5941, 0.5514, 0.5514, 0.5667]	0.722876	0.722876	[0.8290272355079651, 0.7495359182357788, 0.6761608719825745, 0.7060921788215637, 0.6535624265670776]	0
DEG_APCC_KENBOX_2	1	0.68596	0.68596	[0.5901, 0.6948, 0.6906, 0.7595, 0.6948]	0.61596	0.61596	[0.5514, 0.6334, 0.6219, 0.6557, 0.6174]	0.998598	0.998598	[0.998163164, 0.99834764, 0.998958826, 0.998435318, 0.999086261]	0	0	15	0.639019	0.61528,0.47952,0.46404,0.7406,0.59992,0.42068,0.70892,0.90554,0.62962,0.79122,0.56144,0.82592,0.70932,0.64658,0.48668	[0.5901, 0.6322, 0.6136, 0.6269, 0.6136],[0.4186, 0.4541, 0.494, 0.5254, 0.5055],[0.4831, 0.5055, 0.4256, 0.4619, 0.4441],[0.6991, 0.6991, 0.6712, 0.7843, 0.8493],[0.5419, 0.5577, 0.5533, 0.6136, 0.7331],[0.384, 0.4582, 0.4087, 0.4685, 0.384],[0.662, 0.7209, 0.7036, 0.7331, 0.725],[0.9106, 0.9081, 0.892, 0.8713, 0.9457],[0.6227, 0.6322, 0.6322, 0.6427, 0.6183],[0.8085, 0.7951, 0.7881, 0.8313, 0.7…	0.561057	0.49088,0.78088,0.48434,0.6172,0.51104,0.3264,0.65208,0.8019,0.5393,0.69802,0.35542,0.60446,0.6176,0.50858,0.42776	[0.4825, 0.5043, 0.4879, 0.4918, 0.4879],[0.8457, 0.8158, 0.7912, 0.7573, 0.6944],[0.4967, 0.5126, 0.442, 0.4879, 0.4825],[0.6035, 0.59, 0.5762, 0.6374, 0.6789],[0.4749, 0.4825, 0.4825, 0.5253, 0.59],[0.2963, 0.3668, 0.3146, 0.363, 0.2913],[0.6334, 0.6681, 0.6516, 0.6557, 0.6516],[0.8001, 0.7912, 0.7817, 0.7688, 0.8677],[0.5253, 0.5374, 0.5412, 0.5514, 0.5412],[0.7079, 0.7079, 0.6984, 0.7317, 0.6…	0.936899	0.718228852748871,0.977887952327728,0.94699010848999,0.985454642772675,0.659136211872101,0.854374468326569,0.992110705375671,0.999965047836304,0.993937432765961,0.999909710884094,0.961231088638306,0.999263727664948,0.999324691295624,0.999728393554688,0.965948581695557	[0.725235641002655, 0.7085445523262024, 0.7505840063095093, 0.6817810535430908, 0.7249990105628967],[0.9959111213684082, 0.9911535382270812, 0.9809432625770568, 0.9783888459205629, 0.9430429935455322],[0.9506381750106812, 0.9587334394454956, 0.9561108946800232, 0.9292959570884703, 0.9401720762252808],[0.98479825258255, 0.986441731452942, 0.988744854927063, 0.985651195049286, 0.981637179851532],[0…	0
DEG_SCF_FBW7_2	1	0.828571	0.828571	[0.6851, 0.7459, 0.8421, 0.8493, 0.8375, 0.919, 0.9211]	0.767071	0.767071	[0.5711, 0.6334, 0.7605, 0.7869, 0.82, 0.8857, 0.9119]	0.999201	0.999201	[0.99854219, 0.998508036, 0.998737395, 0.999783695, 0.999894977, 0.999738395, 0.999201834]	0	0	1	0.828	0.828	[0.8966, 0.892, 0.7982, 0.7881, 0.7629, 0.8198, 0.7951, 0.8713]	0.716313	0.716313	[0.7605, 0.7688, 0.7079, 0.7034, 0.6789, 0.7079, 0.6756, 0.7275]	0.999435	0.999435	[0.99959796667099, 0.9993324875831604, 0.9991300702095032, 0.9993225336074828, 0.9993833303451538, 0.999466598033905, 0.9996232986450196, 0.9996234178543092]	0
DEG_SCF_TRCP1_1	2	0.629492	0.9423,0.316683333333333	[0.9106, 0.9287, 0.9703, 0.9534, 0.9562, 0.9346],[0.2918, 0.3667, 0.3566, 0.2541, 0.2849, 0.346]	0.626392	0.875116666666667,0.377666666666667	[0.8424, 0.8595, 0.9068, 0.8857, 0.8886, 0.8677],[0.2963, 0.3806, 0.4037, 0.3456, 0.3885, 0.4513]	0.955433	0.9999023675,0.910964509	[0.999902487, 0.999885917, 0.999931693, 0.999913573, 0.999891996, 0.999888539],[0.739268184, 0.851067126, 0.978481472, 0.98379308, 0.962365031, 0.950812161]	0	0	17	0.620383	0.724585714285714,0.460433333333333,0.851716666666667,0.591,0.378983333333333,0.297083333333333,0.891166666666667,0.769533333333333,0.638683333333333,0.386466666666667,0.760316666666667,0.704066666666667,0.388828571428571,0.777085714285714,0.4431,0.60725,0.876216666666667	[0.6991, 0.7209, 0.7369, 0.7163, 0.7331, 0.7289, 0.7369],[0.422, 0.4864, 0.3983, 0.4864, 0.4831, 0.4864],[0.8279, 0.8991, 0.8596, 0.8462, 0.8462, 0.8313],[0.5254, 0.562, 0.6089, 0.5992, 0.6322, 0.6183],[0.3704, 0.3631, 0.2951, 0.3704, 0.4766, 0.3983],[0.3053, 0.2951, 0.247, 0.3117, 0.3117, 0.3117],[0.8991, 0.8894, 0.8966, 0.8872, 0.8894, 0.8853],[0.7289, 0.7672, 0.7718, 0.7916, 0.7982, 0.7595],[0…	0.565431	0.632042857142857,0.362916666666667,0.76575,0.551533333333333,0.263766666666667,0.39835,0.68955,0.615516666666667,0.599566666666667,0.370983333333333,0.688066666666667,0.713333333333333,0.348542857142857,0.636,0.514983333333333,0.665933333333333,0.795483333333333	[0.6174, 0.6293, 0.6442, 0.6293, 0.6293, 0.6374, 0.6374],[0.3225, 0.3717, 0.3096, 0.3992, 0.3939, 0.3806],[0.754, 0.8242, 0.7772, 0.7573, 0.7501, 0.7317],[0.5126, 0.5412, 0.5711, 0.5583, 0.5711, 0.5549],[0.2558, 0.2385, 0.1921, 0.2558, 0.3491, 0.2913],[0.4149, 0.4116, 0.3491, 0.3992, 0.4116, 0.4037],[0.7111, 0.687, 0.687, 0.6827, 0.6906, 0.6789],[0.5846, 0.6124, 0.6174, 0.6374, 0.6334, 0.6079],[0…	0.920112	0.98386629138674,0.67900525033474,0.998623162508011,0.991839468479156,0.873025218645732,0.848249842723211,0.999898294607798,0.999035249153773,0.400422226637602,0.961173564195633,0.999607006708781,0.999828914801279,0.990553396088736,0.999955858503069,0.929258267084757,0.987848073244095,0.999715656042099	[0.9922528862953186, 0.9950172305107116, 0.9860275983810424, 0.9684692025184632, 0.9710814952850342, 0.9791816473007202, 0.9950339794158936],[0.4874646961688995, 0.7832783460617065, 0.7796947360038757, 0.6889472603797913, 0.6068592667579651, 0.7277871966362],[0.998412013053894, 0.9991599321365356, 0.9987051486968994, 0.9990480542182922, 0.9980949759483336, 0.99831885099411],[0.9887837767601012, 0…	0
DOC_CYCLIN_RxL_1	2	0.622269	0.872346153846154,0.372190909090909	[0.9211, 0.9126, 0.9126, 0.8942, 0.892, 0.8853, 0.8713, 0.853, 0.8313, 0.8085, 0.8375, 0.853, 0.8681],[0.422, 0.4119, 0.3948, 0.3948, 0.3948, 0.3667, 0.3566, 0.374, 0.3249, 0.3321, 0.3215]	0.596103	0.838961538461538,0.353245454545454	[0.8945, 0.892, 0.9009, 0.8823, 0.8781, 0.8746, 0.8521, 0.8242, 0.7912, 0.7573, 0.7688, 0.7869, 0.8036],[0.4037, 0.3939, 0.3847, 0.3806, 0.3806, 0.3456, 0.3456, 0.3491, 0.3053, 0.3053, 0.2913]	0.993769	0.999176121692308,0.988362854181818	[0.997336447, 0.999710739, 0.999687195, 0.999661207, 0.998871267, 0.998833597, 0.998655558, 0.999034762, 0.998906374, 0.999520898, 0.999649405, 0.99977833, 0.999643803],[0.994866014, 0.993864954, 0.990076602, 0.982525468, 0.978070676, 0.984334528, 0.983467817, 0.986240208, 0.990880489, 0.994496405, 0.993168235]	0	0	29	0.582701	0.54439,0.747977777777778,0.608711111111111,0.6099,0.381427272727273,0.647745454545455,0.326009090909091,0.470044444444444,0.470044444444444,0.4056,0.55047,0.608781818181818,0.397877777777778,0.722781818181818,0.440855555555556,0.66894,0.448358333333333,0.785066666666667,0.837772727272727,0.708872727272727,0.6687,0.774990909090909,0.57971,0.564475,0.642581818181818,0.635833333333333,0.47401,0.508…	[0.6375, 0.5707, 0.5493, 0.5254, 0.4619, 0.4725, 0.5382, 0.5419, 0.5707, 0.5758],[0.7672, 0.7629, 0.7718, 0.7629, 0.7595, 0.7331, 0.7415, 0.712, 0.7209],[0.7718, 0.6948, 0.6948, 0.5854, 0.5854, 0.5456, 0.5456, 0.5254, 0.5296],[0.4831, 0.4766, 0.4831, 0.5419, 0.6906, 0.6531, 0.7951, 0.7036, 0.662],[0.3948, 0.391, 0.391, 0.4541, 0.4051, 0.391, 0.374, 0.3529, 0.346, 0.3566, 0.3392],[0.6906, 0.6806, …	0.526092	0.50358,0.535155555555556,0.597144444444445,0.617644444444444,0.268718181818182,0.525090909090909,0.260390909090909,0.630444444444445,0.630444444444445,0.314827272727273,0.25686,0.684627272727273,0.382111111111111,0.7134,0.360433333333333,0.52478,0.370333333333333,0.701391666666667,0.766281818181818,0.606090909090909,0.60917,0.702390909090909,0.59008,0.531916666666667,0.537390909090909,0.47865555…	[0.5514, 0.5084, 0.5043, 0.4918, 0.4458, 0.4379, 0.5008, 0.4967, 0.5473, 0.5514],[0.5473, 0.5473, 0.5514, 0.5514, 0.5514, 0.5253, 0.5296, 0.5043, 0.5084],[0.6944, 0.6412, 0.6334, 0.5711, 0.5802, 0.5583, 0.5667, 0.5623, 0.5667],[0.5374, 0.5412, 0.5374, 0.5846, 0.6604, 0.6474, 0.7232, 0.6756, 0.6516],[0.2963, 0.2963, 0.2913, 0.3456, 0.282, 0.27, 0.2602, 0.2385, 0.2292, 0.2385, 0.208],[0.5846, 0.566…	0.925039	0.999574518203735,0.981151163578033,0.993942108419206,0.989562822712792,0.820193621245297,0.922428049824455,0.865490138530731,0.99876684612698,0.998951070838504,0.99457489902323,0.344483651965856,0.938792179931294,0.774373869101206,0.95305446061221,0.936669588088989,0.99887278676033,0.813864424824715,0.9992988606294,0.998209644447674,0.993675914677707,0.914060932397842,0.983059287071228,0.8207305…	[0.9996482133865356, 0.9984512329101562, 0.9994200468063354, 0.9996317625045776, 0.999852180480957, 0.9998366832733154, 0.999779999256134, 0.999561846256256, 0.9998199343681335, 0.9997432827949524],[0.9991876482963562, 0.997403919696808, 0.992112398147583, 0.989245593547821, 0.9789118766784668, 0.9782600402832032, 0.961523175239563, 0.9718266129493712, 0.9618892073631288],[0.9985485672950744, 0.9…	0
DOC_PP1_RVXF_1	1	0.747786	0.747786	[0.8655, 0.8013, 0.7843, 0.8125, 0.7331, 0.6427, 0.5951]	0.471686	0.471686	[0.5667, 0.5084, 0.5008, 0.5229, 0.4556, 0.3939, 0.3535]	0.922866	0.922866	[0.996888697, 0.977231503, 0.908756912, 0.871962667, 0.860758603, 0.879165649, 0.965298951]	0	0	17	0.47822	0.4478125,0.526871428571429,0.327414285714286,0.2773375,0.245742857142857,0.260642857142857,0.364442857142857,0.637928571428571,0.440857142857143,0.700414285714286,0.6373625,0.8295375,0.231414285714286,0.7201625,0.7877875,0.347714285714286,0.3463	[0.4582, 0.4507, 0.4619, 0.4831, 0.374, 0.4186, 0.4149, 0.5211],[0.4831, 0.4979, 0.5296, 0.5296, 0.5493, 0.5493, 0.5493],[0.374, 0.3774, 0.3704, 0.2541, 0.2817, 0.3494, 0.2849],[0.3019, 0.3019, 0.3053, 0.2609, 0.2609, 0.247, 0.2193, 0.3215],[0.4017, 0.2951, 0.2988, 0.2575, 0.2002, 0.1115, 0.1554],[0.4186, 0.3117, 0.3149, 0.2752, 0.2164, 0.1206, 0.1671],[0.4619, 0.4441, 0.4507, 0.3286, 0.3249, 0.3…	0.425399	0.3357375,0.525685714285714,0.285342857142857,0.315925,0.222314285714286,0.231371428571429,0.307942857142857,0.5787,0.346342857142857,0.519714285714286,0.429675,0.834,0.256885714285714,0.6157125,0.613175,0.3884,0.424857142857143	[0.3717, 0.3491, 0.3535, 0.3535, 0.2531, 0.3005, 0.3053, 0.3992],[0.5008, 0.5084, 0.5331, 0.5296, 0.5374, 0.5374, 0.5331],[0.3311, 0.3399, 0.3263, 0.2167, 0.2483, 0.3096, 0.2255],[0.3491, 0.3456, 0.3456, 0.2865, 0.282, 0.2865, 0.2786, 0.3535],[0.3311, 0.2602, 0.2657, 0.2432, 0.1878, 0.115, 0.1532],[0.3491, 0.2748, 0.2786, 0.2531, 0.1958, 0.115, 0.1532],[0.3939, 0.3762, 0.3806, 0.2865, 0.2748, 0.2…	0.89888	0.985703967511654,0.987956540925162,0.264890618622303,0.845543384552002,0.913407717432295,0.891363152435848,0.944510843072619,0.895387504781995,0.995079304490771,0.995456167629787,0.988125406205654,0.947307288646698,0.673834690025875,0.992019005119801,0.969579719007015,0.994646378925868,0.996150595801217	[0.9961484670639038, 0.9925565123558044, 0.9918941855430604, 0.9934965372085572, 0.9834411144256592, 0.9695212244987488, 0.9759766459465028, 0.9825970530509948],[0.9938521385192872, 0.9915432929992676, 0.992347002029419, 0.9870820045471193, 0.9867270588874816, 0.9808191657066344, 0.9833251237869264],[0.8898096084594727, 0.7670687437057495, 0.093964859843254, 0.0175489131361246, 0.0201482307165861…	0
DOC_PP2A_B56_1	2	0.763642	0.94805,0.579233333333333	[0.9547, 0.9547, 0.9457, 0.9396, 0.9433, 0.9503],[0.4831, 0.494, 0.4901, 0.6482, 0.6269, 0.7331]	0.631083	0.8269,0.435266666666667	[0.8311, 0.8311, 0.8242, 0.8158, 0.8242, 0.835],[0.3535, 0.363, 0.3668, 0.4879, 0.4781, 0.5623]	0.954354	0.999876837,0.908830771666667	[0.999854803, 0.999860525, 0.999850512, 0.999867082, 0.99988234, 0.99994576],[0.884670556, 0.919955432, 0.934638619, 0.978074908, 0.936511278, 0.799133837]	0	0	16	0.606332	0.7254,0.923566666666667,0.464557142857143,0.39485,0.4207,0.17175,0.624666666666667,0.782066666666667,0.775866666666667,0.713928571428571,0.731066666666667,0.698066666666667,0.444216666666667,0.58265,0.75015,0.497816666666667	[0.8421, 0.8125, 0.6661, 0.6661, 0.7036, 0.662],[0.9457, 0.9362, 0.9249, 0.9269, 0.9249, 0.8828],[0.5139, 0.433, 0.4476, 0.4582, 0.4725, 0.4582, 0.4685],[0.5419, 0.4369, 0.4186, 0.3249, 0.3182, 0.3286],[0.3249, 0.391, 0.4619, 0.4582, 0.4441, 0.4441],[0.1528, 0.2094, 0.1823, 0.1528, 0.1298, 0.2034],[0.6043, 0.5992, 0.5807, 0.5707, 0.6851, 0.708],[0.7036, 0.7289, 0.7459, 0.8235, 0.8375, 0.853],[0.8…	0.58323	0.5132,0.8371,0.551542857142857,0.4188,0.420683333333333,0.482733333333333,0.5305,0.80485,0.653916666666667,0.687571428571429,0.611883333333333,0.628566666666667,0.654133333333333,0.512133333333333,0.6334,0.390666666666667	[0.5802, 0.5583, 0.4749, 0.4825, 0.5008, 0.4825],[0.8595, 0.8488, 0.835, 0.8457, 0.8424, 0.7912],[0.5667, 0.5173, 0.5253, 0.5514, 0.5623, 0.5667, 0.5711],[0.5229, 0.46, 0.4379, 0.3717, 0.3535, 0.3668],[0.3535, 0.3939, 0.4556, 0.4458, 0.4333, 0.442],[0.3184, 0.4282, 0.46, 0.5008, 0.5374, 0.6516],[0.5229, 0.5331, 0.4967, 0.4918, 0.5583, 0.5802],[0.754, 0.7772, 0.7869, 0.8311, 0.8311, 0.8488],[0.707…	0.921482	0.998485485712687,0.999131580193838,0.984426242964608,0.00925435521639879,0.977013816436132,0.960973123709361,0.989251176516215,0.984329164028168,0.985474775234858,0.993441692420415,0.988290667533875,0.994684060414632,0.982219368219376,0.926297863324483,0.972831557194392,0.997610449790955	[0.997878074645996, 0.9994224309921264, 0.9987943172454834, 0.9983885288238524, 0.9980670809745787, 0.9983624815940856],[0.9989064931869508, 0.9990273714065552, 0.998576283454895, 0.9997082352638244, 0.9993935823440552, 0.9991775155067444],[0.9933640956878662, 0.9936299920082092, 0.9904789328575134, 0.9878292083740234, 0.9827224016189576, 0.9702721238136292, 0.9726869463920592],[0.004701307043433…	0
DOC_PP2B_PxIxI_1	2	0.102614	0.0821285714285714,0.1231	[0.0568, 0.1007, 0.069, 0.0531, 0.1115, 0.1162, 0.0676],[0.0835, 0.1476, 0.1028, 0.0835, 0.1671, 0.1702, 0.107]	0.0996	0.0693714285714286,0.129828571428571	[0.049, 0.0858, 0.0554, 0.0526, 0.0909, 0.0965, 0.0554],[0.0935, 0.1495, 0.1088, 0.1088, 0.1667, 0.1698, 0.1117]	0.613487	0.761688939142857,0.465285022285714	[0.969762802, 0.881041944, 0.777271807, 0.644819796, 0.645267904, 0.695518136, 0.718140185],[0.778722644, 0.746115088, 0.300399214, 0.179768637, 0.214657515, 0.376324117, 0.661007941]	0	0	8	0.549666	0.533257142857143,0.9338,0.555142857142857,0.175957142857143,0.435271428571429,0.475985714285714,0.716014285714286,0.5719	[0.6322, 0.5901, 0.6089, 0.4725, 0.5098, 0.4652, 0.4541],[0.9519, 0.9433, 0.9433, 0.9396, 0.9269, 0.919, 0.9126],[0.4582, 0.4619, 0.5098, 0.5017, 0.6531, 0.6482, 0.6531],[0.2849, 0.2951, 0.1823, 0.1028, 0.1137, 0.1323, 0.1206],[0.5665, 0.4979, 0.4119, 0.391, 0.3807, 0.384, 0.4149],[0.4901, 0.4831, 0.4831, 0.4582, 0.4582, 0.4652, 0.494],[0.7916, 0.6755, 0.7036, 0.7459, 0.6755, 0.712, 0.708],[0.666…	0.532561	0.486928571428571,0.916242857142857,0.4779,0.452757142857143,0.333871428571429,0.359414285714286,0.661785714285714,0.571585714285714	[0.5412, 0.5253, 0.5374, 0.4556, 0.4825, 0.442, 0.4245],[0.8595, 0.8781, 0.904, 0.918, 0.9348, 0.9553, 0.964],[0.4203, 0.4282, 0.4703, 0.442, 0.5296, 0.5253, 0.5296],[0.5374, 0.5374, 0.46, 0.3992, 0.3992, 0.4245, 0.4116],[0.4333, 0.3847, 0.3225, 0.2963, 0.2865, 0.2913, 0.3225],[0.3668, 0.363, 0.363, 0.3399, 0.3456, 0.3491, 0.3885],[0.7111, 0.6374, 0.6604, 0.6789, 0.6374, 0.6557, 0.6516],[0.5992, …	0.833322	0.97261141027723,0.999087129320417,0.988619600023542,0.636031887360982,0.563182177288192,0.604331527437483,0.938264199665614,0.964446953364781	[0.9973698854446412, 0.9955203533172609, 0.9821290969848632, 0.9751018285751344, 0.9606407284736632, 0.9542505741119384, 0.9432674050331116],[0.9997714161872864, 0.9996089339256288, 0.9993000030517578, 0.9984930753707886, 0.9983637928962708, 0.9985514283180236, 0.999521255493164],[0.9977360963821412, 0.9982450008392334, 0.9886564016342164, 0.9863266944885254, 0.9824677109718324, 0.985345542430877…	0
DOC_USP7_UBL2_3	1	0.84854	0.84854	[0.853, 0.8421, 0.8655, 0.8623, 0.8198]	0.6707	0.6707	[0.6827, 0.6715, 0.687, 0.6789, 0.6334]	0.804154	0.804154	[0.823756576, 0.80272615, 0.807313323, 0.782574952, 0.804398]	0	0	3	0.733387	0.80946,0.71368,0.67702	[0.8343, 0.8235, 0.8343, 0.8343, 0.7209],[0.6531, 0.6089, 0.7547, 0.7718, 0.7799],[0.6227, 0.6089, 0.7163, 0.7163, 0.7209]	0.70154	0.76092,0.59516,0.74854	[0.7688, 0.7688, 0.7817, 0.7869, 0.6984],[0.5583, 0.5331, 0.6255, 0.6255, 0.6334],[0.7342, 0.7317, 0.7688, 0.754, 0.754]	0.782106	0.992612051963806,0.354037511348724,0.999669253826141	[0.988830268383026, 0.994023859500885, 0.9928501844406128, 0.99379163980484, 0.9935643076896667],[0.4190126955509186, 0.4494987726211548, 0.2915722727775574, 0.3284676671028137, 0.2816361486911773],[0.9997965693473816, 0.9994086027145386, 0.9996386766433716, 0.9997169375419616, 0.9997854828834534]	0
DOC_WW_Pin1_4	2	0.275142	0.0222666666666667,0.528016666666667	[0.0205, 0.0248, 0.0281, 0.0253, 0.0184, 0.0165],[0.5456, 0.5419, 0.5055, 0.5533, 0.5533, 0.4685]	0.277317	0.00666666666666667,0.547966666666667	[0.0079, 0.0082, 0.0086, 0.0078, 0.004, 0.0035],[0.5623, 0.5583, 0.5374, 0.5667, 0.5623, 0.5008]	0.750852	0.606199648333333,0.895503570833333	[0.078940012, 0.214876831, 0.536186635, 0.89798981, 0.969422996, 0.939781606],[0.916483462, 0.97448957, 0.957582772, 0.957069159, 0.793408811, 0.773987651]	0	0	94	0.595837	0.46005,0.452733333333333,0.617033333333333,0.674616666666667,0.4341,0.54455,0.438016666666667,0.86705,0.209266666666667,0.286716666666667,0.244716666666667,0.440033333333333,0.442366666666667,0.9401,0.721733333333333,0.61825,0.584466666666667,0.04645,0.834533333333333,0.786233333333333,0.795516666666667,0.37725,0.492083333333333,0.66895,0.404533333333333,0.274533333333333,0.530566666666667,0.717…	[0.4619, 0.4582],[0.433, 0.4256, 0.4652, 0.4619, 0.4582, 0.4725],[0.6906, 0.6136, 0.6375, 0.6322, 0.5382, 0.5901],[0.708, 0.7036, 0.7036, 0.6906, 0.6661, 0.5758],[0.3983, 0.3948, 0.4979, 0.4685, 0.391, 0.4541],[0.4652, 0.5342, 0.6906, 0.5854, 0.4979, 0.494],[0.4186, 0.4292, 0.5254, 0.4476, 0.3704, 0.4369],[0.9308, 0.9126, 0.9269, 0.8872, 0.8198, 0.725],[0.1424, 0.1823, 0.1969, 0.1914, 0.2817, 0.2…	0.531096	0.3992,0.38415,0.593183333333333,0.556016666666667,0.448266666666667,0.62225,0.489466666666667,0.68355,0.165533333333333,0.2576,0.111966666666667,0.639683333333333,0.616583333333333,0.841,0.639433333333333,0.561183333333333,0.43765,0.0189166666666667,0.756,0.65425,0.6542,0.60155,0.4042,0.626916666666667,0.122766666666667,0.07365,0.7094,0.603,0.77865,0.863283333333333,0.884866666666667,0.093983333…	[0.3992, 0.3992],[0.3535, 0.3456, 0.4037, 0.3992, 0.3992, 0.4037],[0.6219, 0.5941, 0.6079, 0.5992, 0.5514, 0.5846],[0.5762, 0.5667, 0.5623, 0.5711, 0.5514, 0.5084],[0.4078, 0.4078, 0.4825, 0.4703, 0.4245, 0.4967],[0.6035, 0.6374, 0.7079, 0.6374, 0.5711, 0.5762],[0.4781, 0.4781, 0.5549, 0.4967, 0.4282, 0.5008],[0.7501, 0.7232, 0.7458, 0.6906, 0.6293, 0.5623],[0.1018, 0.124, 0.1322, 0.1349, 0.2255,…	0.908402	0.680536836385727,0.837923794984818,0.999583850304286,0.998928397893906,0.49622904881835,0.772413611412048,0.965104331572851,0.993099997440974,0.97804672519366,0.900385697682699,0.443099955717723,0.978906601667404,0.992211004098256,0.99967152873675,0.995956937472026,0.992498030265172,0.922943204641342,0.733902857949336,0.997480640808741,0.981817414363225,0.973076631625493,0.99564986427625,0.99596…	[0.9974887371063232, 0.3635849356651306],[0.997933864593506, 0.9956203103065492, 0.9976727366447448, 0.9974850416183472, 0.445716917514801, 0.593113899230957],[0.9996750354766846, 0.9992194175720216, 0.9990787506103516, 0.9997968077659608, 0.9998724460601808, 0.9998606443405152],[0.9983493089675904, 0.9986590147018432, 0.9995936751365662, 0.999648094177246, 0.9993062019348145, 0.9980140924453736]…	0
LIG_14-3-3_CanoR_1	1	0.424767	0.424767	[0.3392, 0.4256, 0.5211, 0.4292, 0.4149, 0.4186]	0.400983	0.400983	[0.3491, 0.4116, 0.4781, 0.3939, 0.3885, 0.3847]	0.769102	0.769102	[0.525827169, 0.631160975, 0.709690392, 0.832749009, 0.942620516, 0.972561657]	0	0	61	0.634133	0.758766666666667,0.8866,0.652466666666667,0.79714,0.73332,0.866616666666667,0.649183333333333,0.661466666666667,0.707157142857143,0.44866,0.44268,0.429066666666667,0.88785,0.6992,0.761816666666667,0.680366666666667,0.514866666666667,0.6953,0.44919,0.7551,0.63994,0.621857142857143,0.866716666666667,0.652983333333333,0.689357142857143,0.968833333333333,0.809166666666667,0.55565,0.799616666666667,0…	[0.7982, 0.7982, 0.7595, 0.7163, 0.7209, 0.7595],[0.853, 0.8462, 0.9106, 0.9081, 0.9151],[0.5419, 0.6427, 0.6482, 0.6322, 0.7209, 0.7289],[0.725, 0.725, 0.7209, 0.8198, 0.8125, 0.805, 0.805, 0.8013, 0.8828, 0.8741],[0.7595, 0.725, 0.7289, 0.7369, 0.7163],[0.853, 0.8596, 0.8655, 0.8828, 0.8596, 0.8792],[0.6755, 0.6851, 0.6906, 0.6661, 0.5456, 0.6322],[0.6851, 0.6991, 0.7036, 0.6806, 0.5577, 0.6427…	0.565692	0.682466666666667,0.70554,0.593233333333333,0.70894,0.60434,0.73405,0.5207,0.522766666666667,0.600371428571429,0.41984,0.49492,0.4955,0.66625,0.6562,0.664866666666667,0.715816666666667,0.40595,0.60308,0.57364,0.823633333333333,0.71828,0.512628571428571,0.689133333333333,0.528266666666667,0.606742857142857,0.8137,0.679016666666667,0.406383333333333,0.771783333333333,0.596128571428571,0.59418888888…	[0.7147, 0.7192, 0.6789, 0.6474, 0.6557, 0.6789],[0.6756, 0.6715, 0.7342, 0.7232, 0.7232],[0.5296, 0.5667, 0.5762, 0.5941, 0.6412, 0.6516],[0.6906, 0.6906, 0.6789, 0.7317, 0.7192, 0.7111, 0.7079, 0.6944, 0.7418, 0.7232],[0.6255, 0.5992, 0.6035, 0.6035, 0.59],[0.7192, 0.7275, 0.7342, 0.7501, 0.7275, 0.7458],[0.5253, 0.5331, 0.5549, 0.5374, 0.4651, 0.5084],[0.5296, 0.5374, 0.5549, 0.5412, 0.4651, 0…	0.954679	0.999721676111221,0.999902331829071,0.986430794000626,0.99902566075325,0.844324278831482,0.999246537685394,0.948716262976328,0.939702351888021,0.932344470705305,0.939874815940857,0.924123668670655,0.849124620358149,0.975996881723404,0.987143188714981,0.959950735171636,0.993440836668014,0.993570973475774,0.992384934425354,0.976518285274506,0.999071405993568,0.992541491985321,0.998495536191123,0.97…	[0.999509334564209, 0.9996153116226196, 0.9997627139091492, 0.9998195767402648, 0.9997380375862122, 0.999885082244873],[0.9998760223388672, 0.9999504089355468, 0.9997935891151428, 0.9999340772628784, 0.99995756149292],[0.9873999357223512, 0.9850326776504515, 0.9902828931808472, 0.9806666970252992, 0.9868152737617492, 0.9883872866630554],[0.9975641965866088, 0.9989752769470216, 0.9991427659988404,…	0
LIG_CSL_BTD_1	7	0.6331	0.8052,0.88865,0.5627,0.6384,0.49215,0.494675,0.549925	[0.8013, 0.7799, 0.8198, 0.8198],[0.892, 0.8991, 0.8741, 0.8894],[0.4766, 0.4541, 0.5951, 0.725],[0.5854, 0.5901, 0.6531, 0.725],[0.4507, 0.5139, 0.5176, 0.4864],[0.5577, 0.4901, 0.494, 0.4369],[0.5098, 0.5139, 0.5533, 0.6227]	0.5179	0.7169,0.7131,0.5073,0.41025,0.4072,0.443325,0.427225	[0.7147, 0.687, 0.7317, 0.7342],[0.7111, 0.7232, 0.7034, 0.7147],[0.4651, 0.442, 0.5229, 0.5992],[0.3847, 0.3847, 0.4116, 0.46],[0.3762, 0.4203, 0.4245, 0.4078],[0.5008, 0.4458, 0.442, 0.3847],[0.3885, 0.3992, 0.4333, 0.4879]	0.737144	0.98853632775,0.96496114125,0.762184486,0.9885636865,0.15965021025,0.8100275695,0.48608463275	[0.978548288, 0.985840201, 0.997497618, 0.992259204],[0.987730324, 0.950930417, 0.942781329, 0.978402495],[0.906558216, 0.667079151, 0.754185498, 0.720915079],[0.992124736, 0.978818178, 0.986003339, 0.997308493],[0.073164567, 0.074859679, 0.206205308, 0.284371287],[0.922396839, 0.807591677, 0.761951327, 0.748170435],[0.54625392, 0.361457139, 0.50941515, 0.527212322]	0	0	11	0.503745	0.34435,0.85335,0.526525,0.54745,0.3809,0.358975,0.333375,0.5401,0.6756,0.522925,0.45765	[0.2609, 0.2575, 0.4441, 0.4149],[0.8655, 0.8493, 0.8565, 0.8421],[0.5254, 0.5254, 0.5211, 0.5342],[0.5419, 0.5493, 0.5493, 0.5493],[0.3948, 0.374, 0.3774, 0.3774],[0.3321, 0.3667, 0.3667, 0.3704],[0.2988, 0.374, 0.3392, 0.3215],[0.4582, 0.5456, 0.5665, 0.5901],[0.6851, 0.6661, 0.6661, 0.6851],[0.5342, 0.5342, 0.5254, 0.4979],[0.3807, 0.4149, 0.4685, 0.5665]	0.444516	0.35715,0.715025,0.566125,0.49875,0.3321,0.247025,0.23425,0.456925,0.64505,0.426825,0.41045	[0.2963, 0.2963, 0.4282, 0.4078],[0.7232, 0.7147, 0.7111, 0.7111],[0.5549, 0.5667, 0.5667, 0.5762],[0.4967, 0.4967, 0.5008, 0.5008],[0.3399, 0.3263, 0.3311, 0.3311],[0.2041, 0.2483, 0.27, 0.2657],[0.1805, 0.2602, 0.2531, 0.2432],[0.3717, 0.4651, 0.4825, 0.5084],[0.6374, 0.6412, 0.6412, 0.6604],[0.4245, 0.4379, 0.4333, 0.4116],[0.3359, 0.3847, 0.4245, 0.4967]	0.870469	0.287506205961108,0.998910203576088,0.969504714012146,0.896880626678467,0.896424308419228,0.947291001677513,0.853969171643257,0.887064695358276,0.97502975165844,0.912522718310356,0.950056836009026	[0.1958790272474289, 0.0916227474808693, 0.3514095842838287, 0.5111134648323059],[0.9988625049591064, 0.9975736737251282, 0.999462902545929, 0.9997417330741882],[0.9621973633766174, 0.9384430050849916, 0.9782087802886964, 0.9991697072982788],[0.8342742919921875, 0.804223358631134, 0.9506420493125916, 0.998382806777954],[0.8102492094039917, 0.8496268391609192, 0.9578144550323486, 0.968006730079650…	0
LIG_CtBP_PxDLS_1	1	0.63028	0.63028	[0.5951, 0.6661, 0.6375, 0.5951, 0.6576]	0.54622	0.54622	[0.4078, 0.5126, 0.5549, 0.5802, 0.6756]	0.88267	0.88267	[0.930384874, 0.886564374, 0.878342211, 0.906595051, 0.811464787]	0	0	31	0.649589	0.47132,0.44868,0.62366,0.80252,0.85656,0.21746,0.51944,0.48326,0.75862,0.94858,0.53212,0.541766666666667,0.94922,0.80172,0.65606,0.497,0.7578,0.79374,0.48282,0.25476,0.83,0.79802,0.41652,0.72632,0.50178,0.80958,0.7869,0.82626,0.739,0.53278,0.773	[0.346, 0.4087, 0.4582, 0.5254, 0.6183],[0.4292, 0.4441, 0.4541, 0.4541, 0.4619],[0.5533, 0.5707, 0.6427, 0.7289, 0.6227],[0.8085, 0.7595, 0.8198, 0.8235, 0.8013],[0.8741, 0.8493, 0.8596, 0.8655, 0.8343],[0.1914, 0.1881, 0.2034, 0.2503, 0.2541],[0.3872, 0.4685, 0.5707, 0.5854, 0.5854],[0.4801, 0.4831, 0.4864, 0.4901, 0.4766],[0.7843, 0.7209, 0.7369, 0.7755, 0.7755],[0.9711, 0.9457, 0.9346, 0.9396…	0.553487	0.47078,0.39982,0.6056,0.7422,0.72934,0.1528,0.39212,0.25964,0.5934,0.85032,0.30826,0.407933333333333,0.88832,0.72768,0.58712,0.46704,0.6411,0.60358,0.41286,0.28138,0.67446,0.66722,0.41662,0.58894,0.53968,0.75202,0.60886,0.66278,0.61118,0.42356,0.69148	[0.3717, 0.442, 0.4651, 0.5084, 0.5667],[0.3717, 0.3806, 0.4116, 0.4149, 0.4203],[0.5667, 0.5802, 0.6219, 0.6557, 0.6035],[0.7501, 0.7147, 0.7501, 0.7573, 0.7388],[0.7688, 0.7317, 0.7317, 0.7275, 0.687],[0.138, 0.138, 0.1416, 0.1766, 0.1698],[0.3399, 0.3847, 0.4245, 0.4078, 0.4037],[0.27, 0.2531, 0.2748, 0.2748, 0.2255],[0.5992, 0.5623, 0.5802, 0.6174, 0.6079],[0.8984, 0.835, 0.835, 0.8311, 0.852…	0.978748	0.936397063732147,0.933747959136963,0.999561977386475,0.996556055545807,0.959321331977844,0.95101842880249,0.974522030353546,0.997545266151428,0.997935509681702,0.995604467391968,0.99259307384491,0.996768136819204,0.998322415351868,0.995106601715088,0.986383748054504,0.99334020614624,0.99992926120758,0.993034589290619,0.99749391078949,0.740843975543976,0.999612820148468,0.999495375156402,0.955831…	[0.9865466356277466, 0.9548890590667723, 0.9089698195457458, 0.9511486291885376, 0.8804311752319336],[0.9539209008216858, 0.9619431495666504, 0.9575546979904176, 0.9460277557373048, 0.8492932915687561],[0.9997888207435608, 0.9995939135551452, 0.9991990923881532, 0.9996119141578674, 0.9996161460876464],[0.9980124235153198, 0.9982006549835204, 0.9962498545646667, 0.9981558918952942, 0.9921614527702…	0
LIG_Dynein_DLC8_1	1	0.877114	0.877114	[0.9106, 0.8462, 0.9126, 0.8853, 0.8853, 0.8623, 0.8375]	0.738457	0.738457	[0.7501, 0.7147, 0.7688, 0.7501, 0.7501, 0.7275, 0.7079]	0.997479	0.997479	[0.997121871, 0.997002661, 0.998320639, 0.997452319, 0.997841716, 0.997543514, 0.997070789]	0	0	8	0.690859	0.803871428571429,0.789128571428571,0.654957142857143,0.717157142857143,0.737528571428571,0.413514285714286,0.656142857142857,0.754571428571429	[0.9329, 0.8596, 0.8623, 0.8235, 0.7163, 0.7289, 0.7036],[0.9211, 0.8421, 0.8565, 0.8125, 0.6991, 0.712, 0.6806],[0.5055, 0.5707, 0.562, 0.6712, 0.7629, 0.7369, 0.7755],[0.5854, 0.6755, 0.6906, 0.7799, 0.7629, 0.7459, 0.7799],[0.7209, 0.725, 0.712, 0.8013, 0.7672, 0.7415, 0.6948],[0.3356, 0.3321, 0.4292, 0.3704, 0.4725, 0.4409, 0.5139],[0.6227, 0.5533, 0.5533, 0.6427, 0.5992, 0.7595, 0.8623],[0.8…	0.551887	0.710557142857143,0.625628571428571,0.558514285714286,0.594728571428571,0.566328571428571,0.325442857142857,0.477657142857143,0.556242857142857	[0.8424, 0.7458, 0.7501, 0.7111, 0.6516, 0.6474, 0.6255],[0.7232, 0.6442, 0.6681, 0.6412, 0.5711, 0.5802, 0.5514],[0.4379, 0.5008, 0.5008, 0.5711, 0.6374, 0.6174, 0.6442],[0.5126, 0.5802, 0.5941, 0.6334, 0.6174, 0.6035, 0.6219],[0.5473, 0.5583, 0.5549, 0.6219, 0.59, 0.5623, 0.5296],[0.282, 0.282, 0.3456, 0.282, 0.3717, 0.3263, 0.3885],[0.4651, 0.4037, 0.4037, 0.4703, 0.4379, 0.5374, 0.6255],[0.62…	0.93441	0.944564597947257,0.920018153531211,0.922241849558694,0.956028725419726,0.778241668428693,0.962629616260529,0.994922016348158,0.996635905333928	[0.9842275977134703, 0.9790109992027284, 0.922529399394989, 0.8787822723388672, 0.911670744419098, 0.9414853453636168, 0.9942458271980286],[0.9692019820213318, 0.9656503200531006, 0.8842579126358032, 0.8455350995063782, 0.8791773915290833, 0.91561096906662, 0.9806933999061584],[0.8147614598274231, 0.9034891724586488, 0.9668410420417786, 0.9511756300926208, 0.9300400614738464, 0.9200590252876282, …	0
LIG_G3BP_FGDF_1	8	0.410087	0.39315,0.305733333333333,0.463433333333333,0.406183333333333,0.408866666666667,0.30495,0.540766666666667,0.457616666666667	[0.3321, 0.4017, 0.3807, 0.374, 0.4864, 0.384],[0.2783, 0.346, 0.3215, 0.2817, 0.3566, 0.2503],[0.4186, 0.4409, 0.5419, 0.4582, 0.4801, 0.4409],[0.4051, 0.4149, 0.4087, 0.4087, 0.391, 0.4087],[0.4507, 0.4409, 0.422, 0.346, 0.346, 0.4476],[0.374, 0.2884, 0.2918, 0.268, 0.3087, 0.2988],[0.5254, 0.5055, 0.6043, 0.5456, 0.5342, 0.5296],[0.4369, 0.5254, 0.5254, 0.4476, 0.3774, 0.433]	0.370577	0.3715,0.246366666666667,0.542833333333333,0.4667,0.323733333333333,0.0904666666666667,0.5479,0.375116666666667	[0.3359, 0.3847, 0.3578, 0.3456, 0.4333, 0.3717],[0.2333, 0.3005, 0.2657, 0.208, 0.2786, 0.1921],[0.5126, 0.5473, 0.6035, 0.5296, 0.5514, 0.5126],[0.4825, 0.4879, 0.4703, 0.4749, 0.4333, 0.4513],[0.3885, 0.3717, 0.3399, 0.2602, 0.2558, 0.3263],[0.1416, 0.0813, 0.0858, 0.0677, 0.0832, 0.0832],[0.5229, 0.5126, 0.5941, 0.5583, 0.5583, 0.5412],[0.3456, 0.4116, 0.4149, 0.3717, 0.3263, 0.3806]	0.937683	0.794913083333333,0.947223971166667,0.954536537166667,0.963633149666667,0.938051313,0.914974699333333,0.994476398,0.993658741333333	[0.718668878, 0.81982398, 0.942571998, 0.742407143, 0.7028898, 0.843116701],[0.904987693, 0.895852804, 0.987531841, 0.973650336, 0.964850187, 0.956470966],[0.962522089, 0.903859496, 0.947968781, 0.954717278, 0.983778358, 0.974373221],[0.970131218, 0.945210397, 0.951542437, 0.956035376, 0.97179836, 0.98708111],[0.950287282, 0.878005087, 0.908481061, 0.928430498, 0.97304374, 0.99006021],[0.96104764…	0	0	1	0.235917	0.235917	[0.2436, 0.2783, 0.3149, 0.2436, 0.1823, 0.1528]	0.265317	0.265317	[0.3939, 0.3535, 0.3225, 0.1998, 0.1766, 0.1456]	0.504033	0.504033	[0.2791461050510406, 0.3369347751140594, 0.2495255172252655, 0.5404874086380005, 0.7266161441802979, 0.8914899826049805]	0
LIG_HCF-1_HBM_1	1	0.629275	0.629275	[0.6851, 0.6948, 0.5665, 0.5707]	0.443125	0.443125	[0.4703, 0.4703, 0.4116, 0.4203]	0.932005	0.932005	[0.935890555, 0.935657024, 0.922075212, 0.934395671]	0	0	16	0.509342	0.437775,0.540625,0.5755,0.5889,0.816925,0.448975,0.6967,0.741825,0.3452,0.328375,0.77065,0.33165,0.197875,0.39745,0.4373,0.49375	[0.4441, 0.4441, 0.422, 0.4409],[0.4801, 0.5533, 0.5533, 0.5758],[0.5901, 0.5176, 0.5951, 0.5992],[0.5493, 0.5419, 0.6269, 0.6375],[0.7629, 0.8853, 0.7916, 0.8279],[0.422, 0.4119, 0.4409, 0.5211],[0.6948, 0.7163, 0.6851, 0.6906],[0.725, 0.7505, 0.7459, 0.7459],[0.3566, 0.3566, 0.3494, 0.3182],[0.3286, 0.3087, 0.2988, 0.3774],[0.7718, 0.7718, 0.7718, 0.7672],[0.2783, 0.3529, 0.346, 0.3494],[0.1881…	0.428875	0.26635,0.472775,0.6818,0.362625,0.738525,0.36205,0.557825,0.637875,0.276225,0.35455,0.531825,0.267275,0.20245,0.231925,0.4767,0.441225	[0.282, 0.282, 0.2483, 0.2531],[0.4078, 0.4781, 0.4879, 0.5173],[0.687, 0.6474, 0.6984, 0.6944],[0.3311, 0.3263, 0.3992, 0.3939],[0.6906, 0.7817, 0.7317, 0.7501],[0.3456, 0.3456, 0.3578, 0.3992],[0.5514, 0.5667, 0.5549, 0.5583],[0.6412, 0.6474, 0.6374, 0.6255],[0.2913, 0.2748, 0.2786, 0.2602],[0.3578, 0.3263, 0.3263, 0.4078],[0.5514, 0.5253, 0.5253, 0.5253],[0.2292, 0.2865, 0.2786, 0.2748],[0.199…	0.864653	0.937899634242058,0.853666186332703,0.935757800936699,0.863875135779381,0.883943766355515,0.966101333498955,0.864559352397919,0.942878246307373,0.862848967313767,0.763181388378143,0.868581220507622,0.730638295412064,0.761414155364037,0.881101429462433,0.81893090903759,0.8990688174963	[0.9459599256515504, 0.9280914068222046, 0.9271324276924132, 0.950414776802063],[0.8951378464698792, 0.8935054540634155, 0.8059256076812744, 0.8200958371162415],[0.9661176204681396, 0.9501351118087769, 0.9271417260169984, 0.8996367454528809],[0.9617373943328856, 0.9311816692352296, 0.865364134311676, 0.6972173452377319],[0.8705880045890808, 0.8519030809402466, 0.8743271827697754, 0.93895679712295…	0
LIG_IRF3_LxIS_1	1	0.455217	0.455217	[0.4119, 0.4619, 0.494, 0.4685, 0.4541, 0.4409]	0.59275	0.59275	[0.5084, 0.5253, 0.5711, 0.6174, 0.6516, 0.6827]	0.637147	0.637147	[0.456996709, 0.510891616, 0.53735131, 0.631284773, 0.784466386, 0.901888728]	0	0	6	0.49305	0.395266666666667,0.352966666666667,0.372042857142857,0.626633333333333,0.5211,0.6902875	[0.3872, 0.4476, 0.3667, 0.3704, 0.391, 0.4087],[0.4087, 0.4149, 0.3149, 0.3182, 0.3117, 0.3494],[0.433, 0.374, 0.3599, 0.384, 0.3667, 0.3983, 0.2884],[0.6806, 0.6712, 0.6712, 0.5854, 0.5707, 0.5807],[0.6375, 0.5807, 0.5807, 0.4652, 0.4256, 0.4369],[0.6991, 0.712, 0.7672, 0.8013, 0.7163, 0.6375, 0.6269, 0.562]	0.426725	0.311183333333333,0.301433333333333,0.303214285714286,0.615866666666667,0.50375,0.5249	[0.2913, 0.3578, 0.2865, 0.282, 0.3184, 0.3311],[0.3491, 0.3535, 0.2748, 0.2657, 0.2602, 0.3053],[0.363, 0.3053, 0.2913, 0.3146, 0.3005, 0.3311, 0.2167],[0.6474, 0.6474, 0.6412, 0.59, 0.5846, 0.5846],[0.6124, 0.5549, 0.5549, 0.4513, 0.4245, 0.4245],[0.5412, 0.5412, 0.5762, 0.5992, 0.5331, 0.4879, 0.4825, 0.4379]	0.673044	0.481835092107455,0.547412102421125,0.744527927466801,0.921318739652634,0.924830774466197,0.418342143297195	[0.6063058972358704, 0.5364959836006165, 0.4659495949745178, 0.3501323759555816, 0.3373474478721618, 0.5947792530059814],[0.6407302618026733, 0.5777492523193359, 0.5599215030670166, 0.4215044975280761, 0.4276045262813568, 0.6569625735282898],[0.7265881896018982, 0.7408355474472046, 0.7878793478012085, 0.8180628418922424, 0.7219312191009521, 0.6906615495681763, 0.7257367968559265],[0.9899072647094…	0
LIG_Integrin_RGD_1	4	0.531275	0.650166666666667,0.6188,0.352133333333333,0.504	[0.6661, 0.6089, 0.6755],[0.6043, 0.5901, 0.662],[0.346, 0.3087, 0.4017],[0.4979, 0.5665, 0.4476]	0.491917	0.634666666666667,0.667433333333333,0.215466666666667,0.4501	[0.6474, 0.6124, 0.6442],[0.6124, 0.6557, 0.7342],[0.2167, 0.1766, 0.2531],[0.4379, 0.5008, 0.4116]	0.89974	0.989036778666667,0.767567555333333,0.902584314666667,0.939769427	[0.996436954, 0.983521104, 0.987152278],[0.685429037, 0.810276926, 0.806996703],[0.926727951, 0.889969826, 0.891055167],[0.925768614, 0.953033566, 0.940506101]	0	0	15	0.442129	0.127633333333333,0.0580333333333333,0.0397,0.0241333333333333,0.454633333333333,0.469766666666667,0.793533333333333,0.6173,0.786433333333333,0.8648,0.864666666666667,0.2551,0.517533333333333,0.4827,0.275966666666667	[0.1476, 0.1424, 0.0929],[0.0568, 0.0581, 0.0592],[0.0463, 0.0356, 0.0372],[0.0405, 0.0148, 0.0171],[0.4292, 0.5055, 0.4292],[0.4441, 0.5211, 0.4441],[0.7331, 0.8013, 0.8462],[0.5854, 0.6089, 0.6576],[0.7629, 0.7951, 0.8013],[0.892, 0.8343, 0.8681],[0.9057, 0.8462, 0.8421],[0.2399, 0.2609, 0.2645],[0.5211, 0.5176, 0.5139],[0.5055, 0.5017, 0.4409],[0.268, 0.2715, 0.2884]	0.312513	0.0686333333333333,0.0774666666666667,0.0453,0.0299,0.377466666666667,0.3921,0.506266666666667,0.3933,0.529866666666667,0.5723,0.5966,0.196066666666667,0.278366666666667,0.258733333333333,0.365333333333333	[0.0744, 0.0789, 0.0526],[0.0677, 0.0789, 0.0858],[0.049, 0.0405, 0.0464],[0.0587, 0.0137, 0.0173],[0.3491, 0.4203, 0.363],[0.3668, 0.4333, 0.3762],[0.4513, 0.5126, 0.5549],[0.3535, 0.3885, 0.4379],[0.5008, 0.5374, 0.5514],[0.5992, 0.5331, 0.5846],[0.6374, 0.5762, 0.5762],[0.1844, 0.1958, 0.208],[0.27, 0.2786, 0.2865],[0.2531, 0.2748, 0.2483],[0.3535, 0.3578, 0.3847]	0.915289	0.912551502386729,0.924260993798574,0.924895326296488,0.816571255524953,0.735243240992228,0.735019604365031,0.994613667329152,0.987243473529816,0.987366517384847,0.96633772055308,0.968830327192942,0.92875858147939,0.975441932678223,0.935466090838114,0.936739385128021	[0.8243246674537659, 0.9548835158348083, 0.9584463238716124],[0.8597951531410217, 0.9615554809570312, 0.9514323472976683],[0.8632342219352722, 0.9609190225601196, 0.9505327343940736],[0.6277168393135071, 0.9081286787986756, 0.913868248462677],[0.9176281690597534, 0.6326825618743896, 0.6554189920425415],[0.9135119915008544, 0.6309481859207153, 0.660598635673523],[0.9949630498886108, 0.994764804840…	0
LIG_Integrin_RGD_TGFB_3	2	0.402371	0.402371	[0.391, 0.3599, 0.4541, 0.4619, 0.374, 0.3983, 0.3774]	0.281057	0.281057	[0.2865, 0.2483, 0.3263, 0.3263, 0.2483, 0.2786, 0.2531]	0.606997	0.606997	[0.903409719, 0.854802549, 0.864123285, 0.518359542, 0.416079998, 0.312714696, 0.379490942]	0	0	2	0.482443	0.283757142857143,0.681128571428571	[0.2918, 0.346, 0.3667, 0.3392, 0.2541, 0.1791, 0.2094],[0.6322, 0.6427, 0.6322, 0.7036, 0.712, 0.7289, 0.7163]	0.499657	0.330142857142857,0.669171428571429	[0.2963, 0.3578, 0.3992, 0.3847, 0.3263, 0.2602, 0.2865],[0.6255, 0.6255, 0.6334, 0.6789, 0.687, 0.7147, 0.7192]	0.827418	0.78264764377049,0.872187946523939	[0.9150953888893129, 0.9204031825065612, 0.8912240266799927, 0.733059823513031, 0.6741030812263489, 0.654165506362915, 0.690482497215271],[0.9710421562194824, 0.9529111981391908, 0.9375101327896118, 0.8615015149116516, 0.8248249292373657, 0.7766426205635071, 0.7808830738067627]	0
LIG_Integrin_isoDGR_2	1	0.540333	0.540333	[0.5254, 0.5055, 0.5901]	0.4901	0.4901	[0.4879, 0.4651, 0.5173]	0.805379	0.805379	[0.829298794, 0.872619212, 0.714220285]	0	0	7	0.0948667	0.0250333333333333,0.0972666666666667,0.122133333333333,0.0309666666666667,0.271566666666667,0.0803333333333333,0.0367666666666667	[0.0263, 0.0244, 0.0244],[0.0985, 0.0985, 0.0948],[0.1251, 0.1229, 0.1184],[0.0294, 0.0294, 0.0341],[0.268, 0.2752, 0.2715],[0.0967, 0.0851, 0.0592],[0.0349, 0.0349, 0.0405]	0.121657	0.0408666666666667,0.2252,0.124533333333333,0.0389,0.208,0.1689,0.0452	[0.0414, 0.0387, 0.0425],[0.2255, 0.2209, 0.2292],[0.1266, 0.1292, 0.1178],[0.0336, 0.0376, 0.0455],[0.208, 0.208, 0.208],[0.1921, 0.1766, 0.138],[0.0405, 0.0425, 0.0526]	0.775559	0.534802543620268,0.870650251706441,0.670883937428395,0.82188626130422,0.880045731862386,0.812317848205566,0.838325381278992	[0.8323585987091064, 0.7088720798492432, 0.0631769523024559],[0.8659936189651489, 0.920337438583374, 0.8256196975708008],[0.9961304664611816, 0.9973626732826232, 0.0191586725413799],[0.8150056004524231, 0.8289686441421509, 0.8216845393180847],[0.7073464393615723, 0.9811160564422609, 0.9516746997833252],[0.9004809856414795, 0.8976812958717346, 0.6387912631034851],[0.8213450312614441, 0.85604965686…	0
LIG_KLC1_WD_1	5	0.391762	0.60079,0.34294,0.59384,0.33846,0.08278	[0.5901, 0.6043, 0.6269, 0.6427, 0.662, 0.5992, 0.6136, 0.6269, 0.5211, 0.5211],[0.2164, 0.3117, 0.3774, 0.3704, 0.3774, 0.3704, 0.3117, 0.3426, 0.3774, 0.374],[0.5854, 0.5992, 0.6227, 0.6375, 0.6531, 0.5901, 0.6043, 0.6183, 0.5139, 0.5139],[0.2094, 0.3087, 0.374, 0.3667, 0.3704, 0.3667, 0.3087, 0.3392, 0.3704, 0.3704],[0.0646, 0.0817, 0.0817, 0.078, 0.0454, 0.087, 0.1298, 0.0646, 0.1115, 0.0835]	0.383752	0.58061,0.34732,0.58061,0.34732,0.0629	[0.5667, 0.5941, 0.5941, 0.5941, 0.6035, 0.5762, 0.5846, 0.5941, 0.5473, 0.5514],[0.27, 0.3491, 0.4037, 0.3847, 0.3939, 0.3762, 0.3005, 0.3096, 0.3456, 0.3399],[0.5667, 0.5941, 0.5941, 0.5941, 0.6035, 0.5762, 0.5846, 0.5941, 0.5473, 0.5514],[0.27, 0.3491, 0.4037, 0.3847, 0.3939, 0.3762, 0.3005, 0.3096, 0.3456, 0.3399],[0.0607, 0.0701, 0.0677, 0.0607, 0.0327, 0.0607, 0.0965, 0.0441, 0.0771, 0.0587]	0.617298	0.8844033955,0.5150619611,0.8781543315,0.5143578887,0.2945117757	[0.924023211, 0.929474413, 0.896897435, 0.870013714, 0.885852277, 0.88191694, 0.84089005, 0.846349239, 0.890897691, 0.877718985],[0.233204111, 0.175491512, 0.261998773, 0.612659335, 0.823591232, 0.703924358, 0.702004135, 0.587186396, 0.518799722, 0.531760037],[0.920367122, 0.926183999, 0.889898121, 0.862042308, 0.879216135, 0.874773383, 0.833189428, 0.839066803, 0.88485539, 0.871950626],[0.232066…	0	0	17	0.626366	0.6868,0.64587,0.61255,0.61312,0.62658,0.65541,0.65675,0.69965,0.7388125,0.69418,0.683175,0.2291875,0.58393,0.4512,0.6734,0.65471,0.742888888888889	[0.7547, 0.7415, 0.6712, 0.708, 0.6712, 0.6482, 0.6712, 0.6576, 0.6576],[0.6712, 0.6043, 0.6136, 0.6269, 0.662, 0.6712, 0.6712, 0.6576, 0.6906, 0.5901],[0.5017, 0.4725, 0.5342, 0.5176, 0.5807, 0.7209, 0.712, 0.7163, 0.712, 0.6576],[0.5017, 0.4685, 0.5296, 0.5139, 0.5854, 0.7209, 0.7163, 0.7209, 0.712, 0.662],[0.5176, 0.4864, 0.5456, 0.5296, 0.5992, 0.7331, 0.725, 0.7331, 0.725, 0.6712],[0.7209, 0…	0.594673	0.597477777777778,0.55901,0.63938,0.63812,0.64286,0.63245,0.66983,0.64289,0.8399125,0.65221,0.8155875,0.08515,0.4839,0.42881,0.6157125,0.56143,0.604711111111111	[0.6293, 0.6219, 0.5762, 0.6079, 0.5941, 0.5846, 0.5941, 0.5846, 0.5846],[0.5711, 0.5229, 0.5374, 0.5549, 0.5711, 0.5802, 0.5711, 0.5583, 0.59, 0.5331],[0.6079, 0.59, 0.6219, 0.5846, 0.6124, 0.6827, 0.6756, 0.6827, 0.6756, 0.6604],[0.6079, 0.59, 0.6219, 0.5846, 0.6124, 0.6789, 0.6715, 0.6827, 0.6756, 0.6557],[0.6124, 0.5941, 0.6255, 0.59, 0.6174, 0.6827, 0.6756, 0.687, 0.6789, 0.665],[0.6681, 0.7…	0.957263	0.987887395752801,0.996435290575027,0.990194994211197,0.994155728816986,0.994198727607727,0.975716310739517,0.975366514921188,0.990103965997696,0.976350352168083,0.991821616888046,0.981622390449047,0.586514849215746,0.958378517627716,0.971050184965134,0.998259507119656,0.93915484547615,0.966254081990984	[0.9962563514709472, 0.9957417249679564, 0.9898916482925416, 0.988952338695526, 0.984288454055786, 0.9837753176689148, 0.9863451719284058, 0.9805623292922974, 0.985173225402832],[0.9975576400756836, 0.9958435893058776, 0.9943382143974304, 0.9964675903320312, 0.9956516623497008, 0.996482253074646, 0.9952113032341005, 0.9981003403663636, 0.9979912042617798, 0.9967091083526612],[0.98799067735672, 0.…	0
LIG_LIR_Gen_1	1	0.207311	0.207311	[0.3117, 0.2951, 0.2503, 0.2094, 0.1702, 0.1424, 0.1449, 0.1969, 0.1449]	0.751544	0.751544	[0.6174, 0.6604, 0.687, 0.7079, 0.7317, 0.7605, 0.8158, 0.8823, 0.9009]	0.892829	0.892829	[0.918133378, 0.977155328, 0.86461097, 0.819025695, 0.822396934, 0.832885027, 0.901043832, 0.923243225, 0.976962805]	0	0	44	0.510233	0.316566666666667,0.44893,0.67327,0.35152,0.4295,0.43999,0.339244444444444,0.380466666666667,0.129263636363636,0.646411111111111,0.48318,0.606875,0.817357142857143,0.681542857142857,0.0652333333333333,0.888725,0.427058333333333,0.822733333333333,0.467672727272727,0.6269,0.397166666666667,0.58079,0.79943,0.5053,0.6941125,0.77359,0.518355555555556,0.53022,0.05596,0.71311,0.382063636363636,0.88406,0…	[0.3392, 0.3215, 0.3286, 0.247, 0.2399, 0.2609, 0.3356, 0.3249, 0.3249, 0.3215, 0.3774, 0.3774],[0.4409, 0.4476, 0.4441, 0.433, 0.4256, 0.422, 0.4017, 0.4979, 0.4901, 0.4864],[0.712, 0.7369, 0.712, 0.6948, 0.7209, 0.6906, 0.6531, 0.6322, 0.5901, 0.5901],[0.4119, 0.4149, 0.3983, 0.4087, 0.4256, 0.3494, 0.2752, 0.2951, 0.2609, 0.2752],[0.4087, 0.5098, 0.4541, 0.422, 0.3529],[0.5382, 0.5055, 0.494, …	0.523909	0.229041666666667,0.37408,0.63664,0.3556,0.81902,0.35714,0.282955555555556,0.617988888888889,0.200663636363636,0.604811111111111,0.65158,0.4825875,0.633214285714286,0.503671428571429,0.0714,0.873225,0.653541666666667,0.774522222222222,0.495727272727273,0.5509,0.539622222222222,0.50992,0.62123,0.31545,0.7175375,0.63363,0.549355555555556,0.4655,0.57378,0.77088,0.406554545454546,0.8108,0.71996666666…	[0.2333, 0.2255, 0.2385, 0.1766, 0.1566, 0.1766, 0.2483, 0.2483, 0.2385, 0.2333, 0.2865, 0.2865],[0.3806, 0.3847, 0.3939, 0.363, 0.3535, 0.3578, 0.3263, 0.4078, 0.3885, 0.3847],[0.6442, 0.665, 0.6557, 0.6374, 0.6681, 0.6474, 0.6334, 0.6219, 0.5992, 0.5941],[0.4149, 0.4149, 0.3992, 0.4037, 0.4149, 0.3491, 0.2748, 0.3096, 0.2786, 0.2963],[0.7034, 0.8118, 0.835, 0.8626, 0.8823],[0.3885, 0.3668, 0.36…	0.798562	0.86667496462663,0.673349022865295,0.6119120426476,0.786881595849991,0.903670692443848,0.873714959621429,0.929877903726366,0.656302418973711,0.667037741704421,0.850087496969435,0.963379496335983,0.838027484714985,0.969090589455196,0.971582336085183,0.179255083280926,0.99137856811285,0.354092434359093,0.99895433584849,0.941810548305512,0.99009478634054,0.988455103503333,0.984771329164505,0.9933431…	[0.9110979437828064, 0.8977665901184082, 0.8335132002830505, 0.7958322763442993, 0.7404137849807739, 0.7766772508621216, 0.8377193212509155, 0.9089395999908448, 0.9555711150169371, 0.9016312956809998, 0.9201197028160096, 0.920817494392395],[0.7419739365577698, 0.6245633959770203, 0.6937053203582764, 0.6800112724304199, 0.887399435043335, 0.976588249206543, 0.2837986052036285, 0.4855070412158966, …	0
LIG_LYPXL_S_1	11	0.708036	0.60702,0.64258,0.82976,0.73546,0.76794,0.71862,0.7023,0.7299,0.63258,0.7309,0.69134	[0.5992, 0.5854, 0.6755, 0.5992, 0.5758],[0.6375, 0.6269, 0.6576, 0.6427, 0.6482],[0.8125, 0.8125, 0.8421, 0.8655, 0.8162],[0.7289, 0.6948, 0.6948, 0.7672, 0.7916],[0.7331, 0.712, 0.8013, 0.7982, 0.7951],[0.7331, 0.7036, 0.7369, 0.7289, 0.6906],[0.6991, 0.662, 0.662, 0.7289, 0.7595],[0.6531, 0.708, 0.7331, 0.7672, 0.7881],[0.6269, 0.5951, 0.6227, 0.6755, 0.6427],[0.7505, 0.7209, 0.7209, 0.7163, 0…	0.660307	0.499,0.65188,0.73478,0.6517,0.6536,0.67326,0.57858,0.90898,0.61948,0.6377,0.65442	[0.5043, 0.4967, 0.5412, 0.4825, 0.4703],[0.6412, 0.6412, 0.665, 0.6604, 0.6516],[0.8074, 0.7688, 0.7418, 0.7147, 0.6412],[0.6334, 0.6255, 0.6334, 0.6756, 0.6906],[0.6255, 0.6124, 0.6756, 0.6789, 0.6756],[0.6681, 0.6681, 0.687, 0.6827, 0.6604],[0.5583, 0.5473, 0.5583, 0.6035, 0.6255],[0.9369, 0.928, 0.9103, 0.8984, 0.8713],[0.5992, 0.5992, 0.6219, 0.6516, 0.6255],[0.6374, 0.6334, 0.6442, 0.6293, …	0.965792	0.7718621202,0.9787829876,0.9712148784,0.9881687524,0.9866928696,0.9883134366,0.9896385194,0.9762827156,0.9917957782,0.9899928572,0.990962839	[0.876031697, 0.990431249, 0.963588119, 0.968643069, 0.060616467],[0.951983571, 0.994913697, 0.984776855, 0.976842761, 0.985398054],[0.971696377, 0.958683252, 0.982661068, 0.953774214, 0.989259481],[0.985500157, 0.996709228, 0.98754859, 0.984470606, 0.986615181],[0.985880315, 0.993972123, 0.987601578, 0.979071021, 0.986939311],[0.985078335, 0.995158374, 0.990282059, 0.983368099, 0.987680316],[0.9…	0	0	7	0.576846	0.8734,0.85674,0.87004,0.70218,0.2015,0.31198,0.22208	[0.8713, 0.8894, 0.892, 0.8681, 0.8462],[0.8623, 0.8623, 0.8655, 0.8623, 0.8313],[0.8198, 0.8655, 0.8942, 0.8942, 0.8765],[0.6043, 0.6806, 0.7505, 0.7505, 0.725],[0.2258, 0.2645, 0.2064, 0.1349, 0.1759],[0.384, 0.3321, 0.2988, 0.3286, 0.2164],[0.2164, 0.3087, 0.1942, 0.1969, 0.1942]	0.5172	0.64698,0.68218,0.61664,0.60284,0.54532,0.30114,0.2253	[0.6412, 0.6557, 0.6604, 0.6442, 0.6334],[0.687, 0.6906, 0.6906, 0.687, 0.6557],[0.5473, 0.6035, 0.6474, 0.6557, 0.6293],[0.5331, 0.5846, 0.6334, 0.6412, 0.6219],[0.687, 0.6474, 0.5473, 0.4333, 0.4116],[0.3578, 0.3225, 0.282, 0.3225, 0.2209],[0.2209, 0.3053, 0.2041, 0.2041, 0.1921]	0.868033	0.984954679012299,0.999029338359833,0.99570574760437,0.988081729412079,0.996582448482513,0.752342987060547,0.359531796723604	[0.9825703501701356, 0.9885795712471008, 0.9921168684959412, 0.9741384387016296, 0.9873681664466858],[0.9992478489875792, 0.9991455078125, 0.9992786049842834, 0.9987984895706176, 0.9986762404441832],[0.9924290776252748, 0.9947723746299744, 0.9972496628761292, 0.9974853992462158, 0.9965922236442566],[0.9797937273979188, 0.9886330962181092, 0.9944796562194824, 0.9929249286651612, 0.9845772385597228…	0
LIG_MYND_1	3	0.723953	0.46734,0.90954,0.79498	[0.5758, 0.4409, 0.4186, 0.4507, 0.4507],[0.9126, 0.9081, 0.9151, 0.9106, 0.9013],[0.8421, 0.8313, 0.7505, 0.7629, 0.7881]	0.627027	0.51344,0.78458,0.58306	[0.5762, 0.5043, 0.4781, 0.5043, 0.5043],[0.7912, 0.7724, 0.8036, 0.7869, 0.7688],[0.6293, 0.6035, 0.5514, 0.5549, 0.5762]	0.980529	0.9496153832,0.9993726612,0.9925974846	[0.983936667, 0.982765734, 0.964357913, 0.939361513, 0.877655089],[0.999835253, 0.999681354, 0.998031318, 0.999674559, 0.999640822],[0.998063147, 0.991992831, 0.985419691, 0.997091293, 0.990420461]	0	0	3	0.604793	0.52564,0.42424,0.8645	[0.5098, 0.5098, 0.5456, 0.5419, 0.5211],[0.4582, 0.4441, 0.4119, 0.3983, 0.4087],[0.8198, 0.8741, 0.8681, 0.923, 0.8375]	0.456513	0.41992,0.28982,0.6598	[0.4149, 0.4116, 0.4333, 0.4282, 0.4116],[0.3053, 0.3005, 0.282, 0.2748, 0.2865],[0.6035, 0.6516, 0.6557, 0.7232, 0.665]	0.981003	0.986462318897247,0.959233260154724,0.997314667701721	[0.9778730869293212, 0.987176239490509, 0.9878863096237184, 0.9865763187408448, 0.9927996397018432],[0.9613900780677797, 0.9649914503097534, 0.951016128063202, 0.960337221622467, 0.9584314227104188],[0.9998708963394164, 0.9987230896949768, 0.9928828477859496, 0.995235025882721, 0.999861478805542]	0
LIG_NRP_CendR_1	3	0.719258	0.493375,0.9273,0.7371	[0.4369, 0.4256, 0.5577, 0.5533],[0.8872, 0.8894, 0.9649, 0.9677],[0.6661, 0.712, 0.708, 0.8623]	0.934992	0.89595,0.98095,0.928075	[0.8311, 0.8626, 0.9348, 0.9553],[0.9632, 0.9713, 0.9922, 0.9971],[0.8713, 0.9208, 0.9392, 0.981]	0.990769	0.98464044925,0.99976900225,0.98789663625	[0.977854371, 0.976053953, 0.984727144, 0.999926329],[0.999441326, 0.999943137, 0.999723494, 0.999968052],[0.982950866, 0.983322263, 0.985426784, 0.999886632]	0	0	9	0.435472	0.024925,0.3426,0.9839,0.600125,1.0,0.1071,0.58705,0.10665,0.1669	[0.0405, 0.0287, 0.0188, 0.0117],[0.3566, 0.3286],[0.9836, 0.9842],[0.5254, 0.6576, 0.6183, 0.5992],[1.0, 1.0, 1.0],[0.1323, 0.1007, 0.1137, 0.0817],[0.6183, 0.6136, 0.5707, 0.5456],[0.1323, 0.1007, 0.1137, 0.0799],[0.1914, 0.1424]	0.801722	0.657975,0.8585,0.99945,0.932725,1.0,0.535225,0.9279,0.535225,0.7685	[0.5941, 0.6442, 0.6789, 0.7147],[0.8424, 0.8746],[0.9989, 1.0],[0.8713, 0.9369, 0.9562, 0.9665],[1.0, 1.0, 1.0],[0.442, 0.5008, 0.5762, 0.6219],[0.9009, 0.9162, 0.9392, 0.9553],[0.442, 0.5008, 0.5762, 0.6219],[0.7501, 0.7869]	0.975171	0.982396498322487,0.990966767072678,0.999711662530899,0.995257243514061,0.996794799963633,0.909278854727745,0.998818650841713,0.910211101174355,0.993107050657273	[0.9364624619483948, 0.9968544840812684, 0.9963738322257996, 0.9998952150344848],[0.9821419715881348, 0.9997915625572203],[0.9994327425956726, 0.9999905824661256],[0.9902286529541016, 0.9944922924041748, 0.9963453412055968, 0.9999626874923706],[0.9951606392860411, 0.9962939620018004, 0.998929798603058],[0.814143180847168, 0.8516446948051453, 0.9715036749839784, 0.9998238682746888],[0.999081134796…	0
LIG_PDZ_Class_1	11	0.342276	0.34295,0.0102,0.0395833333333333,0.65675,0.17365,0.168283333333333,0.677833333333333,0.19665,0.620116666666667,0.514083333333333,0.364933333333333	[0.4051, 0.3807, 0.3529, 0.3321, 0.3117, 0.2752],[0.0093, 0.0113, 0.0157, 0.0099, 0.007, 0.008],[0.0405, 0.0568, 0.0341, 0.0198, 0.032, 0.0543],[0.6991, 0.6712, 0.6576, 0.6482, 0.6375, 0.6269],[0.1092, 0.1184, 0.1731, 0.1399, 0.2164, 0.2849],[0.069, 0.1048, 0.1611, 0.1298, 0.2164, 0.3286],[0.6806, 0.6576, 0.6227, 0.7672, 0.712, 0.6269],[0.0327, 0.1092, 0.107, 0.0851, 0.2752, 0.5707],[0.6482, 0.61…	0.724071	0.798333333333333,0.2796,0.38585,0.905433333333333,0.661866666666667,0.640366666666667,0.961383333333333,0.78345,0.871566666666667,0.8685,0.808433333333333	[0.7034, 0.7418, 0.7772, 0.82, 0.8556, 0.892],[0.0643, 0.1495, 0.2865, 0.3225, 0.363, 0.4918],[0.1635, 0.282, 0.3263, 0.3762, 0.5229, 0.6442],[0.8521, 0.8746, 0.904, 0.918, 0.9348, 0.9491],[0.4703, 0.5296, 0.6293, 0.6756, 0.7951, 0.8713],[0.3992, 0.5043, 0.6174, 0.665, 0.7817, 0.8746],[0.9235, 0.9369, 0.9534, 0.981, 0.9856, 0.9879],[0.5514, 0.7275, 0.7605, 0.7951, 0.9009, 0.9653],[0.7912, 0.8242,…	0.892206	0.998657196833333,0.960764398166667,0.797895948333333,0.998946388666667,0.904508153666667,0.91871803,0.841095676,0.882340898333333,0.54566892,0.9871727625,0.978498866166667	[0.997168005, 0.998304725, 0.998591363, 0.998763084, 0.999123633, 0.999992371],[0.862483382, 0.93985796, 0.982056975, 0.988126159, 0.992077291, 0.999984622],[0.627069831, 0.734187663, 0.723353744, 0.833614886, 0.869933963, 0.999215603],[0.999196589, 0.998758793, 0.998357475, 0.998577237, 0.998799324, 0.999988914],[0.81234777, 0.847644329, 0.885977328, 0.920403004, 0.960959911, 0.99971658],[0.8302…	0	0	37	0.421312	0.15955,0.526516666666667,0.371966666666667,0.632166666666667,0.6192,0.672166666666667,0.574183333333333,0.444066666666667,0.217866666666667,0.4679,0.799966666666667,0.546466666666667,0.369316666666667,0.362883333333333,0.439916666666667,0.19245,0.08215,0.328033333333333,0.4255,0.6623,0.365183333333333,0.531216666666667,0.411883333333333,0.106533333333333,0.1235,0.294316666666667,0.31466666666666…	[0.1852, 0.1349, 0.1092, 0.1881, 0.1206, 0.2193],[0.5807, 0.5493, 0.5254, 0.494, 0.5296, 0.4801],[0.3807, 0.346, 0.433, 0.3872, 0.3667, 0.3182],[0.6948, 0.6991, 0.6531, 0.6427, 0.5577, 0.5456],[0.5254, 0.5211, 0.5951, 0.7036, 0.708, 0.662],[0.7163, 0.6991, 0.6906, 0.6851, 0.6712, 0.5707],[0.5901, 0.5493, 0.662, 0.5807, 0.5419, 0.5211],[0.4766, 0.4476, 0.4582, 0.4292, 0.4087, 0.4441],[0.3356, 0.26…	0.738277	0.748066666666667,0.7927,0.838083333333333,0.875716666666667,0.812133333333333,0.896166666666667,0.854816666666667,0.757266666666667,0.639883333333333,0.723233333333333,0.890266666666667,0.85645,0.821516666666667,0.6707,0.785566666666667,0.611816666666667,0.134416666666667,0.682983333333333,0.76285,0.710683333333333,0.833866666666667,0.895483333333333,0.757783333333333,0.606883333333333,0.7398166…	[0.6374, 0.6557, 0.6944, 0.7951, 0.8074, 0.8984],[0.6984, 0.7275, 0.7605, 0.8001, 0.8713, 0.8984],[0.7275, 0.7605, 0.8488, 0.8746, 0.9009, 0.9162],[0.8001, 0.8457, 0.865, 0.8984, 0.9103, 0.9348],[0.6827, 0.7232, 0.7912, 0.865, 0.8945, 0.9162],[0.82, 0.8556, 0.892, 0.918, 0.9423, 0.9491],[0.7501, 0.7817, 0.8746, 0.8823, 0.9103, 0.9299],[0.6442, 0.6789, 0.7458, 0.7724, 0.82, 0.8823],[0.5623, 0.5711…	0.936847	0.785305271546046,0.996931314468384,0.942283819119136,0.997868756453196,0.960568974415461,0.996262451012929,0.99821529785792,0.997365405162176,0.973084499438604,0.953273147344589,0.997846076885859,0.952208677927653,0.996994137763977,0.794948885838191,0.978722562392553,0.993960291147232,0.0205959470088904,0.990904331207275,0.931838780641556,0.994724015394847,0.994656691948573,0.966104706128438,0.9…	[0.7341296076774597, 0.7571355700492859, 0.681708574295044, 0.7271345257759094, 0.8139397501945496, 0.9977836012840272],[0.995941698551178, 0.9964979887008668, 0.9965020418167114, 0.996184766292572, 0.9964889287948608, 0.9999724626541138],[0.9135748744010924, 0.951629877090454, 0.920419454574585, 0.9321205615997314, 0.9366469383239746, 0.9993112087249756],[0.99685138463974, 0.9983105659484864, 0.…	0
LIG_PDZ_Wminus1_1	4	0.240308	0.348633333333333,0.3419,0.0175666666666667,0.253133333333333	[0.391, 0.3631, 0.2918],[0.3807, 0.3566, 0.2884],[0.0151, 0.0136, 0.024],[0.1323, 0.2399, 0.3872]	0.860858	0.8775,0.881933333333333,0.753833333333333,0.930166666666667	[0.8595, 0.8746, 0.8984],[0.8626, 0.8823, 0.9009],[0.6944, 0.7388, 0.8283],[0.8823, 0.9369, 0.9713]	0.777567	0.619819760333333,0.600867132333333,0.934797426333333,0.954784632	[0.25474596, 0.605127752, 0.999585569],[0.220427036, 0.582606077, 0.999568284],[0.875218511, 0.929714561, 0.999459207],[0.902609468, 0.961835623, 0.999908805]	0	0	23	0.390067	0.321133333333333,0.738933333333333,0.797333333333333,0.495,0.447566666666667,0.239233333333333,0.269533333333333,0.4393,0.736166666666667,0.489866666666667,0.719433333333333,0.2781,0.0573333333333333,0.134666666666667,0.0231666666666667,0.445033333333333,0.121966666666667,0.6986,0.2529,0.6781,0.2138,0.226733333333333,0.147633333333333	[0.384, 0.3149, 0.2645],[0.6991, 0.7718, 0.7459],[0.7672, 0.8235, 0.8013],[0.5254, 0.5055, 0.4541],[0.4801, 0.4507, 0.4119],[0.3053, 0.2541, 0.1583],[0.3356, 0.2849, 0.1881],[0.4901, 0.433, 0.3948],[0.7672, 0.725, 0.7163],[0.5176, 0.4901, 0.4619],[0.7672, 0.725, 0.6661],[0.3321, 0.2988, 0.2034],[0.0646, 0.0631, 0.0443],[0.1115, 0.1476, 0.1449],[0.0334, 0.0198, 0.0163],[0.4619, 0.4256, 0.4476],[0.…	0.819328	0.851733333333333,0.9239,0.943733333333333,0.8427,0.711133333333333,0.8862,0.8862,0.785133333333333,0.897933333333333,0.908066666666667,0.955,0.838566666666667,0.615,0.7837,0.681,0.8505,0.8251,0.977566666666667,0.874666666666667,0.839266666666667,0.667166666666667,0.667166666666667,0.6331	[0.8283, 0.8488, 0.8781],[0.8857, 0.9348, 0.9512],[0.9119, 0.9553, 0.964],[0.8001, 0.8457, 0.8823],[0.6715, 0.7079, 0.754],[0.8626, 0.892, 0.904],[0.8626, 0.892, 0.904],[0.754, 0.7772, 0.8242],[0.8713, 0.8945, 0.928],[0.8823, 0.9103, 0.9316],[0.9423, 0.9587, 0.964],[0.8074, 0.8457, 0.8626],[0.5514, 0.6255, 0.6681],[0.7111, 0.7912, 0.8488],[0.6474, 0.6681, 0.7275],[0.8074, 0.8457, 0.8984],[0.7772,…	0.92959	0.992210785547892,0.966573735078176,0.963594476381938,0.998371620972951,0.997963269551595,0.785486280918121,0.778183162212372,0.886755963166555,0.995770970980326,0.998949865500132,0.998923659324646,0.941182653109233,0.878929098447164,0.652112891276677,0.886094351609548,0.835646529992422,0.881378809611003,0.998361051082611,0.998175919055939,0.997234960397085,0.974992652734121,0.987281759579976,0.9…	[0.9830291867256165, 0.9936572909355164, 0.999945878982544],[0.9434624910354614, 0.9567736983299256, 0.9994850158691406],[0.940049171447754, 0.9514248371124268, 0.9993094205856324],[0.9967740178108216, 0.998524010181427, 0.9998168349266052],[0.9968460202217102, 0.9971279501914978, 0.9999158382415771],[0.6204485893249512, 0.738147497177124, 0.9978627562522888],[0.6108077764511108, 0.72596168518066…	0
LIG_PTAP_UEV_1	12	0.725518	0.473283333333333,0.5269,0.93295,0.916066666666667,0.930433333333333,0.899133333333333,0.819533333333333,0.867416666666667,0.903166666666667,0.460766666666667,0.298416666666667,0.67815	[0.4979, 0.5017, 0.4369, 0.4541, 0.4725, 0.4766],[0.5992, 0.5854, 0.5254, 0.4801, 0.422, 0.5493],[0.9039, 0.9249, 0.9329, 0.9457, 0.9488, 0.9415],[0.9269, 0.923, 0.9362, 0.8942, 0.8853, 0.9308],[0.9381, 0.9362, 0.9433, 0.9151, 0.923, 0.9269],[0.9308, 0.9346, 0.8828, 0.8853, 0.8872, 0.8741],[0.8085, 0.8493, 0.8421, 0.8493, 0.8085, 0.7595],[0.8872, 0.8313, 0.8493, 0.8655, 0.8792, 0.892],[0.8991, 0.…	0.725582	0.491033333333333,0.926366666666667,0.9257,0.838783333333333,0.900583333333333,0.706016666666667,0.780916666666667,0.78645,0.75835,0.5525,0.4178,0.622483333333333	[0.5126, 0.5229, 0.46, 0.4749, 0.4879, 0.4879],[0.8984, 0.918, 0.9162, 0.9316, 0.9316, 0.9624],[0.9562, 0.9491, 0.9348, 0.9257, 0.9103, 0.8781],[0.8626, 0.8521, 0.8677, 0.8118, 0.8074, 0.8311],[0.9624, 0.9447, 0.9316, 0.8781, 0.8556, 0.8311],[0.7573, 0.7275, 0.6715, 0.6944, 0.6984, 0.687],[0.6681, 0.7342, 0.7688, 0.8158, 0.8391, 0.8595],[0.8857, 0.82, 0.7951, 0.7644, 0.7388, 0.7147],[0.7605, 0.73…	0.987331	0.998914082833333,0.992654452666667,0.997740993833333,0.997674226666667,0.997131099333333,0.993843535666667,0.995361546666667,0.996912767666667,0.990437994333333,0.997587552,0.896118402333333,0.993593832	[0.999365032, 0.999309778, 0.998911858, 0.999045789, 0.999496698, 0.997355342],[0.991491973, 0.996553302, 0.994942367, 0.997472823, 0.992563188, 0.982903063],[0.999355137, 0.999241829, 0.998726547, 0.998270273, 0.998931825, 0.991920352],[0.998896718, 0.998621702, 0.99866724, 0.998321831, 0.999748647, 0.991789222],[0.998507679, 0.997778714, 0.998577952, 0.996679306, 0.99974674, 0.991496205],[0.990…	0	0	12	0.624125	0.384966666666667,0.399983333333333,0.914133333333333,0.789066666666667,0.721866666666667,0.38935,0.754033333333333,0.889583333333333,0.533566666666667,0.835216666666667,0.16665,0.711083333333333	[0.4017, 0.4087, 0.391, 0.3566, 0.4369, 0.3149],[0.3599, 0.4409, 0.3215, 0.4186, 0.4149, 0.4441],[0.9211, 0.9151, 0.9106, 0.9106, 0.9168, 0.9106],[0.8125, 0.725, 0.805, 0.8375, 0.8085, 0.7459],[0.7755, 0.7672, 0.7672, 0.7289, 0.7505, 0.5419],[0.4087, 0.3948, 0.384, 0.3872, 0.3807, 0.3807],[0.7595, 0.7209, 0.7505, 0.7209, 0.7843, 0.7881],[0.892, 0.9346, 0.8894, 0.8681, 0.8681, 0.8853],[0.4582, 0.4…	0.521306	0.2866,0.417883333333333,0.7289,0.6977,0.5994,0.18035,0.676916666666667,0.720283333333333,0.527616666666667,0.750683333333333,0.110316666666667,0.559016666666667	[0.3096, 0.3053, 0.2865, 0.2531, 0.3359, 0.2292],[0.363, 0.442, 0.3535, 0.4458, 0.4379, 0.4651],[0.7275, 0.7275, 0.7275, 0.7275, 0.7317, 0.7317],[0.7232, 0.6681, 0.7034, 0.7232, 0.7079, 0.6604],[0.6604, 0.6474, 0.6374, 0.6293, 0.6334, 0.3885],[0.2041, 0.1805, 0.1805, 0.1805, 0.1667, 0.1698],[0.6374, 0.6412, 0.6715, 0.665, 0.7232, 0.7232],[0.7192, 0.7573, 0.7147, 0.7034, 0.7079, 0.7192],[0.4967, 0…	0.938022	0.749269813299179,0.832630077997843,0.999707569678624,0.998305946588516,0.997039049863815,0.996561944484711,0.998963991800944,0.999821205933889,0.997009972731273,0.998998373746872,0.688285852471987,0.999666263659795	[0.8266603946685791, 0.8721115589141846, 0.7725538611412048, 0.6618445515632629, 0.7316840887069702, 0.6307644248008728],[0.91521018743515, 0.8640784025192261, 0.791009783744812, 0.8384993076324463, 0.8371491432189941, 0.7498336434364319],[0.999842405319214, 0.9998525381088256, 0.9997394680976868, 0.9995937943458556, 0.99985671043396, 0.9993605017662048],[0.9972315430641174, 0.998110294342041, 0.…	0
LIG_PTB_Phospho_1	1	0.340986	0.340986	[0.3321, 0.3599, 0.3494, 0.3529, 0.2752, 0.3087, 0.4087]	0.4633	0.4633	[0.4651, 0.4918, 0.4879, 0.4918, 0.4037, 0.4149, 0.4879]	0.693158	0.693158	[0.666246474, 0.731775522, 0.82618928, 0.956608593, 0.644748271, 0.629654288, 0.396881253]	0	0	16	0.398918	0.760542857142857,0.615342857142857,0.461871428571429,0.122585714285714,0.4511,0.213528571428571,0.329885714285714,0.242014285714286,0.288542857142857,0.460114285714286,0.364457142857143,0.213185714285714,0.188971428571429,0.385671428571429,0.581057142857143,0.703814285714286	[0.8013, 0.7163, 0.708, 0.7459, 0.7843, 0.7799, 0.7881],[0.5992, 0.4901, 0.6375, 0.6576, 0.6576, 0.6427, 0.6227],[0.5098, 0.4476, 0.422, 0.4507, 0.4441, 0.4864, 0.4725],[0.107, 0.0765, 0.1373, 0.1611, 0.1528, 0.1028, 0.1206],[0.4051, 0.4051, 0.4619, 0.3983, 0.5017, 0.5055, 0.4801],[0.3426, 0.3494, 0.2541, 0.1399, 0.1611, 0.0948, 0.1528],[0.422, 0.4017, 0.3948, 0.2645, 0.2752, 0.3182, 0.2328],[0.2…	0.386458	0.684257142857143,0.546914285714286,0.315685714285714,0.0643142857142857,0.439071428571429,0.223257142857143,0.367057142857143,0.580342857142857,0.187028571428571,0.423071428571429,0.399842857142857,0.245542857142857,0.248714285714286,0.387242857142857,0.456685714285714,0.6143	[0.7111, 0.6681, 0.6557, 0.6715, 0.6944, 0.6906, 0.6984],[0.5253, 0.4703, 0.5623, 0.5846, 0.5762, 0.5583, 0.5514],[0.3399, 0.282, 0.2748, 0.3096, 0.3053, 0.3491, 0.3491],[0.0621, 0.0414, 0.0813, 0.0909, 0.0723, 0.0455, 0.0567],[0.4078, 0.4037, 0.4458, 0.3885, 0.4703, 0.4825, 0.4749],[0.3146, 0.3225, 0.2432, 0.1635, 0.1844, 0.1266, 0.208],[0.4116, 0.4037, 0.3939, 0.3263, 0.3359, 0.3717, 0.3263],[0…	0.805693	0.958495497703552,0.779072825397764,0.78098190682275,0.71477438722338,0.956650027206966,0.824794096606118,0.816655022757394,0.847745086465563,0.712635470022048,0.714185689176832,0.690055500183787,0.749090220246996,0.791600695678166,0.558972533260073,0.997611880302429,0.997768461704254	[0.9842049479484558, 0.9382997155189514, 0.9538038969039916, 0.9896219968795776, 0.9675801396369934, 0.9503974318504332, 0.9255603551864624],[0.8120102286338806, 0.9397342205047609, 0.9545900225639344, 0.9943997263908386, 0.64564049243927, 0.6302323937416077, 0.4769026935100555],[0.7049033641815186, 0.7411892414093018, 0.8547057509422302, 0.9566779732704164, 0.7778698205947876, 0.7876725792884827…	0
LIG_Rb_LxCxE_1	14	0.377204	0.86061052631579,0.286252631578947,0.690834782608696,0.4365625,0.509515789473684,0.0438916666666667,0.0968923076923077,0.341784210526316,0.363720833333333,0.185823529411765,0.344645,0.35591,0.246168181818182,0.518241176470588	[0.7289, 0.7369, 0.7755, 0.8085, 0.7982, 0.7916, 0.7629, 0.7629, 0.7799, 0.8872, 0.8894, 0.8872, 0.919, 0.9593, 0.9777, 0.9725, 0.9703, 0.9693, 0.9744],[0.0765, 0.1349, 0.1449, 0.2224, 0.3149, 0.2292, 0.346, 0.3426, 0.346, 0.384, 0.374, 0.3286, 0.3249, 0.2645, 0.3704, 0.2752, 0.2575, 0.3529, 0.3494],[0.5211, 0.422, 0.422, 0.4979, 0.4979, 0.5533, 0.5533, 0.5665, 0.6755, 0.7672, 0.7629, 0.7459, 0.8…	0.428745	0.797615789473684,0.3289,0.625486956521739,0.358908333333333,0.640415789473684,0.313158333333333,0.466438461538462,0.371484210526316,0.392441666666667,0.446123529411765,0.141295,0.29519,0.1703,0.654670588235294	[0.6944, 0.7079, 0.7275, 0.7458, 0.7573, 0.7501, 0.7317, 0.7342, 0.7501, 0.8242, 0.8283, 0.8283, 0.8457, 0.8781, 0.8984, 0.8781, 0.8595, 0.8556, 0.8595],[0.1322, 0.2167, 0.2483, 0.3359, 0.4203, 0.3184, 0.3885, 0.3762, 0.3847, 0.4282, 0.4116, 0.363, 0.363, 0.2963, 0.3717, 0.27, 0.2531, 0.3399, 0.3311],[0.5473, 0.4651, 0.4703, 0.5331, 0.5331, 0.5667, 0.5667, 0.5846, 0.6293, 0.6756, 0.6681, 0.6474, …	0.658201	0.999300015736842,0.697707424105263,0.854439318173913,0.810033724916667,0.943502896631579,0.41495867725,0.413823399153846,0.630141529526316,0.449627519,0.789032749235294,0.3832872242,0.4295697488,0.444986364136364,0.954402345117647	[0.998737395, 0.998995245, 0.99818784, 0.997204721, 0.996976614, 0.999209106, 0.998592079, 0.999137223, 0.999782145, 0.999947071, 0.999973655, 0.999986053, 0.999995589, 0.999997258, 0.999996066, 0.999994636, 0.999994636, 0.999994755, 0.999998212],[0.636143088, 0.806239069, 0.803956568, 0.383742303, 0.28425771, 0.270928413, 0.400208265, 0.932345271, 0.994360149, 0.910562396, 0.930250049, 0.8462898…	0	0	18	0.43648	0.553238888888889,0.178445,0.323115,0.389257894736842,0.07135,0.1565875,0.272629411764706,0.415169230769231,0.570328571428571,0.645633333333333,0.687644444444444,0.419684210526316,0.159029411764706,0.4145625,0.80921,0.6169,0.519,0.654852941176471	[0.5577, 0.4725, 0.4725, 0.5098, 0.5055, 0.4901, 0.5382, 0.6269, 0.6183, 0.5017, 0.5017, 0.5176, 0.5254, 0.5707, 0.6227, 0.6375, 0.6089, 0.6806],[0.0631, 0.0662, 0.0909, 0.107, 0.1476, 0.1583, 0.2129, 0.2292, 0.1137, 0.1028, 0.1323, 0.1206, 0.2064, 0.2609, 0.346, 0.3392, 0.2002, 0.2164, 0.2224, 0.2328],[0.4801, 0.3529, 0.2783, 0.2064, 0.247, 0.2817, 0.3149, 0.346, 0.374, 0.4149, 0.3599, 0.3426, 0…	0.430627	0.503505555555556,0.29216,0.484805,0.566363157894737,0.237205555555556,0.31815625,0.542447058823529,0.412776923076923,0.497642857142857,0.5306,0.56095,0.346884210526316,0.137917647058824,0.2445125,0.713565,0.469029411764706,0.423729411764706,0.469029411764706	[0.5473, 0.4651, 0.4651, 0.5084, 0.5008, 0.4918, 0.5229, 0.5667, 0.5623, 0.46, 0.4556, 0.4781, 0.4825, 0.5084, 0.4967, 0.5173, 0.4967, 0.5374],[0.1349, 0.1495, 0.1805, 0.2122, 0.27, 0.2657, 0.3096, 0.3311, 0.2483, 0.2333, 0.2657, 0.2531, 0.3456, 0.3762, 0.4379, 0.4282, 0.3263, 0.3456, 0.3578, 0.3717],[0.8746, 0.7772, 0.687, 0.5941, 0.5623, 0.5173, 0.4879, 0.4513, 0.4203, 0.46, 0.4203, 0.3847, 0.3…	0.884987	0.999381979306539,0.976603904366493,0.991470724344254,0.888137168005893,0.853377881977293,0.786067556589842,0.958705495385563,0.769728226157335,0.887794508820488,0.982737395498488,0.986251062817044,0.986682920079482,0.287029735203011,0.978374015539885,0.994408965110779,0.859184398370631,0.832875679521,0.910958118298474	[0.9993188381195068, 0.999110996723175, 0.9992098808288574, 0.997583270072937, 0.9974639415740968, 0.9987093210220336, 0.9994283318519592, 0.999541997909546, 0.999583661556244, 0.9997361302375792, 0.9997709393501282, 0.99978369474411, 0.9998379945755004, 0.999944806098938, 0.9999589920043944, 0.9999570846557616, 0.9999806880950928, 0.9999550580978394],[0.9597330093383788, 0.957266330718994, 0.943…	0
LIG_Rb_pABgroove_1	1	0.681489	0.681489	[0.5992, 0.5992, 0.6712, 0.6712, 0.6661, 0.6661, 0.6991, 0.712, 0.8493]	0.563511	0.563511	[0.5126, 0.5173, 0.5583, 0.5583, 0.5549, 0.5514, 0.5711, 0.5762, 0.6715]	0.473722	0.473722	[0.99160099, 0.695888519, 0.097769462, 0.051215503, 0.051460508, 0.161045209, 0.499553591, 0.816960216, 0.898003876]	0	0	2	0.340928	0.330833333333333,0.351022222222222	[0.2193, 0.2918, 0.2951, 0.2988, 0.3087, 0.4476, 0.3599, 0.4476, 0.3087],[0.391, 0.2918, 0.2715, 0.3807, 0.3704, 0.4087, 0.3149, 0.391, 0.3392]	0.146133	0.212866666666667,0.0794	[0.1292, 0.1921, 0.1878, 0.1732, 0.1878, 0.3146, 0.2167, 0.3146, 0.1998],[0.1117, 0.0542, 0.049, 0.0909, 0.0858, 0.0935, 0.0502, 0.0858, 0.0935]	0.50717	0.562403297258748,0.451937439541022	[0.9367218017578124, 0.9138963222503662, 0.2078165858983993, 0.1151034459471702, 0.1268814653158188, 0.26472869515419, 0.6347872614860535, 0.9090099334716796, 0.9526841640472412],[0.919604241847992, 0.872262179851532, 0.196293756365776, 0.0868220627307891, 0.065742403268814, 0.1248121038079261, 0.3526191711425781, 0.6250341534614563, 0.824246883392334]	0
LIG_SH2_GRB2like	1	0.345725	0.345725	[0.2849, 0.3087, 0.4119, 0.3774]	0.150475	0.150475	[0.124, 0.1292, 0.1921, 0.1566]	0.925755	0.925755	[0.896027029, 0.910022557, 0.951144218, 0.945827246]	0	0	33	0.588905	0.3463,0.3463,0.0922,0.62355,0.459975,0.897425,0.549075,0.796875,0.89995,0.8899,0.779925,0.826375,0.5356,0.378825,0.16885,0.758675,0.799075,0.402025,0.753275,0.748075,0.89915,0.703975,0.79835,0.891475,0.0682,0.4293,0.3642,0.482475,0.515125,0.60445,0.876275,0.60445,0.144175	[0.3631, 0.3117, 0.3087, 0.4017],[0.3631, 0.3117, 0.3087, 0.4017],[0.1137, 0.0581, 0.0985, 0.0985],[0.7459, 0.6531, 0.5533, 0.5419],[0.4476, 0.4619, 0.4685, 0.4619],[0.9013, 0.8792, 0.8966, 0.9126],[0.5176, 0.6089, 0.5758, 0.494],[0.7881, 0.7916, 0.7799, 0.8279],[0.8741, 0.9039, 0.8872, 0.9346],[0.8765, 0.892, 0.892, 0.8991],[0.7595, 0.7843, 0.7843, 0.7916],[0.8013, 0.8125, 0.8125, 0.8792],[0.553…	0.540897	0.499675,0.499675,0.234775,0.402575,0.4582,0.85695,0.529425,0.71325,0.730025,0.705375,0.5698,0.69695,0.425325,0.347975,0.06135,0.69285,0.7329,0.463825,0.523325,0.5685,0.902675,0.545475,0.60975,0.930275,0.0632,0.5055,0.3749,0.5576,0.5424,0.62095,0.748675,0.62095,0.114525	[0.5126, 0.4749, 0.4781, 0.5331],[0.5126, 0.4749, 0.4781, 0.5331],[0.2602, 0.1921, 0.2483, 0.2385],[0.4918, 0.4203, 0.3491, 0.3491],[0.4513, 0.4556, 0.4556, 0.4703],[0.8626, 0.835, 0.8556, 0.8746],[0.5043, 0.5667, 0.5549, 0.4918],[0.6984, 0.7079, 0.7079, 0.7388],[0.7079, 0.7317, 0.7232, 0.7573],[0.687, 0.7079, 0.7034, 0.7232],[0.5514, 0.5711, 0.5667, 0.59],[0.687, 0.6906, 0.6827, 0.7275],[0.4513,…	0.805153	0.931211233139038,0.938436552882194,0.58875185251236,0.828402951359749,0.952679216861725,0.997569099068642,0.90755121409893,0.966577544808388,0.99888987839222,0.89232474565506,0.962443947792053,0.890019804239273,0.970506235957146,0.0433448329567909,0.024519266327843,0.647404938936234,0.183977518230677,0.558956578373909,0.99861778318882,0.998822420835495,0.991340801119804,0.997062027454376,0.99825…	[0.9869099259376526, 0.9778228402137756, 0.9954975843429564, 0.7646145820617676],[0.9864816665649414, 0.9789072871208192, 0.994413197040558, 0.7939440608024597],[0.2024245262145996, 0.4891852736473083, 0.807972252368927, 0.8554253578186035],[0.8183526992797852, 0.8351528644561768, 0.8507320880889893, 0.8093741536140442],[0.9279211163520812, 0.9489968419075012, 0.9497631192207336, 0.98403578996658…	0
LIG_SH2_NCK_1	1	0.3863	0.3863	[0.3286, 0.3286, 0.391, 0.4292, 0.4541]	0.29348	0.29348	[0.2385, 0.2432, 0.2963, 0.3359, 0.3535]	0.403625	0.403625	[0.198566183, 0.306799293, 0.456432223, 0.454021573, 0.602306306]	0	0	15	0.610503	0.85366,0.41474,0.30688,0.2057,0.9791,0.92966,0.97818,0.96908,0.39774,0.39488,0.58506,0.61188,0.69824,0.53092,0.30182	[0.8013, 0.8375, 0.8991, 0.8991, 0.8313],[0.4831, 0.4831, 0.3631, 0.374, 0.3704],[0.4831, 0.4017, 0.3053, 0.2094, 0.1349],[0.3494, 0.2715, 0.1852, 0.1373, 0.0851],[0.9797, 0.9787, 0.9787, 0.9792, 0.9792],[0.8966, 0.9039, 0.9126, 0.9649, 0.9703],[0.9865, 0.977, 0.9756, 0.9756, 0.9762],[0.9762, 0.9634, 0.9677, 0.9717, 0.9664],[0.4901, 0.4801, 0.4087, 0.2849, 0.3249],[0.4186, 0.4831, 0.3599, 0.3599,…	0.597377	0.67534,0.47904,0.35296,0.28426,0.97406,0.94944,0.99012,0.9381,0.32562,0.28102,0.47644,0.50662,0.5393,0.50706,0.68128	[0.6219, 0.6474, 0.7192, 0.7232, 0.665],[0.5253, 0.5253, 0.442, 0.4513, 0.4513],[0.4703, 0.4116, 0.3491, 0.3005, 0.2333],[0.4037, 0.3359, 0.27, 0.2385, 0.1732],[0.9684, 0.9731, 0.9731, 0.9775, 0.9782],[0.918, 0.9299, 0.9423, 0.9746, 0.9824],[0.9964, 0.9879, 0.9879, 0.9885, 0.9899],[0.9632, 0.9348, 0.9348, 0.9369, 0.9208],[0.4245, 0.4078, 0.3359, 0.2041, 0.2558],[0.2913, 0.3491, 0.2558, 0.2558, 0.…	0.742642	0.962781822681427,0.924688374996185,0.415799036622047,0.42832378745079,0.998913443088532,0.999816167354584,0.99995174407959,0.999386966228485,0.250637438893318,0.490885204076767,0.180646818876266,0.977487134933472,0.988405513763428,0.845244908332825,0.676668453216553	[0.9439656138420104, 0.9448792934417723, 0.97741961479187, 0.9761683344841005, 0.9714762568473816],[0.943247139453888, 0.9079747200012208, 0.918315291404724, 0.9326603412628174, 0.9212443828582764],[0.4013499915599823, 0.221180185675621, 0.2689650058746338, 0.5499818325042725, 0.6375181674957275],[0.3856140375137329, 0.2183507680892944, 0.2976975739002228, 0.5835906863212585, 0.6563658714294434],…	0
LIG_SH2_SRC	1	0.432025	0.432025	[0.4292, 0.4256, 0.4292, 0.4441]	0.5201	0.5201	[0.5173, 0.5229, 0.5173, 0.5229]	0.888739	0.888739	[0.930477381, 0.878612638, 0.833330989, 0.912534833]	0	0	10	0.564635	0.44515,0.349125,0.7534,0.454075,0.4504,0.443175,0.915075,0.554825,0.78595,0.495175	[0.5211, 0.4119, 0.422, 0.4256],[0.2752, 0.3807, 0.3807, 0.3599],[0.7718, 0.7331, 0.7718, 0.7369],[0.433, 0.433, 0.4292, 0.5211],[0.4292, 0.4292, 0.4256, 0.5176],[0.4652, 0.4256, 0.384, 0.4979],[0.9381, 0.9039, 0.9057, 0.9126],[0.6183, 0.6089, 0.5665, 0.4256],[0.7951, 0.8565, 0.7672, 0.725],[0.5139, 0.4766, 0.4369, 0.5533]	0.638443	0.453,0.4049,0.89955,0.48645,0.48645,0.795775,0.8513,0.4789,0.70795,0.82015	[0.5126, 0.4333, 0.4379, 0.4282],[0.3535, 0.4379, 0.4245, 0.4037],[0.8521, 0.8781, 0.9257, 0.9423],[0.4781, 0.4703, 0.46, 0.5374],[0.4781, 0.4703, 0.46, 0.5374],[0.7418, 0.7644, 0.7912, 0.8857],[0.892, 0.8391, 0.835, 0.8391],[0.5331, 0.5229, 0.4879, 0.3717],[0.7192, 0.7501, 0.6944, 0.6681],[0.7688, 0.7951, 0.8158, 0.9009]	0.860555	0.866656422615051,0.947609916329384,0.99912790954113,0.693257629871368,0.642452463507652,0.939384579658509,0.999371722340584,0.579823046922684,0.99613393843174,0.941728547215462	[0.890329897403717, 0.8762853741645813, 0.853059709072113, 0.8469507098197937],[0.9547178149223328, 0.9433931112289428, 0.9429214000701904, 0.9494073390960692],[0.9969958066940308, 0.9995483756065368, 0.999976634979248, 0.9999908208847046],[0.8179389834403992, 0.7034760117530823, 0.6053361296653748, 0.6462793946266174],[0.7713621258735657, 0.6472920775413513, 0.5582401156425476, 0.592915534973144…	0
LIG_SH2_STAT3	1	0.600025	0.600025	[0.6427, 0.6227, 0.6136, 0.5211]	0.374075	0.374075	[0.4116, 0.3939, 0.3762, 0.3146]	0.984158	0.984158	[0.972240627, 0.994908988, 0.987747073, 0.981737137]	0	0	1	0.338325	0.338325	[0.2752, 0.2752, 0.391, 0.4119]	0.465425	0.465425	[0.4333, 0.4282, 0.4918, 0.5084]	0.931429	0.931429	[0.9308930039405824, 0.9141048789024352, 0.9160069823265076, 0.9647103548049928]	0
LIG_SH3_2	2	0.569692	0.408566666666667,0.730816666666667	[0.4979, 0.4619, 0.4292, 0.3599, 0.3599, 0.3426],[0.7629, 0.6991, 0.712, 0.6851, 0.7799, 0.7459]	0.4476	0.311883333333333,0.583316666666667	[0.4116, 0.3717, 0.3359, 0.2558, 0.2531, 0.2432],[0.6219, 0.5623, 0.5623, 0.5514, 0.6079, 0.5941]	0.849238	0.724113782333333,0.974362453	[0.832113206, 0.747361124, 0.608105719, 0.702444971, 0.73759836, 0.717059314],[0.986870766, 0.942559898, 0.997060359, 0.996696472, 0.985818863, 0.93716836]	0	0	17	0.808887	0.7704,0.9726,0.69765,0.9172,0.9188,0.3914,0.872683333333333,0.8163,0.8193,0.86905,0.884333333333333,0.243133333333333,0.81005,0.892033333333333,0.94755,0.943216666666667,0.985383333333333	[0.8013, 0.8198, 0.7505, 0.7505, 0.7331, 0.7672],[0.9725, 0.9725, 0.9664, 0.9634, 0.9801, 0.9807],[0.6043, 0.7369, 0.7799, 0.6806, 0.6991, 0.6851],[0.8623, 0.8853, 0.9433, 0.9346, 0.9362, 0.9415],[0.8623, 0.8853, 0.9457, 0.9381, 0.9381, 0.9433],[0.2884, 0.3807, 0.422, 0.4292, 0.4507, 0.3774],[0.9329, 0.9039, 0.8655, 0.8681, 0.8741, 0.7916],[0.8343, 0.8462, 0.7718, 0.7209, 0.8623, 0.8623],[0.7209,…	0.701413	0.729316666666667,0.825316666666667,0.6288,0.7975,0.7975,0.463966666666667,0.776383333333333,0.710833333333333,0.7039,0.7669,0.787733333333333,0.144133333333333,0.684983333333333,0.746416666666667,0.747033333333333,0.740816666666667,0.872483333333333	[0.7605, 0.7724, 0.7192, 0.7147, 0.6944, 0.7147],[0.8283, 0.8311, 0.8036, 0.8074, 0.8391, 0.8424],[0.5711, 0.6412, 0.6681, 0.6293, 0.6412, 0.6219],[0.7501, 0.7605, 0.835, 0.8158, 0.8118, 0.8118],[0.7501, 0.7605, 0.835, 0.8158, 0.8118, 0.8118],[0.3885, 0.4651, 0.5008, 0.5043, 0.4918, 0.4333],[0.8457, 0.82, 0.7772, 0.7605, 0.7605, 0.6944],[0.7232, 0.7317, 0.687, 0.6681, 0.7275, 0.7275],[0.6681, 0.7…	0.995761	0.999803513288498,0.999948879082998,0.999875247478485,0.999749720096588,0.999709824721018,0.977198382218679,0.998739828666051,0.990994433561961,0.993881503740946,0.993853698174159,0.996526608864467,0.986098537842433,0.994457900524139,0.998884151379267,0.999261279900869,0.999118347962697,0.999843388795853	[0.9998962879180908, 0.999916672706604, 0.9999701976776124, 0.9999179840087892, 0.9996116757392884, 0.999508261680603],[0.9999758005142212, 0.9999688863754272, 0.9999585151672364, 0.9999552965164183, 0.999948263168335, 0.9998865127563475],[0.9999486207962036, 0.9997860789299012, 0.9998385906219482, 0.9999579191207886, 0.9998201727867126, 0.9999001026153564],[0.9999731779098512, 0.9998728036880492…	0
LIG_SH3_3	5	0.575669	0.3821,0.526771428571429,0.520471428571429,0.709971428571429,0.739028571428571	[0.4051, 0.4149, 0.4087, 0.3321, 0.3286, 0.3667, 0.4186],[0.712, 0.6227, 0.5176, 0.5211, 0.4149, 0.4409, 0.4582],[0.494, 0.4979, 0.5854, 0.5577, 0.5342, 0.494, 0.4801],[0.7331, 0.7505, 0.6427, 0.7369, 0.708, 0.6906, 0.708],[0.7369, 0.708, 0.6906, 0.708, 0.7951, 0.7799, 0.7547]	0.584943	0.245057142857143,0.591485714285714,0.673985714285714,0.688128571428571,0.726057142857143	[0.2748, 0.2865, 0.2786, 0.1958, 0.1844, 0.2167, 0.2786],[0.7034, 0.6516, 0.5846, 0.59, 0.5229, 0.5296, 0.5583],[0.5941, 0.59, 0.6516, 0.6789, 0.7111, 0.7317, 0.7605],[0.687, 0.6944, 0.6516, 0.6984, 0.6906, 0.687, 0.7079],[0.6984, 0.6906, 0.687, 0.7079, 0.7724, 0.7688, 0.7573]	0.964422	0.849259742571429,0.995407326,0.985734939714286,0.996072283571429,0.995635262428572	[0.484462857, 0.746270418, 0.894876957, 0.929716825, 0.926814854, 0.973740399, 0.988935888],[0.991151273, 0.990160286, 0.993947864, 0.998148561, 0.998061359, 0.996545494, 0.999836445],[0.998212457, 0.993992627, 0.98741895, 0.9870314, 0.989518702, 0.986666024, 0.957304418],[0.994774699, 0.996111333, 0.997371554, 0.998791158, 0.990905106, 0.994977057, 0.999575078],[0.998791158, 0.990905106, 0.99497…	0	0	13	0.897084	0.958971428571429,0.985185714285714,0.904285714285714,0.910728571428571,0.923742857142857,0.781314285714286,0.909042857142857,0.891171428571429,0.931585714285714,0.694728571428572,0.946642857142857,0.954142857142857,0.870542857142857	[0.9744, 0.9677, 0.9677, 0.9725, 0.9457, 0.9415, 0.9433],[0.9854, 0.9849, 0.9844, 0.9842, 0.986, 0.986, 0.9854],[0.9168, 0.9308, 0.9039, 0.9126, 0.8792, 0.8741, 0.9126],[0.8792, 0.8741, 0.9126, 0.9081, 0.9211, 0.9151, 0.9649],[0.8741, 0.9126, 0.9081, 0.9211, 0.9151, 0.9649, 0.9703],[0.8198, 0.8085, 0.8013, 0.7629, 0.7718, 0.7331, 0.7718],[0.8565, 0.8853, 0.9039, 0.9473, 0.919, 0.9151, 0.9362],[0.…	0.791698	0.841157142857143,0.990128571428572,0.840757142857143,0.834057142857143,0.8402,0.824271428571429,0.762314285714286,0.730571428571429,0.760857142857143,0.631642857142857,0.735557142857143,0.819985714285714,0.680571428571429	[0.8746, 0.8677, 0.8626, 0.8677, 0.8118, 0.8036, 0.8001],[0.9824, 0.9879, 0.9885, 0.9935, 0.9922, 0.9932, 0.9932],[0.8488, 0.8595, 0.8488, 0.8457, 0.8283, 0.8118, 0.8424],[0.8283, 0.8118, 0.8424, 0.8311, 0.8311, 0.8311, 0.8626],[0.8118, 0.8424, 0.8311, 0.8311, 0.8311, 0.8626, 0.8713],[0.7342, 0.7644, 0.7912, 0.8242, 0.8521, 0.8781, 0.9257],[0.7388, 0.7458, 0.7644, 0.8001, 0.7458, 0.7501, 0.7912],…	0.998245	0.999767737729209,0.999912193843296,0.996400603226253,0.997851295130594,0.991740967546191,0.999349347182682,0.998865808759417,0.999147142682757,0.999995010239737,0.99476717199598,0.999592448983874,0.999881378241948,0.999909886292049	[0.9999306201934814, 0.9997542500495912, 0.9991142153739928, 0.9999061822891236, 0.9999556541442872, 0.9999487400054932, 0.9997645020484924],[0.9998052716255188, 0.9997844099998474, 0.9998855590820312, 0.9999902248382568, 0.9999898672103882, 0.9999880790710448, 0.9999419450759888],[0.991202473640442, 0.9962926506996156, 0.999396800994873, 0.9975157976150512, 0.9938533306121826, 0.9969468712806702…	0
LIG_SH3_CIN85_PxpxPR_1	11	0.751785	0.93825,0.93215,0.906333333333333,0.548616666666667,0.556083333333333,0.854116666666667,0.538133333333333,0.578066666666667,0.8297,0.809033333333333,0.77915	[0.8966, 0.9057, 0.9634, 0.9634, 0.9547, 0.9457],[0.9013, 0.9013, 0.9346, 0.9547, 0.9346, 0.9664],[0.8741, 0.8765, 0.8991, 0.9081, 0.9473, 0.9329],[0.4979, 0.5254, 0.5382, 0.5533, 0.5342, 0.6427],[0.5098, 0.5098, 0.4979, 0.5854, 0.5854, 0.6482],[0.8493, 0.8828, 0.8765, 0.8421, 0.8085, 0.8655],[0.5176, 0.5533, 0.5419, 0.5493, 0.4766, 0.5901],[0.422, 0.5419, 0.5951, 0.6136, 0.6531, 0.6427],[0.9013,…	0.636505	0.797766666666667,0.671783333333333,0.7607,0.541116666666667,0.561766666666667,0.717616666666667,0.443266666666667,0.50025,0.687166666666667,0.691683333333333,0.628433333333333	[0.7688, 0.7724, 0.8311, 0.82, 0.8074, 0.7869],[0.6334, 0.6293, 0.6715, 0.6984, 0.6789, 0.7192],[0.7458, 0.7418, 0.7458, 0.754, 0.7951, 0.7817],[0.5229, 0.5374, 0.5296, 0.5374, 0.5253, 0.5941],[0.5253, 0.5331, 0.5296, 0.59, 0.5802, 0.6124],[0.7111, 0.7458, 0.7317, 0.6984, 0.687, 0.7317],[0.442, 0.46, 0.4513, 0.4513, 0.3847, 0.4703],[0.3885, 0.4825, 0.5229, 0.5229, 0.5374, 0.5473],[0.7232, 0.6789,…	0.995343	0.999571979166667,0.999995470166667,0.984518120666667,0.994271745333333,0.991621087166667,0.998334020333333,0.992667536,0.998664885666667,0.999816874833333,0.999369780166667,0.989941229666667	[0.99914372, 0.999382496, 0.999597609, 0.999936342, 0.999744833, 0.999626875],[0.999998093, 0.999995232, 0.999999046, 0.999991179, 0.999997973, 0.999991298],[0.992713869, 0.973725796, 0.998257577, 0.998550594, 0.991603553, 0.952257335],[0.994336665, 0.996484518, 0.989615202, 0.991401851, 0.997019172, 0.996773064],[0.972781122, 0.988907874, 0.992385387, 0.997900486, 0.999148846, 0.998602808],[0.99…	0	0	42	0.858024	0.844933333333333,0.99165,0.992883333333333,0.880433333333333,0.7732,0.780633333333333,0.93835,0.783216666666667,0.944466666666667,0.859766666666667,0.989,0.959483333333333,0.9728,0.97245,0.75695,0.948466666666667,0.957166666666667,0.980083333333333,0.58535,0.779516666666667,0.952466666666667,0.899433333333333,0.905066666666667,0.718416666666667,0.90395,0.934166666666667,0.786516666666667,0.97573…	[0.7881, 0.8596, 0.8596, 0.8792, 0.8596, 0.8235],[0.9916, 0.9909, 0.9911, 0.9922, 0.9917, 0.9924],[0.9928, 0.9929, 0.9931, 0.993, 0.9928, 0.9927],[0.9249, 0.8872, 0.8623, 0.8828, 0.8792, 0.8462],[0.8013, 0.7799, 0.7672, 0.8198, 0.7547, 0.7163],[0.8085, 0.7881, 0.7755, 0.8279, 0.7629, 0.7209],[0.9039, 0.9519, 0.9488, 0.9547, 0.9362, 0.9346],[0.805, 0.7951, 0.7951, 0.8125, 0.7369, 0.7547],[0.9717, …	0.759644	0.699533333333333,0.958133333333333,0.933183333333333,0.777983333333333,0.594333333333333,0.594333333333333,0.767016666666667,0.74245,0.872666666666667,0.787683333333333,0.95865,0.923283333333333,0.823383333333333,0.8152,0.6296,0.8357,0.8436,0.864183333333333,0.606783333333333,0.722866666666667,0.84855,0.802616666666667,0.818633333333333,0.6628,0.709183333333333,0.7946,0.719033333333333,0.8964333…	[0.665, 0.7079, 0.7079, 0.7147, 0.7147, 0.687],[0.9684, 0.9624, 0.9512, 0.9624, 0.9491, 0.9553],[0.9316, 0.9316, 0.9316, 0.9316, 0.928, 0.9447],[0.8074, 0.7817, 0.7644, 0.7869, 0.7817, 0.7458],[0.6255, 0.6035, 0.5941, 0.6255, 0.5762, 0.5412],[0.6255, 0.6035, 0.5941, 0.6255, 0.5762, 0.5412],[0.7342, 0.7817, 0.7772, 0.7912, 0.7573, 0.7605],[0.7817, 0.7573, 0.7573, 0.7644, 0.6906, 0.7034],[0.8984, 0…	0.990061	0.99855101108551,0.999823898077011,0.997390508651733,0.999192555745443,0.976357827583949,0.987253705660502,0.999941388765971,0.995692451794942,0.998064537843068,0.997681438922882,0.999460528294246,0.999542623758316,0.999914149443308,0.999916076660156,0.999976615111033,0.997889091571172,0.999573399623235,0.999944537878036,0.980507155259451,0.995417932669321,0.99990784128507,0.999904602766037,0.977…	[0.998508870601654, 0.9971829652786256, 0.9991613626480104, 0.99860280752182, 0.998728334903717, 0.9991217255592346],[0.9999406337738036, 0.9999432563781738, 0.9999291896820068, 0.9998984336853028, 0.9997103810310364, 0.9995214939117432],[0.9994550347328186, 0.9988534450531006, 0.998753309249878, 0.9948781728744508, 0.9960297346115112, 0.9963733553886414],[0.9986478686332704, 0.9989495873451232, …	0
LIG_TRAF2_1	1	0.41645	0.41645	[0.4292, 0.4051, 0.4541, 0.3774]	0.337375	0.337375	[0.3456, 0.3225, 0.363, 0.3184]	0.9275	0.9275	[0.955704987, 0.933082342, 0.895718217, 0.925492644]	0	0	10	0.652825	0.643375,0.452175,0.6927,0.918075,0.832575,0.536975,0.922375,0.766725,0.4048,0.358475	[0.6576, 0.7547, 0.5854, 0.5758],[0.3872, 0.4619, 0.4541, 0.5055],[0.6906, 0.6906, 0.6948, 0.6948],[0.9308, 0.919, 0.9168, 0.9057],[0.8872, 0.8966, 0.805, 0.7415],[0.5901, 0.494, 0.4831, 0.5807],[0.9503, 0.8894, 0.9249, 0.9249],[0.7369, 0.7369, 0.805, 0.7881],[0.391, 0.384, 0.4186, 0.4256],[0.4087, 0.3807, 0.3426, 0.3019]	0.628022	0.64685,0.560275,0.64425,0.7705,0.730625,0.680425,0.83095,0.683375,0.28635,0.446625	[0.6334, 0.7111, 0.6174, 0.6255],[0.5126, 0.5623, 0.5583, 0.6079],[0.6442, 0.6442, 0.6474, 0.6412],[0.7912, 0.7724, 0.7644, 0.754],[0.7772, 0.7724, 0.7079, 0.665],[0.7192, 0.6681, 0.6474, 0.687],[0.8626, 0.7912, 0.835, 0.835],[0.6756, 0.6756, 0.7034, 0.6789],[0.2385, 0.2748, 0.3096, 0.3225],[0.3885, 0.4245, 0.4651, 0.5084]	0.965859	0.977919071912766,0.99738909304142,0.983719572424889,0.884654805064201,0.919752091169357,0.944584637880325,0.987416550517082,0.993615016341209,0.97547136247158,0.994066089391708	[0.9803813099861144, 0.9860575795173644, 0.9745352268218994, 0.9707021713256836],[0.9958729147911072, 0.9982214570045472, 0.9976438879966736, 0.997818112373352],[0.9951541423797609, 0.975732922554016, 0.9817019701004028, 0.9822892546653748],[0.9412710666656494, 0.7368044257164001, 0.9150696396827698, 0.945474088191986],[0.9159151911735536, 0.919946551322937, 0.8928381204605103, 0.9503085017204284…	0
LIG_TRAF6	1	0.928356	0.928356	[0.9287, 0.9308, 0.9519, 0.9457, 0.9211, 0.8942, 0.9126, 0.9415, 0.9287]	0.838267	0.838267	[0.8556, 0.8488, 0.8746, 0.8595, 0.8283, 0.7951, 0.8118, 0.8424, 0.8283]	0.999752	0.999752	[0.999940872, 0.99994278, 0.999938726, 0.999878645, 0.99956125, 0.999470651, 0.999642015, 0.999576032, 0.99981612]	0	0	17	0.7336	0.608766666666667,0.765055555555556,0.9173,0.808788888888889,0.831822222222222,0.917866666666667,0.849633333333333,0.496477777777778,0.478488888888889,0.802566666666667,0.659655555555556,0.534844444444444,0.805466666666667,0.6519,0.852111111111111,0.758555555555556,0.7319	[0.5951, 0.5992, 0.5951, 0.5992, 0.5493, 0.5854, 0.6089, 0.6136, 0.7331],[0.8421, 0.8343, 0.7881, 0.805, 0.7629, 0.725, 0.7209, 0.7036, 0.7036],[0.8565, 0.9057, 0.8792, 0.8765, 0.9269, 0.9249, 0.9677, 0.9606, 0.9577],[0.6661, 0.7718, 0.7629, 0.8235, 0.7916, 0.853, 0.8655, 0.8655, 0.8792],[0.8828, 0.8765, 0.8375, 0.8493, 0.8198, 0.8125, 0.8085, 0.8013, 0.7982],[0.9081, 0.8872, 0.8792, 0.9249, 0.91…	0.654968	0.534022222222222,0.666555555555556,0.906255555555556,0.684166666666667,0.692455555555556,0.9266,0.735633333333333,0.469966666666667,0.487911111111111,0.738333333333333,0.613433333333333,0.314522222222222,0.675733333333333,0.616966666666667,0.611611111111111,0.7567,0.703588888888889	[0.5253, 0.5253, 0.5173, 0.5229, 0.4879, 0.5253, 0.5473, 0.5514, 0.6035],[0.7192, 0.7079, 0.6756, 0.6984, 0.6681, 0.6374, 0.6412, 0.6219, 0.6293],[0.7458, 0.8457, 0.8457, 0.8677, 0.9348, 0.9512, 0.9843, 0.9879, 0.9932],[0.5762, 0.6557, 0.6604, 0.6944, 0.6715, 0.7111, 0.7232, 0.7232, 0.7418],[0.7232, 0.7232, 0.6944, 0.7111, 0.6827, 0.6715, 0.6789, 0.6715, 0.6756],[0.835, 0.8391, 0.8626, 0.9316, 0.…	0.93624	0.998934633202023,0.999176283677419,0.999250438478258,0.998226245244344,0.999013854397668,0.998833093378279,0.999785900115967,0.998547461297777,0.630397157536613,0.97681905163659,0.807648883925544,0.933164596557617,0.819949878586663,0.797137366400825,0.96713775396347,0.994447787602743,0.997601230939229	[0.999669313430786, 0.9995586276054382, 0.9981297850608826, 0.9987439513206482, 0.99843829870224, 0.9994168281555176, 0.9983878135681152, 0.9987163543701172, 0.9993507266044616],[0.9997721314430236, 0.9998879432678224, 0.9998249411582948, 0.999293327331543, 0.9991921782493592, 0.9986363053321838, 0.9982112646102904, 0.9991872906684875, 0.9985811710357666],[0.9997053742408752, 0.9997873902320862, …	0
LIG_ULM_U2AF65_1	3	0.660106	0.650466666666667,0.620016666666667,0.709833333333333	[0.7843, 0.662, 0.6661, 0.662, 0.5577, 0.5707],[0.7916, 0.712, 0.6043, 0.5807, 0.5139, 0.5176],[0.8343, 0.725, 0.7209, 0.725, 0.6269, 0.6269]	0.604561	0.615383333333333,0.550133333333333,0.648166666666667	[0.6827, 0.6124, 0.6334, 0.6293, 0.5583, 0.5762],[0.6984, 0.6412, 0.5412, 0.5229, 0.4513, 0.4458],[0.7192, 0.6474, 0.6681, 0.6516, 0.5992, 0.6035]	0.0151044	0.00774076533333333,0.028506741,0.00906555	[0.013738396, 0.012719556, 0.007124951, 0.004266107, 0.006289076, 0.002306506],[0.049800593, 0.045936584, 0.026393766, 0.015218446, 0.021946659, 0.011744398],[0.014168831, 0.016469248, 0.008118703, 0.005264988, 0.007608586, 0.002762944]	0	0	5	0.845263	0.74265,0.728988888888889,0.925628571428572,0.91425,0.9148	[0.7415, 0.7415, 0.7595, 0.7595, 0.725, 0.7289],[0.7163, 0.7415, 0.708, 0.7331, 0.7459, 0.7036, 0.7755, 0.712, 0.725],[0.9081, 0.9151, 0.9081, 0.9308, 0.9381, 0.9396, 0.9396],[0.923, 0.9168, 0.9106, 0.9126, 0.9057, 0.9168],[0.9013, 0.9269, 0.9346, 0.9126, 0.9168, 0.9057, 0.9057]	0.711024	0.6194,0.652622222222222,0.7898,0.7409,0.7524	[0.6334, 0.6293, 0.6255, 0.6255, 0.5992, 0.6035],[0.6474, 0.6604, 0.6374, 0.6516, 0.6681, 0.6474, 0.6827, 0.6412, 0.6374],[0.7605, 0.7688, 0.7605, 0.7912, 0.8118, 0.82, 0.8158],[0.7501, 0.7418, 0.7418, 0.7342, 0.7317, 0.7458],[0.7458, 0.7573, 0.7688, 0.754, 0.7573, 0.7418, 0.7418]	0.960416	0.835164040327072,0.986752854453193,0.998515171664102,0.991930305957794,0.989717253616878	[0.857853353023529, 0.8659344911575317, 0.8327293395996094, 0.7754711508750916, 0.8280589580535889, 0.8509369492530823],[0.994525671005249, 0.9945961833000184, 0.9904244542121888, 0.9921807050704956, 0.9883432984352112, 0.9907236695289612, 0.983394980430603, 0.9636703729629515, 0.9829163551330566],[0.9995928406715392, 0.999557077884674, 0.999536395072937, 0.9990645051002502, 0.9983799457550048, 0…	0
LIG_WW_1	9	0.651189	0.535925,0.783525,0.93,0.903625,0.67465,0.766575,0.299875,0.32065,0.645875	[0.5577, 0.5707, 0.5055, 0.5098],[0.8872, 0.8313, 0.725, 0.6906],[0.9433, 0.9308, 0.9308, 0.9151],[0.8872, 0.9362, 0.923, 0.8681],[0.708, 0.662, 0.6531, 0.6755],[0.7331, 0.7951, 0.805, 0.7331],[0.2541, 0.2884, 0.3249, 0.3321],[0.384, 0.2918, 0.2951, 0.3117],[0.5533, 0.6427, 0.7163, 0.6712]	0.615356	0.38995,0.89425,0.8245,0.85805,0.59495,0.640225,0.290575,0.419625,0.626075	[0.4203, 0.4149, 0.3578, 0.3668],[0.9257, 0.904, 0.865, 0.8823],[0.8391, 0.8242, 0.8311, 0.8036],[0.8488, 0.8984, 0.865, 0.82],[0.6293, 0.5846, 0.5667, 0.5992],[0.6255, 0.6681, 0.6681, 0.5992],[0.2963, 0.2602, 0.3053, 0.3005],[0.4556, 0.3992, 0.3992, 0.4245],[0.5846, 0.6219, 0.6604, 0.6374]	0.954835	0.80889288325,0.99006292225,0.99228233125,0.99096876375,0.9780635685,0.992741406,0.9103613645,0.942881897,0.987261668	[0.999161959, 0.985221207, 0.957827806, 0.293360561],[0.999671102, 0.999548733, 0.995271742, 0.965760112],[0.999588192, 0.999432147, 0.994740844, 0.975368142],[0.999027252, 0.999342859, 0.993222713, 0.972282231],[0.999158144, 0.997746527, 0.98283422, 0.932515383],[0.99825269, 0.998900652, 0.990315735, 0.983496547],[0.998615265, 0.943580508, 0.887813151, 0.811436534],[0.988391042, 0.987487912, 0.9…	0	0	14	0.6494	0.896425,0.949825,0.786125,0.704025,0.619625,0.5434,0.51365,0.5499,0.6233,0.470825,0.4697,0.58625,0.8408,0.53775	[0.8765, 0.892, 0.923, 0.8942],[0.9534, 0.9621, 0.9381, 0.9457],[0.8085, 0.8013, 0.7629, 0.7718],[0.8421, 0.7459, 0.6661, 0.562],[0.6375, 0.6375, 0.6043, 0.5992],[0.5055, 0.5296, 0.5296, 0.6089],[0.5758, 0.5758, 0.4979, 0.4051],[0.5901, 0.5901, 0.5139, 0.5055],[0.6227, 0.5807, 0.6576, 0.6322],[0.5665, 0.4441, 0.4541, 0.4186],[0.4831, 0.4831, 0.4619, 0.4507],[0.6661, 0.6712, 0.5098, 0.4979],[0.808…	0.590521	0.6962,0.859625,0.807975,0.57855,0.470675,0.328125,0.297375,0.354975,0.637025,0.671575,0.595375,0.6632,0.835975,0.47065	[0.6681, 0.6906, 0.7317, 0.6944],[0.8626, 0.8781, 0.8457, 0.8521],[0.7644, 0.7912, 0.8242, 0.8521],[0.6557, 0.6035, 0.5583, 0.4967],[0.4879, 0.4879, 0.4556, 0.4513],[0.2913, 0.3225, 0.3225, 0.3762],[0.3456, 0.3359, 0.2913, 0.2167],[0.3847, 0.3847, 0.3359, 0.3146],[0.6334, 0.6219, 0.6516, 0.6412],[0.7275, 0.6604, 0.665, 0.6334],[0.5941, 0.5992, 0.5941, 0.5941],[0.6984, 0.7034, 0.6255, 0.6255],[0.8…	0.979067	0.998621091246605,0.991184160113335,0.999032720923424,0.984253689646721,0.963145509362221,0.933920010924339,0.996854931116104,0.989108934998512,0.98625448346138,0.95863527059555,0.966708362102508,0.971018210053444,0.980870634317398,0.987327858805656	[0.9998002648353576, 0.999209761619568, 0.998077154159546, 0.9973971843719482],[0.9992783665657043, 0.9992018342018129, 0.9908887147903442, 0.9753677248954772],[0.9999531507492064, 0.9999321699142456, 0.9992497563362122, 0.9969958066940308],[0.9986711740493774, 0.9901778101921082, 0.9769567847251892, 0.9712089896202089],[0.9994938373565674, 0.9964723587036132, 0.936507523059845, 0.920108318328857…	0
MOD_CAAXbox	1	0.09935	0.09935	[0.1528, 0.1092, 0.0799, 0.0555]	0.5879	0.5879	[0.5296, 0.5667, 0.6079, 0.6474]	0.779267	0.779267	[0.70551604, 0.6408723, 0.77160877, 0.999072075]	0	0	8	0.265631	0.38855,0.38855,0.5237,0.12425,0.09705,0.40425,0.0656,0.1331	[0.4725, 0.4369, 0.3631, 0.2817],[0.4725, 0.4369, 0.3631, 0.2817],[0.5665, 0.5419, 0.5098, 0.4766],[0.1007, 0.1206, 0.1528, 0.1229],[0.1501, 0.107, 0.078, 0.0531],[0.4369, 0.4186, 0.3948, 0.3667],[0.1048, 0.078, 0.0543, 0.0253],[0.1914, 0.1449, 0.1162, 0.0799]	0.746784	0.83285,0.83285,0.8347,0.668,0.5879,0.94055,0.6217,0.655725	[0.7951, 0.835, 0.8457, 0.8556],[0.7951, 0.835, 0.8457, 0.8556],[0.7912, 0.8242, 0.8488, 0.8746],[0.5549, 0.6374, 0.7192, 0.7605],[0.5296, 0.5667, 0.6079, 0.6474],[0.9119, 0.9316, 0.9534, 0.9653],[0.5623, 0.6079, 0.6516, 0.665],[0.5992, 0.6334, 0.6756, 0.7147]	0.898564	0.92970609664917,0.92970609664917,0.996011793613434,0.674181751906872,0.840289115905762,0.926318570971489,0.933975592255592,0.958320111036301	[0.8845494389533997, 0.879190981388092, 0.9552545547485352, 0.9998294115066528],[0.8845494389533997, 0.879190981388092, 0.9552545547485352, 0.9998294115066528],[0.9906420111656188, 0.995291829109192, 0.9981265664100648, 0.99998676776886],[0.3001134693622589, 0.6349478363990784, 0.7621376514434814, 0.9995280504226683],[0.7965404987335205, 0.7225067615509033, 0.8425979614257812, 0.9995112419128418]…	0
MOD_CK2_1	2	0.332114	0.320128571428571,0.3441	[0.4051, 0.2817, 0.2918, 0.3667, 0.3566, 0.2541, 0.2849],[0.3566, 0.2541, 0.2849, 0.346, 0.4541, 0.3426, 0.3704]	0.397143	0.345757142857143,0.448528571428571	[0.3399, 0.2657, 0.2963, 0.3806, 0.4037, 0.3456, 0.3885],[0.4037, 0.3456, 0.3885, 0.4513, 0.5374, 0.4879, 0.5253]	0.876037	0.813741096571429,0.938333136714286	[0.518896163, 0.66231662, 0.739268184, 0.851067126, 0.978481472, 0.98379308, 0.962365031],[0.978481472, 0.98379308, 0.962365031, 0.950812161, 0.912972927, 0.914011657, 0.865895629]	0	0	28	0.716711	0.619757142857143,0.920028571428571,0.949871428571429,0.560542857142857,0.411842857142857,0.627385714285714,0.745014285714286,0.379714285714286,0.877985714285714,0.683428571428571,0.769071428571429,0.2994,0.721628571428571,0.753014285714286,0.7649,0.719014285714286,0.242142857142857,0.898114285714286,0.979542857142857,0.804942857142857,0.591285714285714,0.658328571428572,0.970071428571429,0.66062…	[0.662, 0.6482, 0.5419, 0.5493, 0.5342, 0.7036, 0.6991],[0.9396, 0.9329, 0.9287, 0.9126, 0.9081, 0.9126, 0.9057],[0.9473, 0.9457, 0.9415, 0.9457, 0.9503, 0.9593, 0.9593],[0.4831, 0.494, 0.4652, 0.5055, 0.6482, 0.6427, 0.6851],[0.4369, 0.4292, 0.4292, 0.4149, 0.384, 0.3631, 0.4256],[0.7415, 0.712, 0.6906, 0.6661, 0.5342, 0.5533, 0.494],[0.8343, 0.853, 0.7331, 0.725, 0.7036, 0.6906, 0.6755],[0.3704…	0.655104	0.643957142857143,0.8439,0.933014285714286,0.6603,0.316371428571429,0.5938,0.641242857142857,0.3233,0.708385714285714,0.604328571428571,0.670042857142857,0.2717,0.530642857142857,0.558214285714286,0.586371428571429,0.8517,0.277628571428571,0.812457142857143,0.927685714285714,0.663957142857143,0.627885714285714,0.523957142857143,0.843914285714286,0.562057142857143,0.665085714285714,0.8192142857142…	[0.687, 0.6756, 0.6219, 0.6124, 0.59, 0.6604, 0.6604],[0.7951, 0.7912, 0.8242, 0.835, 0.8595, 0.892, 0.9103],[0.9348, 0.9369, 0.9235, 0.9299, 0.9299, 0.9392, 0.9369],[0.5846, 0.5992, 0.59, 0.6293, 0.7275, 0.7342, 0.7573],[0.3184, 0.3096, 0.3096, 0.2913, 0.2558, 0.3096, 0.4203],[0.6756, 0.6516, 0.6293, 0.6174, 0.5229, 0.5514, 0.5084],[0.6756, 0.6944, 0.6442, 0.6374, 0.6255, 0.6124, 0.5992],[0.3359…	0.899107	0.987535272325788,0.984218920980181,0.999942983899798,0.945768262658801,0.502440767628806,0.971670755318233,0.999952725001744,0.0228373649130974,0.999538055488042,0.981033887181963,0.999049620968955,0.328279328133379,0.999792030879429,0.989384046622685,0.991919653756278,0.998975898538317,0.537542558083909,0.997870062078748,0.999801201479776,0.999918750354222,0.996074029377529,0.997988913740431,0.…	[0.9954480528831482, 0.99518483877182, 0.996238112449646, 0.9939531683921814, 0.9915558099746704, 0.9803399443626404, 0.9600269794464112],[0.992530882358551, 0.993953287601471, 0.9910883903503418, 0.9862574934959412, 0.9659588932991028, 0.9855636358261108, 0.9741798639297484],[0.9999701976776124, 0.9999489784240724, 0.9999737739562988, 0.9999408721923828, 0.9999349117279052, 0.9999109506607056, 0…	0
MOD_N-GLC_1	59	0.232036	0.27265,0.504983333333333,0.216833333333333,0.149233333333333,0.134683333333333,0.22075,0.300216666666667,0.188516666666667,0.234733333333333,0.288733333333333,0.4117,0.5054,0.3576,0.322383333333333,0.41165,0.0922833333333333,0.194666666666667,0.393016666666667,0.494,0.301583333333333,0.61295,0.120083333333333,0.116966666666667,0.0942833333333333,0.00455,0.16965,0.414916666666667,0.51533333333333…	[0.3149, 0.3215, 0.3249, 0.268, 0.2064, 0.2002],[0.4256, 0.4256, 0.5533, 0.5758, 0.4831, 0.5665],[0.2224, 0.2575, 0.2364, 0.2575, 0.1823, 0.1449],[0.087, 0.0719, 0.1298, 0.1969, 0.1969, 0.2129],[0.1969, 0.1881, 0.1349, 0.1298, 0.0749, 0.0835],[0.1476, 0.2292, 0.2002, 0.2783, 0.2328, 0.2364],[0.346, 0.268, 0.2783, 0.3019, 0.3356, 0.2715],[0.1823, 0.1823, 0.1823, 0.1583, 0.1823, 0.2436],[0.2364, 0.…	0.233743	0.282566666666667,0.468616666666667,0.234166666666667,0.0872,0.0617166666666667,0.0730833333333333,0.1547,0.14195,0.1304,0.260166666666667,0.41415,0.511316666666667,0.39055,0.351766666666667,0.40865,0.0860166666666667,0.165916666666667,0.314116666666667,0.39795,0.370733333333333,0.5404,0.19785,0.192433333333333,0.1707,0.000433333333333333,0.124216666666667,0.4045,0.50845,0.382183333333333,0.32558…	[0.3184, 0.3263, 0.3311, 0.282, 0.2209, 0.2167],[0.4203, 0.4203, 0.5043, 0.5126, 0.4458, 0.5084],[0.2432, 0.2657, 0.2531, 0.27, 0.1998, 0.1732],[0.0567, 0.0478, 0.0744, 0.1088, 0.115, 0.1205],[0.0909, 0.0884, 0.0542, 0.0567, 0.0387, 0.0414],[0.0502, 0.0813, 0.0677, 0.0991, 0.0701, 0.0701],[0.1766, 0.1292, 0.1322, 0.1602, 0.1844, 0.1456],[0.1495, 0.138, 0.1349, 0.1205, 0.1322, 0.1766],[0.1266, 0.1…	0.536679	0.828628301666667,0.961759944833333,0.140221454,0.8048354885,0.368534287,0.678211848,0.192033858333333,0.590547191333333,0.847563793166667,0.506843918,0.2681724365,0.676459697333333,0.133358311166667,0.00117038,0.577404595833333,0.291878571166667,0.630014811666667,0.771090636333333,0.8996067445,0.116524132833333,0.650726258833333,0.619107620666667,0.438507298833333,0.0373407326666667,0.198212711,…	[0.83769238, 0.915320456, 0.785449803, 0.800662458, 0.783458829, 0.849185884],[0.922975421, 0.932445407, 0.973740399, 0.979836881, 0.979941607, 0.981619954],[0.028232433, 0.039273664, 0.075995646, 0.110423639, 0.235592738, 0.351810604],[0.737580478, 0.985309899, 0.984413624, 0.88410908, 0.91003412, 0.32756573],[0.197938651, 0.362783283, 0.563800633, 0.464933336, 0.349021137, 0.272728682],[0.92668…	0	0	97	0.271237	0.0966833333333333,0.252083333333333,0.138,0.0698666666666667,0.342683333333333,0.201066666666667,0.338933333333333,0.0990333333333333,0.49815,0.158233333333333,0.203783333333333,0.0764,0.637116666666667,0.2623,0.435133333333333,0.0728166666666667,0.256633333333333,0.0599166666666667,0.09855,0.0891333333333333,0.10095,0.3652,0.1248,0.167516666666667,0.09355,0.0929833333333333,0.158083333333333,0.…	[0.1611, 0.1501, 0.0749, 0.0734, 0.0817, 0.0389],[0.3117, 0.3117, 0.2783, 0.2224, 0.1942, 0.1942],[0.1554, 0.1476, 0.1323, 0.1349, 0.1229, 0.1349],[0.069, 0.0719, 0.0985, 0.0662, 0.0356, 0.078],[0.4119, 0.3182, 0.3215, 0.3053, 0.3426, 0.3566],[0.2224, 0.2541, 0.2258, 0.1501, 0.1476, 0.2064],[0.2609, 0.2884, 0.2783, 0.3704, 0.4652, 0.3704],[0.1028, 0.0967, 0.1092, 0.0581, 0.1137, 0.1137],[0.3426, …	0.250447	0.18645,0.1953,0.173033333333333,0.0389,0.472216666666667,0.209716666666667,0.2863,0.0954333333333333,0.366933333333333,0.126166666666667,0.195533333333333,0.0812333333333333,0.620416666666667,0.234516666666667,0.395583333333333,0.02545,0.269966666666667,0.04465,0.0699833333333333,0.0668,0.04425,0.468633333333333,0.0678333333333333,0.136583333333333,0.11035,0.0711666666666667,0.07215,0.3361,0.415…	[0.2432, 0.2432, 0.1698, 0.1732, 0.1805, 0.1088],[0.2531, 0.2385, 0.208, 0.1732, 0.1495, 0.1495],[0.1878, 0.1844, 0.1698, 0.1732, 0.1532, 0.1698],[0.0405, 0.0387, 0.0502, 0.0387, 0.0212, 0.0441],[0.5173, 0.4651, 0.4651, 0.4556, 0.4651, 0.4651],[0.2432, 0.2748, 0.2385, 0.1602, 0.1495, 0.1921],[0.208, 0.2432, 0.2432, 0.3096, 0.3992, 0.3146],[0.1205, 0.1088, 0.106, 0.0554, 0.0935, 0.0884],[0.2786, 0…	0.532985	0.480697320153316,0.118314544980725,0.50982141494751,0.0118933212943375,0.137709588433305,0.315594651697514,0.653650107483069,0.654621769984563,0.336229761363938,0.738496879736582,0.638462955888826,0.777251998583476,0.998880137999852,0.661175749885539,0.620593719184399,0.0350714413604388,0.269212047879895,0.462026356292578,0.840399126211802,0.713003790626923,0.91214453180631,0.93747294942538,0.81…	[0.6177499294281006, 0.6656311750411987, 0.7374545931816101, 0.7047647833824158, 0.0860352963209152, 0.0725481435656547],[0.0379878692328929, 0.0553837493062019, 0.1135462448000907, 0.1854844391345977, 0.2059705555438995, 0.1115144118666648],[0.7122824788093567, 0.7591214179992676, 0.5844752788543701, 0.4126245677471161, 0.3267315030097961, 0.263693243265152],[0.0190422981977462, 0.01746979914605…	0
MOD_NMyristoyl	12	0.546043	0.464157142857143,0.380585714285714,0.345742857142857,0.186,0.6752,0.326814285714286,0.402485714285714,0.912814285714286,0.895671428571429,0.6022,0.8148	[0.5342, 0.5456, 0.4256, 0.3872, 0.4292, 0.4409, 0.4864],[0.3566, 0.2399, 0.3149, 0.3599, 0.4186, 0.4725, 0.5017],[0.3599, 0.4017, 0.3149, 0.3566, 0.384, 0.2849, 0.3182],[0.3807, 0.2224, 0.1583, 0.1914, 0.1399, 0.0909, 0.1184],[0.7799, 0.8085, 0.662, 0.5296, 0.6089, 0.662, 0.6755],[0.268, 0.3215, 0.3599, 0.2783, 0.3053, 0.3599, 0.3948],[0.346, 0.3983, 0.3392, 0.3807, 0.4119, 0.4582, 0.4831],[0.89…	0.815087	0.757828571428571,0.793957142857143,0.723042857142857,0.636828571428571,0.819771428571429,0.731114285714286,0.738942857142857,0.954142857142857,0.976428571428571,0.893357142857143,0.940542857142857	[0.918, 0.8886, 0.7951, 0.7317, 0.6906, 0.6474, 0.6334],[0.9162, 0.8311, 0.8158, 0.7772, 0.7605, 0.7458, 0.7111],[0.9103, 0.8677, 0.7688, 0.7275, 0.6906, 0.5711, 0.5253],[0.9103, 0.8074, 0.7079, 0.6681, 0.5549, 0.4245, 0.3847],[0.9491, 0.9299, 0.8677, 0.7869, 0.7724, 0.7418, 0.6906],[0.8677, 0.835, 0.7951, 0.6984, 0.665, 0.6442, 0.6124],[0.8746, 0.8457, 0.7605, 0.7232, 0.6827, 0.6604, 0.6255],[0.…	0.948561	0.993565218714286,0.980940018571429,0.909843189428572,0.892861213,0.934059722,0.871368352714286,0.964406813857143,0.999126800285714,0.999945708571428,0.888382017857143,0.999666699285714	[0.999953508, 0.999557436, 0.997481287, 0.994234383, 0.991658866, 0.990886688, 0.981184363],[0.999785602, 0.997264624, 0.986104429, 0.969941378, 0.976490855, 0.964015663, 0.972977579],[0.999699712, 0.99449265, 0.954636335, 0.935422003, 0.886809349, 0.877283514, 0.720558763],[0.999705136, 0.997693598, 0.989667535, 0.979726255, 0.95659858, 0.907510936, 0.419126451],[0.999078512, 0.993224144, 0.9555…	0	0	36	0.436006	0.149485714285714,0.512442857142857,0.358114285714286,0.0208857142857143,0.115042857142857,0.642357142857143,0.602828571428571,0.340557142857143,0.4109,0.3245,0.125885714285714,0.4573,0.421871428571429,0.753557142857143,0.315185714285714,0.411385714285714,0.6529,0.4877,0.611942857142857,0.617285714285714,0.0681857142857143,0.706,0.780342857142857,0.615242857142857,0.208442857142857,0.253314285714…	[0.2951, 0.1702, 0.2224, 0.1501, 0.1048, 0.0605, 0.0433],[0.6136, 0.5098, 0.422, 0.4685, 0.4901, 0.5211, 0.562],[0.3321, 0.2783, 0.3321, 0.3774, 0.4087, 0.391, 0.3872],[0.0253, 0.016, 0.0097, 0.0136, 0.0188, 0.0248, 0.038],[0.0948, 0.1399, 0.1702, 0.1048, 0.1349, 0.0888, 0.0719],[0.6851, 0.5707, 0.6183, 0.5854, 0.6269, 0.6851, 0.725],[0.7036, 0.5176, 0.5382, 0.6227, 0.6531, 0.5854, 0.5992],[0.418…	0.758425	0.577557142857143,0.752785714285714,0.839171428571429,0.321628571428571,0.5083,0.846728571428571,0.7908,0.688714285714286,0.8224,0.640371428571429,0.655457142857143,0.8396,0.786857142857143,0.924285714285714,0.777428571428572,0.840128571428572,0.795757142857143,0.759414285714286,0.828128571428571,0.826628571428571,0.737057142857143,0.8091,0.830642857142857,0.864571428571429,0.662557142857143,0.65…	[0.8626, 0.7458, 0.7192, 0.6124, 0.4967, 0.363, 0.2432],[0.9141, 0.8556, 0.7688, 0.7342, 0.6944, 0.665, 0.6374],[0.9369, 0.8984, 0.8746, 0.8521, 0.8242, 0.7688, 0.7192],[0.6079, 0.4703, 0.3184, 0.27, 0.2292, 0.1921, 0.1635],[0.7147, 0.6827, 0.6442, 0.5084, 0.4651, 0.3263, 0.2167],[0.9562, 0.9141, 0.892, 0.8424, 0.8158, 0.7724, 0.7342],[0.9299, 0.8488, 0.8158, 0.8001, 0.7772, 0.7034, 0.6604],[0.88…	0.967899	0.989778765610286,0.827417645071234,0.999779224395752,0.932352330003466,0.971346080303192,0.999873084681375,0.973997490746634,0.990167626312801,0.996076481682914,0.960525189127241,0.878635197877884,0.981001598494394,0.998351906027113,0.999666597161974,0.992988671575274,0.849089190363884,0.999893656798771,0.994255934442793,0.998389184474945,0.998399010726384,0.988677740097046,0.99966904095241,0.99…	[0.9999245405197144, 0.9995008707046508, 0.9974504113197328, 0.9919357299804688, 0.985137939453125, 0.9825311303138732, 0.9719707369804382],[0.9991846680641174, 0.9914937019348145, 0.9605367183685304, 0.9331509470939636, 0.887428879737854, 0.933610200881958, 0.0865183994174003],[0.999996542930603, 0.9999923706054688, 0.9999490976333618, 0.9998878240585328, 0.9996175765991212, 0.999572455883026, 0…	0
MOD_SUMO_for_1	1	0.8492	0.8492	[0.8741, 0.8493, 0.8313, 0.8421]	0.793575	0.793575	[0.8158, 0.7951, 0.7817, 0.7817]	0.999035	0.999035	[0.998988092, 0.998822272, 0.998968005, 0.999362171]	0	0	42	0.583934	0.52835,0.4276,0.61075,0.7045,0.822625,0.866325,0.84995,0.775025,0.4388,0.183075,0.7363,0.71525,0.844,0.6184,0.383375,0.652125,0.8855,0.71845,0.80855,0.841975,0.46105,0.752375,0.32805,0.84575,0.837175,0.0742,0.095475,0.694575,0.3148,0.30185,0.710975,0.079325,0.329375,0.25985,0.772525,0.5518,0.63095,0.3935,0.779725,0.7128,0.716175,0.472	[0.4685, 0.5176, 0.5419, 0.5854],[0.494, 0.4652, 0.3529, 0.3983],[0.5533, 0.6531, 0.6183, 0.6183],[0.6136, 0.708, 0.7369, 0.7595],[0.7799, 0.8343, 0.8565, 0.8198],[0.9457, 0.8655, 0.8343, 0.8198],[0.8162, 0.853, 0.8741, 0.8565],[0.8125, 0.7916, 0.7629, 0.7331],[0.5098, 0.4119, 0.4186, 0.4149],[0.1399, 0.1373, 0.1942, 0.2609],[0.7415, 0.7369, 0.7459, 0.7209],[0.725, 0.708, 0.7289, 0.6991],[0.8421,…	0.514888	0.447925,0.46925,0.7401,0.8942,0.52315,0.755225,0.660225,0.62,0.3299,0.094975,0.519125,0.733875,0.74625,0.539675,0.32035,0.576,0.74165,0.64645,0.8003,0.735675,0.427725,0.617775,0.318125,0.6224,0.825225,0.0574,0.047075,0.5827,0.373875,0.38005,0.60235,0.059125,0.354775,0.176125,0.611875,0.53195,0.53425,0.297475,0.7215,0.5954,0.59045,0.40335	[0.4879, 0.4556, 0.4149, 0.4333],[0.5229, 0.5043, 0.4078, 0.442],[0.6255, 0.7342, 0.7724, 0.8283],[0.9068, 0.9103, 0.892, 0.8677],[0.46, 0.5229, 0.5583, 0.5514],[0.8242, 0.7458, 0.7317, 0.7192],[0.6412, 0.6604, 0.6789, 0.6604],[0.6442, 0.6334, 0.6124, 0.59],[0.3992, 0.3146, 0.3053, 0.3005],[0.0771, 0.0744, 0.0935, 0.1349],[0.5331, 0.5253, 0.5173, 0.5008],[0.6715, 0.7034, 0.7605, 0.8001],[0.7317, …	0.870581	0.791576743125916,0.495559372007847,0.864983305335045,0.999869421124459,0.934770628809929,0.997380822896957,0.984738275408745,0.773138895630837,0.984205827116966,0.860080793499947,0.991211324930191,0.998441904783249,0.989971309900284,0.992564007639885,0.500461310148239,0.993012323975563,0.973077699542046,0.995867803692818,0.995661228895187,0.944151878356934,0.707102283835411,0.970688655972481,0.8…	[0.827019453048706, 0.8118976950645447, 0.7876216769218445, 0.7397681474685669],[0.2670088112354278, 0.4444362819194793, 0.4406974613666534, 0.8300949335098267],[0.7483465075492859, 0.8360258340835571, 0.9199764132499696, 0.9555844664573668],[0.9998817443847656, 0.9998823404312134, 0.9998157620429992, 0.999897837638855],[0.921076476573944, 0.8985861539840698, 0.9294294118881226, 0.989990472793579…	0
TRG_DiLeu_BaEn_1	4	0.461621	0.482516666666667,0.4704,0.5477,0.345866666666667	[0.5098, 0.4766, 0.4685, 0.433, 0.5055, 0.5017],[0.4901, 0.4582, 0.4507, 0.4119, 0.5098, 0.5017],[0.5176, 0.5854, 0.5854, 0.5254, 0.5382, 0.5342],[0.4256, 0.391, 0.4256, 0.3053, 0.3053, 0.2224]	0.469446	0.4509,0.435933333333333,0.42465,0.5663	[0.46, 0.442, 0.4379, 0.4203, 0.4749, 0.4703],[0.442, 0.4245, 0.4203, 0.4037, 0.4651, 0.46],[0.3806, 0.4333, 0.4379, 0.4203, 0.4379, 0.4379],[0.5992, 0.5846, 0.6174, 0.5374, 0.5549, 0.5043]	0.83926	0.859884768666667,0.852665126333333,0.729773253166667,0.914716919333333	[0.951009631, 0.940698862, 0.8517524, 0.801717103, 0.820705235, 0.793425381],[0.947038352, 0.937693179, 0.846693933, 0.79316026, 0.810411334, 0.7809937],[0.885424554, 0.855813026, 0.647116661, 0.589379013, 0.716027558, 0.684878707],[0.944528699, 0.935660899, 0.929023981, 0.901997387, 0.897011817, 0.880078733]	0	0	19	0.435069	0.414316666666667,0.31415,0.0909666666666667,0.687683333333333,0.4999,0.727416666666667,0.2211,0.35455,0.605133333333333,0.647783333333333,0.371933333333333,0.3011,0.6393,0.2847,0.533983333333333,0.352633333333333,0.52885,0.3491,0.341716666666667	[0.2884, 0.3599, 0.422, 0.4186, 0.4831, 0.5139],[0.3774, 0.3529, 0.3356, 0.3392, 0.2399, 0.2399],[0.0483, 0.0463, 0.0646, 0.1007, 0.1007, 0.1852],[0.6482, 0.6427, 0.7289, 0.7036, 0.6991, 0.7036],[0.4864, 0.384, 0.4652, 0.5254, 0.5577, 0.5807],[0.6375, 0.6576, 0.7415, 0.7718, 0.7843, 0.7718],[0.2292, 0.2258, 0.2328, 0.2002, 0.2193, 0.2193],[0.374, 0.374, 0.2951, 0.384, 0.3983, 0.3019],[0.5342, 0.5…	0.491482	0.554883333333333,0.445966666666667,0.1902,0.769333333333333,0.553383333333333,0.654683333333333,0.12115,0.543766666666667,0.718316666666667,0.628383333333333,0.227933333333333,0.370866666666667,0.72755,0.50865,0.583416666666667,0.37145,0.475416666666667,0.272016666666667,0.620783333333333	[0.4879, 0.5253, 0.5549, 0.5473, 0.5846, 0.6293],[0.4749, 0.4556, 0.4556, 0.4703, 0.4078, 0.4116],[0.1322, 0.1292, 0.1602, 0.2209, 0.2122, 0.2865],[0.7688, 0.7688, 0.7951, 0.7688, 0.7605, 0.754],[0.5126, 0.4556, 0.5296, 0.5846, 0.6124, 0.6255],[0.6174, 0.6219, 0.6516, 0.6756, 0.6789, 0.6827],[0.115, 0.1178, 0.1266, 0.106, 0.1266, 0.1349],[0.5762, 0.5667, 0.5126, 0.5623, 0.5623, 0.4825],[0.7724, 0…	0.76443	0.972937981287638,0.944242010513942,0.108483572800954,0.994620392719905,0.852415760358175,0.957680841286977,0.442336643657958,0.683372487624486,0.98401861389478,0.708211719989777,0.969428658485413,0.303788498044014,0.999249140421549,0.327821756402651,0.961330364147822,0.747108807166418,0.934070686499278,0.668322006861369,0.964726696411769	[0.9679750204086304, 0.9655133485794068, 0.9748159646987916, 0.9849544763565063, 0.9755913019180298, 0.9687777757644652],[0.9524638056755066, 0.928123950958252, 0.9459773898124696, 0.9463051557540894, 0.9550899863243104, 0.937491774559021],[0.1156781762838363, 0.0778678059577941, 0.0807072892785072, 0.1139571368694305, 0.1155999228358268, 0.1470911055803299],[0.9954575300216676, 0.994705498218536…	0
TRG_ENDOCYTIC_2	4	0.187325	0.1997,0.142575,0.09195,0.315075	[0.2609, 0.2034, 0.1791, 0.1554],[0.0676, 0.1275, 0.1528, 0.2224],[0.1048, 0.078, 0.078, 0.107],[0.3117, 0.2988, 0.3249, 0.3249]	0.306631	0.391225,0.27945,0.1551,0.40075	[0.3535, 0.3578, 0.4078, 0.4458],[0.1566, 0.2657, 0.2963, 0.3992],[0.1178, 0.138, 0.1566, 0.208],[0.3992, 0.3806, 0.4116, 0.4116]	0.789128	0.946983412,0.92573198675,0.93157953,0.35221525275	[0.936839819, 0.942515969, 0.940670848, 0.967907012],[0.957439244, 0.964647591, 0.910707533, 0.870133579],[0.963890731, 0.928568184, 0.922850251, 0.911008954],[0.32121253, 0.246799469, 0.269461542, 0.57138747]	0	0	9	0.430108	0.649175,0.40995,0.389475,0.498375,0.539775,0.244125,0.454375,0.249975,0.43575	[0.6089, 0.6269, 0.6661, 0.6948],[0.3807, 0.4149, 0.4186, 0.4256],[0.3631, 0.3948, 0.3983, 0.4017],[0.4864, 0.5176, 0.5419, 0.4476],[0.6322, 0.5992, 0.4476, 0.4801],[0.1373, 0.2292, 0.3182, 0.2918],[0.346, 0.4119, 0.5342, 0.5254],[0.2292, 0.2292, 0.2328, 0.3087],[0.4256, 0.4186, 0.4619, 0.4369]	0.522319	0.877325,0.3726,0.3661,0.526125,0.616925,0.658075,0.381,0.288675,0.61405	[0.9103, 0.8886, 0.8713, 0.8391],[0.3578, 0.3717, 0.3762, 0.3847],[0.3491, 0.363, 0.3717, 0.3806],[0.5229, 0.5412, 0.5623, 0.4781],[0.6604, 0.6516, 0.5711, 0.5846],[0.4781, 0.6255, 0.7418, 0.7869],[0.1805, 0.3225, 0.4879, 0.5331],[0.27, 0.27, 0.2748, 0.3399],[0.5253, 0.5549, 0.6681, 0.7079]	0.872137	0.985381200909615,0.848023474216461,0.82904078066349,0.37705834954977,0.957019820809365,0.969393983483314,0.975935608148575,0.925652712583542,0.981729537248612	[0.9881054162979126, 0.9812164902687072, 0.9869417548179626, 0.9852611422538756],[0.8046025037765503, 0.808157742023468, 0.804145336151123, 0.9751883149147034],[0.7935307025909424, 0.7836583256721497, 0.7684569358825684, 0.9705171585083008],[0.3266367018222809, 0.2974143624305725, 0.3781307339668274, 0.5060515999794006],[0.928686499595642, 0.94219571352005, 0.9753077030181884, 0.9818893671035768]…	0
TRG_ER_FFAT_2	1	0.846278	0.846278	[0.8792, 0.8343, 0.8565, 0.853, 0.9013, 0.8872, 0.8313, 0.7982, 0.7755]	0.713533	0.713533	[0.7458, 0.7079, 0.7275, 0.7275, 0.7605, 0.7458, 0.6944, 0.665, 0.6474]	0.972929	0.972929	[0.957818806, 0.967262685, 0.974907041, 0.94681567, 0.973327875, 0.993156374, 0.997559786, 0.990523875, 0.954992771]	0	0	5	0.410278	0.401477777777778,0.544366666666667,0.475533333333333,0.22307,0.40694	[0.3392, 0.4017, 0.4441, 0.433, 0.4619, 0.3667, 0.3667, 0.3983, 0.4017],[0.4149, 0.494, 0.5493, 0.5493, 0.5665, 0.5807, 0.6183, 0.5456, 0.5807],[0.4766, 0.5577, 0.4582, 0.4685, 0.384, 0.4685, 0.4685, 0.4801, 0.4801, 0.494, 0.4685, 0.5017],[0.0676, 0.0543, 0.0463, 0.0851, 0.1643, 0.3019, 0.3286, 0.3182, 0.3704, 0.494],[0.2224, 0.2034, 0.247, 0.2783, 0.4087, 0.5493, 0.4801, 0.5017, 0.5254, 0.6531]	0.483629	0.331611111111111,0.460044444444444,0.449608333333333,0.45123,0.72565	[0.2865, 0.3578, 0.3717, 0.3535, 0.3762, 0.3053, 0.3005, 0.3184, 0.3146],[0.3263, 0.4037, 0.4458, 0.4513, 0.4781, 0.5008, 0.5253, 0.4918, 0.5173],[0.3992, 0.4879, 0.4116, 0.4379, 0.3578, 0.4556, 0.4651, 0.4651, 0.4703, 0.4918, 0.4651, 0.4879],[0.3491, 0.3225, 0.3005, 0.363, 0.4379, 0.5084, 0.5253, 0.5173, 0.5549, 0.6334],[0.6293, 0.6293, 0.6557, 0.6756, 0.7388, 0.8074, 0.7573, 0.7688, 0.7869, 0.8…	0.876207	0.988574080997043,0.985721747080485,0.719278280933698,0.747867435216904,0.939594674110412	[0.9928269982337952, 0.992171049118042, 0.9916914701461792, 0.9903267025947572, 0.9875789284706116, 0.9781930446624756, 0.9830379486083984, 0.9864434003829956, 0.994897186756134],[0.9928802847862244, 0.9932878613471984, 0.9899877905845642, 0.9900580048561096, 0.987592875957489, 0.9769635796546936, 0.9762465357780457, 0.979575216770172, 0.9849035739898682],[0.995112121105194, 0.9054259061813354, 0…	0
TRG_ER_diLys_1	3	0.152575	0.27785,0.0121,0.167775	[0.2094, 0.3249, 0.3019, 0.2752],[0.0074, 0.0086, 0.0092, 0.0148, 0.0205],[0.2002, 0.1611, 0.1184, 0.1914]	0.615965	0.7593,0.26852,0.820075	[0.6374, 0.7573, 0.8001, 0.8424],[0.0478, 0.1205, 0.2385, 0.3885, 0.5473],[0.7501, 0.7951, 0.8311, 0.904]	0.993262	0.9983055295,0.9864833712,0.994998008	[0.995902121, 0.997499526, 0.999838829, 0.999981642],[0.967026949, 0.980534375, 0.990489125, 0.994490385, 0.999876022],[0.993510425, 0.990929425, 0.99564445, 0.999907732]	0	0	11	0.213965	0.05846,0.395325,0.3137,0.1955,0.263225,0.2737,0.01496,0.16552,0.033125,0.01458,0.62552	[0.0398, 0.0631, 0.0414, 0.0888, 0.0592],[0.2541, 0.3566, 0.494, 0.4766],[0.3117, 0.2715, 0.3599, 0.3117],[0.1528, 0.1583, 0.2645, 0.2064],[0.2715, 0.2503, 0.2258, 0.3053],[0.2258, 0.1969, 0.2849, 0.3872],[0.0092, 0.01, 0.012, 0.0178, 0.0258],[0.2399, 0.1942, 0.1349, 0.0734, 0.1852],[0.0443, 0.0414, 0.0294, 0.0174],[0.0078, 0.0085, 0.0123, 0.0174, 0.0269],[0.6531, 0.6482, 0.6269, 0.6043, 0.5951]	0.582143	0.23198,0.849625,0.786775,0.53415,0.64805,0.807425,0.21556,0.86278,0.36405,0.21988,0.8833	[0.0567, 0.1532, 0.1844, 0.3578, 0.4078],[0.7192, 0.8283, 0.9141, 0.9369],[0.6984, 0.7317, 0.8457, 0.8713],[0.3762, 0.4781, 0.6219, 0.6604],[0.5514, 0.6079, 0.6557, 0.7772],[0.6984, 0.7458, 0.8556, 0.9299],[0.0304, 0.0744, 0.1667, 0.3184, 0.4879],[0.8036, 0.8391, 0.865, 0.8746, 0.9316],[0.2558, 0.3456, 0.3992, 0.4556],[0.0297, 0.0701, 0.1766, 0.3263, 0.4967],[0.8118, 0.8595, 0.8886, 0.9119, 0.944…	0.990333	0.99037663936615,0.992572948336601,0.996829122304916,0.993783995509148,0.993221029639244,0.994111150503159,0.978503286838532,0.995421528816223,0.986283496022224,0.979246187210083,0.993316566944122	[0.9795682430267334, 0.9865663647651672, 0.991685152053833, 0.9941114783287048, 0.999951958656311],[0.9869598746299744, 0.9893492460250854, 0.9940283298492432, 0.999954342842102],[0.993563175201416, 0.9959557056427002, 0.997822403907776, 0.9999752044677734],[0.9912347793579102, 0.9915834069252014, 0.9924100637435912, 0.9999077320098876],[0.9876095056533812, 0.9899016618728638, 0.995395839214325, …	0
TRG_NES_CRM1_1	4	0.407231	0.245146153846154,0.241258333333333,0.492342857142857,0.650178571428571	[0.2918, 0.2258, 0.2715, 0.2609, 0.2224, 0.2094, 0.2064, 0.2849, 0.1969, 0.2094, 0.3249, 0.2884, 0.1942],[0.2258, 0.2715, 0.2609, 0.2224, 0.2094, 0.2064, 0.2849, 0.1969, 0.2094, 0.3249, 0.2884, 0.1942],[0.5176, 0.494, 0.4901, 0.4979, 0.5098, 0.4409, 0.4441, 0.422, 0.4725, 0.4476, 0.5211, 0.5211, 0.6043, 0.5098],[0.5951, 0.5951, 0.6089, 0.6322, 0.6322, 0.6322, 0.6427, 0.6322, 0.6322, 0.662, 0.6948…	0.399501	0.342676923076923,0.3344,0.374571428571429,0.546357142857143	[0.442, 0.3263, 0.363, 0.3535, 0.3225, 0.3184, 0.3225, 0.3885, 0.3096, 0.3053, 0.3939, 0.3491, 0.2602],[0.3263, 0.363, 0.3535, 0.3225, 0.3184, 0.3225, 0.3885, 0.3096, 0.3053, 0.3939, 0.3491, 0.2602],[0.3806, 0.3399, 0.3399, 0.3717, 0.3885, 0.3311, 0.3399, 0.3096, 0.3717, 0.3456, 0.4149, 0.4149, 0.4879, 0.4078],[0.4556, 0.4651, 0.4825, 0.5043, 0.5084, 0.5229, 0.5374, 0.5374, 0.5473, 0.5667, 0.6219…	0.468645	0.279561394923077,0.300797665583333,0.872757703071428,0.421464956214286	[0.024726147, 0.025238996, 0.015710572, 0.028897418, 0.038084898, 0.048491783, 0.071998104, 0.234686941, 0.36908561, 0.703065038, 0.646534085, 0.667791843, 0.759986699],[0.025238996, 0.015710572, 0.028897418, 0.038084898, 0.048491783, 0.071998104, 0.234686941, 0.36908561, 0.703065038, 0.646534085, 0.667791843, 0.759986699],[0.994428277, 0.997628152, 0.993130267, 0.965721548, 0.491676867, 0.557977…	0	0	14	0.485339	0.371191666666667,0.389778571428571,0.21630625,0.743866666666667,0.54812,0.369493333333333,0.481785714285714,0.502913333333333,0.569521428571429,0.364585714285714,0.435991666666667,0.629925,0.45994375,0.71131875	[0.391, 0.391, 0.3774, 0.3983, 0.433, 0.3566, 0.391, 0.3948, 0.3392, 0.3249, 0.3356, 0.3215],[0.346, 0.2884, 0.2849, 0.2988, 0.2988, 0.3215, 0.391, 0.3983, 0.422, 0.422, 0.4979, 0.4766, 0.4725, 0.5382],[0.2951, 0.2094, 0.1914, 0.1611, 0.1501, 0.1554, 0.1092, 0.1184, 0.1528, 0.2292, 0.2164, 0.2193, 0.2064, 0.2918, 0.3983, 0.3566],[0.7799, 0.7289, 0.7415, 0.7163, 0.7916, 0.8085, 0.7982, 0.805, 0.74…	0.428247	0.275741666666667,0.233828571428571,0.22724375,0.611506666666667,0.445086666666667,0.291493333333333,0.465435714285714,0.512926666666667,0.441014285714286,0.142435714285714,0.508041666666667,0.642008333333333,0.54389375,0.6548	[0.2913, 0.2963, 0.282, 0.3096, 0.3263, 0.27, 0.2913, 0.2913, 0.2385, 0.2255, 0.2483, 0.2385],[0.2167, 0.1667, 0.1532, 0.1667, 0.1635, 0.1805, 0.2432, 0.2292, 0.2531, 0.2432, 0.3263, 0.2913, 0.2865, 0.3535],[0.3184, 0.2602, 0.2209, 0.1878, 0.1635, 0.1766, 0.1266, 0.1322, 0.1766, 0.2333, 0.2255, 0.2209, 0.1958, 0.2483, 0.4037, 0.3456],[0.6474, 0.5941, 0.6174, 0.5992, 0.6681, 0.687, 0.6827, 0.6756,…	0.561782	0.700734143455823,0.714467902268682,0.68721360526979,0.976276191075643,0.752774065732956,0.275711159408092,0.329808979694332,0.995510145028432,0.136125096652125,0.148194683649178,0.155217773746699,0.335784068952004,0.673620687797666,0.983507595956326	[0.7262688875198364, 0.6624152064323425, 0.7293915152549744, 0.6096401214599609, 0.5520715713500977, 0.5032285451889038, 0.466196060180664, 0.6015668511390686, 0.8588551878929138, 0.9075433015823364, 0.8763266801834106, 0.91530579328537],[0.4304945468902588, 0.4320070445537567, 0.4448192119598388, 0.4854757785797119, 0.6509099006652832, 0.6226814985275269, 0.5439712405204773, 0.6744083762168884, …	0
TRG_NLS_Bipartite_1	1	0.412826	0.412826	[0.3704, 0.3667, 0.3426, 0.3426, 0.4017, 0.4652, 0.4507, 0.5176, 0.5176, 0.4901, 0.4017, 0.4149, 0.3948, 0.3704, 0.346, 0.3182, 0.4017, 0.4801, 0.4507]	0.447337	0.447337	[0.3225, 0.3096, 0.2786, 0.2748, 0.3359, 0.4037, 0.4037, 0.4651, 0.4703, 0.4458, 0.3762, 0.3806, 0.4116, 0.4556, 0.4918, 0.5296, 0.6374, 0.7342, 0.7724]	0.806709	0.806709	[0.849550247, 0.874436617, 0.872632205, 0.788346052, 0.704410255, 0.683758676, 0.663699806, 0.788941622, 0.865839481, 0.85252744, 0.853140593, 0.836693525, 0.814373195, 0.775569975, 0.869016886, 0.844186187, 0.728585124, 0.765119374, 0.89664489]	0	0	7	0.694905	0.564364705882353,0.769625,0.768017647058824,0.834905263157895,0.573160869565217,0.713288888888889,0.640972222222222	[0.7843, 0.7799, 0.7672, 0.725, 0.7163, 0.6375, 0.562, 0.4582, 0.4541, 0.4619, 0.4652, 0.4685, 0.5139, 0.4801, 0.4541, 0.433, 0.433],[0.6269, 0.7036, 0.6851, 0.6851, 0.7415, 0.725, 0.6851, 0.7369, 0.7718, 0.7881, 0.8162, 0.8655, 0.8343, 0.8375, 0.8462, 0.8375, 0.8125, 0.8013, 0.8125, 0.7799],[0.8828, 0.8623, 0.8343, 0.805, 0.7755, 0.7547, 0.6576, 0.6375, 0.6427, 0.6755, 0.7505, 0.7843, 0.7951, 0.…	0.641799	0.718370588235294,0.63501,0.662982352941176,0.761073684210526,0.55955652173913,0.587155555555556,0.568444444444444	[0.7605, 0.7573, 0.7605, 0.7458, 0.7573, 0.7317, 0.7111, 0.6474, 0.6474, 0.6516, 0.665, 0.6715, 0.687, 0.7034, 0.7342, 0.7688, 0.8118],[0.5514, 0.5846, 0.5846, 0.59, 0.6124, 0.6079, 0.5802, 0.6079, 0.6334, 0.6442, 0.6516, 0.6827, 0.6604, 0.6604, 0.6715, 0.6789, 0.6715, 0.6789, 0.6827, 0.665],[0.7573, 0.7501, 0.7232, 0.6984, 0.6827, 0.6756, 0.6412, 0.6124, 0.6442, 0.6293, 0.6412, 0.6557, 0.6756, 0…	0.952629	0.969340429586523,0.999611130356789,0.999771542408887,0.991395780914708,0.975743083850197,0.992099891106288,0.74044030573633	[0.9886849522590636, 0.9845218062400818, 0.9733517169952391, 0.9734617471694946, 0.9812342524528505, 0.9536929726600648, 0.958351731300354, 0.9384710788726808, 0.9750182032585144, 0.956864297389984, 0.9587708115577698, 0.970757782459259, 0.9824649691581726, 0.9740472435951232, 0.9671868681907654, 0.9656179547309875, 0.976288914680481],[0.999383807182312, 0.9993096590042114, 0.9996641874313354, 0.…	0
TRG_NLS_MonoCore_2	9	0.595859	0.41315,0.684033333333333,0.591033333333333,0.93905,0.710233333333333,0.565633333333333,0.75115,0.701633333333333,0.00681666666666667	[0.346, 0.384, 0.374, 0.4476, 0.4256, 0.5017],[0.7629, 0.7505, 0.7209, 0.6712, 0.6322, 0.5665],[0.662, 0.562, 0.6089, 0.6043, 0.5951, 0.5139],[0.9433, 0.9503, 0.9433, 0.9396, 0.9329, 0.9249],[0.7982, 0.662, 0.725, 0.712, 0.7415, 0.6227],[0.6136, 0.5992, 0.5807, 0.5098, 0.5098, 0.5807],[0.6851, 0.7415, 0.7547, 0.7459, 0.7672, 0.8125],[0.5992, 0.6269, 0.5992, 0.708, 0.853, 0.8235],[0.0085, 0.0082, …	0.620476	0.4904,0.8573,0.4386,0.8168,0.664383333333333,0.852633333333333,0.625383333333333,0.837216666666667,0.00156666666666667	[0.4149, 0.4458, 0.4651, 0.5412, 0.5043, 0.5711],[0.7817, 0.8242, 0.8556, 0.8677, 0.8984, 0.9162],[0.5043, 0.4513, 0.442, 0.4245, 0.4333, 0.3762],[0.8311, 0.8311, 0.82, 0.82, 0.8074, 0.7912],[0.7147, 0.6442, 0.6789, 0.665, 0.6756, 0.6079],[0.7817, 0.8158, 0.8457, 0.8521, 0.8857, 0.9348],[0.5473, 0.5992, 0.6219, 0.6124, 0.6604, 0.7111],[0.6984, 0.754, 0.7912, 0.8746, 0.9447, 0.9604],[0.0026, 0.002…	0.754806	0.037868224,0.958081175833333,0.00138792016666667,0.999978860333333,0.990828593666667,0.992407590166667,0.992977390833333,0.974588294833333,0.8451340795	[0.045049399, 0.024484346, 0.029460242, 0.053157575, 0.034001719, 0.041056063],[0.873625159, 0.922836542, 0.970839739, 0.984668076, 0.996753871, 0.999763668],[0.003391893, 0.001018078, 0.001478725, 0.000974701, 0.000554117, 0.000910007],[0.999965549, 0.999975324, 0.999977946, 0.999989986, 0.999975801, 0.999988556],[0.995151162, 0.994121015, 0.994750798, 0.987229347, 0.98993063, 0.98378861],[0.980…	0	0	8	0.701625	0.6499,0.74475,0.744383333333333,0.742016666666667,0.782266666666667,0.742816666666667,0.4967,0.710166666666667	[0.5055, 0.5951, 0.6851, 0.6851, 0.6531, 0.7755],[0.7415, 0.7415, 0.7415, 0.7595, 0.7595, 0.725],[0.6043, 0.712, 0.8162, 0.8125, 0.805, 0.7163],[0.712, 0.8162, 0.8125, 0.805, 0.7163, 0.5901],[0.7415, 0.7629, 0.7629, 0.8013, 0.8125, 0.8125],[0.8085, 0.7209, 0.7036, 0.7163, 0.6991, 0.8085],[0.5493, 0.4766, 0.5098, 0.5098, 0.5017, 0.433],[0.6712, 0.662, 0.7289, 0.7289, 0.7331, 0.7369]	0.614673	0.582533333333333,0.625683333333333,0.600633333333333,0.607366666666667,0.697166666666667,0.743616666666667,0.382133333333333,0.67825	[0.5126, 0.5583, 0.6035, 0.5846, 0.5846, 0.6516],[0.6412, 0.6334, 0.6293, 0.6255, 0.6255, 0.5992],[0.4825, 0.5623, 0.665, 0.6474, 0.6474, 0.5992],[0.5623, 0.665, 0.6474, 0.6474, 0.5992, 0.5229],[0.6944, 0.6715, 0.6789, 0.7111, 0.7079, 0.7192],[0.7724, 0.7317, 0.7232, 0.7388, 0.7232, 0.7724],[0.4513, 0.3992, 0.3847, 0.3668, 0.3762, 0.3146],[0.6516, 0.6557, 0.6827, 0.6827, 0.6984, 0.6984]	0.840954	0.999782105286916,0.840080936749776,0.996462047100067,0.996707111597061,0.999963343143463,0.999877432982127,0.00135842360032252,0.893402218818665	[0.999460518360138, 0.9996380805969238, 0.9998080134391784, 0.9999208450317384, 0.9999477863311768, 0.9999173879623412],[0.8804383277893066, 0.857853353023529, 0.8659344911575317, 0.8327293395996094, 0.7754711508750916, 0.8280589580535889],[0.9944830536842346, 0.9949753284454346, 0.9964455962181092, 0.998044490814209, 0.9973536729812622, 0.9974701404571532],[0.9949753284454346, 0.9964455962181092…	0
TRG_NLS_MonoExtC_3	7	0.675969	0.684033333333333,0.280516666666667,0.594257142857143,0.93905,0.685657142857143,0.90635,0.641916666666667	[0.7629, 0.7505, 0.7209, 0.6712, 0.6322, 0.5665],[0.2951, 0.2064, 0.2783, 0.2715, 0.2752, 0.3566],[0.662, 0.562, 0.6089, 0.6043, 0.5951, 0.5139, 0.6136],[0.9433, 0.9503, 0.9433, 0.9396, 0.9329, 0.9249],[0.7982, 0.662, 0.725, 0.712, 0.7415, 0.6227, 0.5382],[0.9168, 0.9039, 0.9168, 0.9211, 0.8853, 0.8942],[0.4652, 0.5992, 0.6269, 0.5992, 0.708, 0.853]	0.65257	0.8573,0.195166666666667,0.439628571428571,0.8168,0.649228571428571,0.836683333333333,0.773183333333333	[0.7817, 0.8242, 0.8556, 0.8677, 0.8984, 0.9162],[0.2167, 0.138, 0.1878, 0.1958, 0.1844, 0.2483],[0.5043, 0.4513, 0.442, 0.4245, 0.4333, 0.3762, 0.4458],[0.8311, 0.8311, 0.82, 0.82, 0.8074, 0.7912],[0.7147, 0.6442, 0.6789, 0.665, 0.6756, 0.6079, 0.5583],[0.8713, 0.8556, 0.8488, 0.8457, 0.8036, 0.7951],[0.5762, 0.6984, 0.754, 0.7912, 0.8746, 0.9447]	0.773488	0.958081175833333,0.5103899885,0.00131386657142857,0.999978860333333,0.990849971857143,0.994303345833333,0.959496031166667	[0.873625159, 0.922836542, 0.970839739, 0.984668076, 0.996753871, 0.999763668],[0.819059491, 0.794111669, 0.601157129, 0.342734843, 0.205698311, 0.299578488],[0.003391893, 0.001018078, 0.001478725, 0.000974701, 0.000554117, 0.000910007, 0.000869545],[0.999965549, 0.999975324, 0.999977946, 0.999989986, 0.999975801, 0.999988556],[0.995151162, 0.994121015, 0.994750798, 0.987229347, 0.98993063, 0.983…	0	0	10	0.65903	0.6499,0.744383333333333,0.742016666666667,0.6966,0.735933333333333,0.499157142857143,0.542785714285714,0.588716666666667,0.836766666666667,0.554042857142857	[0.5055, 0.5951, 0.6851, 0.6851, 0.6531, 0.7755],[0.6043, 0.712, 0.8162, 0.8125, 0.805, 0.7163],[0.712, 0.8162, 0.8125, 0.805, 0.7163, 0.5901],[0.7799, 0.7163, 0.7415, 0.7415, 0.6427, 0.5577],[0.7672, 0.8085, 0.7209, 0.7036, 0.7163, 0.6991],[0.5493, 0.4766, 0.5098, 0.5098, 0.5017, 0.433, 0.5139],[0.6851, 0.5758, 0.5382, 0.5493, 0.4766, 0.4766, 0.4979],[0.5382, 0.6427, 0.6136, 0.5951, 0.562, 0.580…	0.580766	0.582533333333333,0.600633333333333,0.607366666666667,0.59025,0.738516666666667,0.381914285714286,0.519328571428571,0.56475,0.6888,0.533571428571429	[0.5126, 0.5583, 0.6035, 0.5846, 0.5846, 0.6516],[0.4825, 0.5623, 0.665, 0.6474, 0.6474, 0.5992],[0.5623, 0.665, 0.6474, 0.6474, 0.5992, 0.5229],[0.6442, 0.6035, 0.6174, 0.6124, 0.5514, 0.5126],[0.7418, 0.7724, 0.7317, 0.7232, 0.7388, 0.7232],[0.4513, 0.3992, 0.3847, 0.3668, 0.3762, 0.3146, 0.3806],[0.5846, 0.5331, 0.5229, 0.5374, 0.4967, 0.4825, 0.4781],[0.5229, 0.5802, 0.5623, 0.5667, 0.5762, 0…	0.863069	0.999782105286916,0.996462047100067,0.996707111597061,0.96720626950264,0.999912569920222,0.00128522327785109,0.999168906893049,0.914579888184865,0.999918947617213,0.755671501159668	[0.999460518360138, 0.9996380805969238, 0.9998080134391784, 0.9999208450317384, 0.9999477863311768, 0.9999173879623412],[0.9944830536842346, 0.9949753284454346, 0.9964455962181092, 0.998044490814209, 0.9973536729812622, 0.9974701404571532],[0.9949753284454346, 0.9964455962181092, 0.998044490814209, 0.9973536729812622, 0.9974701404571532, 0.9959534406661988],[0.9945726990699768, 0.9826761484146118…	0
TRG_NLS_MonoExtN_4	9	0.715223	0.5999,0.93905,0.718371428571429,0.710233333333333,0.8767,0.489816666666667,0.701633333333333,0.5658875,0.835414285714286	[0.6531, 0.662, 0.562, 0.6089, 0.6043, 0.5951, 0.5139],[0.9433, 0.9503, 0.9433, 0.9396, 0.9329, 0.9249],[0.7672, 0.7982, 0.662, 0.725, 0.712, 0.7415, 0.6227],[0.7982, 0.662, 0.725, 0.712, 0.7415, 0.6227],[0.805, 0.8966, 0.8872, 0.892, 0.8828, 0.8966],[0.5254, 0.5493, 0.5577, 0.4149, 0.4409, 0.4507],[0.5992, 0.6269, 0.5992, 0.708, 0.853, 0.8235],[0.6269, 0.6089, 0.562, 0.5382, 0.5098, 0.5419, 0.52…	0.694215	0.447485714285714,0.8168,0.669957142857143,0.664383333333333,0.676483333333333,0.73475,0.837216666666667,0.701475,0.699385714285714	[0.5008, 0.5043, 0.4513, 0.442, 0.4245, 0.4333, 0.3762],[0.8311, 0.8311, 0.82, 0.82, 0.8074, 0.7912],[0.7034, 0.7147, 0.6442, 0.6789, 0.665, 0.6756, 0.6079],[0.7147, 0.6442, 0.6789, 0.665, 0.6756, 0.6079],[0.6516, 0.6984, 0.6715, 0.6715, 0.6789, 0.687],[0.8746, 0.8391, 0.8074, 0.6681, 0.6293, 0.59],[0.6984, 0.754, 0.7912, 0.8746, 0.9447, 0.9604],[0.5583, 0.6035, 0.6293, 0.6604, 0.6984, 0.7644, 0.…	0.858327	0.00139283728571429,0.999978860333333,0.991893845,0.990828593666667,0.961038490166667,0.999380668,0.974588294833333,0.974163942,0.831680459571429	[0.00142234, 0.003391893, 0.001018078, 0.001478725, 0.000974701, 0.000554117, 0.000910007],[0.999965549, 0.999975324, 0.999977946, 0.999989986, 0.999975801, 0.999988556],[0.998285353, 0.995151162, 0.994121015, 0.994750798, 0.987229347, 0.98993063, 0.98378861],[0.995151162, 0.994121015, 0.994750798, 0.987229347, 0.98993063, 0.98378861],[0.918957114, 0.947413862, 0.968828559, 0.962753177, 0.9837476…	0	0	17	0.669985	0.6767,0.705233333333333,0.7194375,0.735216666666667,0.832166666666667,0.3227,0.646633333333333,0.742816666666667,0.503685714285714,0.5928625,0.594983333333333,0.909871428571429,0.734457142857143,0.640233333333333,0.876785714285714,0.4757,0.680257142857143	[0.5055, 0.5951, 0.6851, 0.6851, 0.6531, 0.7755, 0.8375],[0.5951, 0.6851, 0.6851, 0.6531, 0.7755, 0.8375],[0.6991, 0.6043, 0.712, 0.8162, 0.8125, 0.805, 0.7163, 0.5901],[0.8162, 0.8125, 0.805, 0.7163, 0.5901, 0.6712],[0.7672, 0.8162, 0.8198, 0.8828, 0.8198, 0.8872],[0.3149, 0.2884, 0.3667, 0.3494, 0.3019, 0.3149],[0.7163, 0.7415, 0.7415, 0.6427, 0.5577, 0.4801],[0.8085, 0.7209, 0.7036, 0.7163, 0.…	0.601391	0.599085714285714,0.6135,0.58425,0.612666666666667,0.638833333333333,0.049,0.55955,0.743616666666667,0.391228571428571,0.5421125,0.57205,0.8521,0.893642857142857,0.6742,0.833542857142857,0.474328571428571,0.589942857142857	[0.5126, 0.5583, 0.6035, 0.5846, 0.5846, 0.6516, 0.6984],[0.5583, 0.6035, 0.5846, 0.5846, 0.6516, 0.6984],[0.5473, 0.4825, 0.5623, 0.665, 0.6474, 0.6474, 0.5992, 0.5229],[0.665, 0.6474, 0.6474, 0.5992, 0.5229, 0.5941],[0.5711, 0.6293, 0.6374, 0.687, 0.6255, 0.6827],[0.035, 0.0286, 0.0514, 0.0587, 0.0526, 0.0677],[0.6035, 0.6174, 0.6124, 0.5514, 0.5126, 0.46],[0.7724, 0.7317, 0.7232, 0.7388, 0.723…	0.928328	0.999803372791835,0.999860515197118,0.996159218251705,0.997093220551809,0.999506761630376,0.992553820212682,0.95068570971489,0.999877432982127,0.00142411319289484,0.999289885163307,0.930435369412104,0.99736008473805,0.918776163033077,0.99937159816424,0.999999114445278,0.999683925083705,0.999701951231275	[0.999460518360138, 0.9996380805969238, 0.9998080134391784, 0.9999208450317384, 0.9999477863311768, 0.9999173879623412, 0.99993097782135],[0.9996380805969238, 0.9998080134391784, 0.9999208450317384, 0.9999477863311768, 0.9999173879623412, 0.99993097782135],[0.9945480227470398, 0.9944830536842346, 0.9949753284454346, 0.9964455962181092, 0.998044490814209, 0.9973536729812622, 0.9974701404571532, 0.…	0

## Sheet: shared_bacteria_eukaryotes
	bacteria												eukaryotes
		Long_MIDS			Short_MIDS			MCCS						Long_MIDS			Short_MIDS			MCCS
ELMIdentifier	Instances_count_bacteria	Long_MIDS_mean_bacteria	Long_MIDS_bacteria	All_IUPRED_individual_data_bacteria	Short_MIDS_mean_bacteria	Short_MIDS_bacteria	All_IUPRED_individual_data_bacteria	MCCS_mean_bacteria	MCCS_bacteria	All_individual_coil_conf_bacteria			Instances_count_eukaryotes	Long_MIDS_mean_eukaryotes	Long_MIDS_eukaryotes	All_IUPRED_individual_data_eukaryotes	Short_MIDS_mean_eukaryotes	Short_MIDS_eukaryotes	All_IUPRED_individual_data_eukaryotes	MCCS_mean_eukaryotes	MCCS_eukaryotes	All_individual_coil_conf_eukaryotes
CLV_C14_Caspase3-7	2	0.4081	[0.2282, 0.588]	['[0.2575, 0.2164, 0.1969, 0.1852, 0.2849]', '[0.6269, 0.5665, 0.5665, 0.562, 0.6183]']	0.29722	0.10788,0.48656	[0.1205, 0.0965, 0.0884, 0.0884, 0.1456],[0.5043, 0.4749, 0.4749, 0.4703, 0.5084]	0.73	[0.463, 0.997]	['[0.9692548513412476, 0.8659731149673462, 0.26553601026535034, 0.09659624099731444, 0.11759848147630693]', '[0.9969469904899596, 0.9968262910842896, 0.9957900643348694, 0.9979335069656372, 0.9976571798324584]']	0		39	0.6185	[0.9622, 0.9682, 0.7528, 0.8472, 0.5616, 0.4526, 0.305, 0.2354, 0.3324, 0.224, 0.8948, 0.4932, 0.3879, 0.8207, 0.496, 0.6939, 0.7494, 0.8828, 0.5849, 0.813, 0.4017, 0.3992, 0.6386, 0.5477, 0.5789, 0.859, 0.5809, 0.6754, 0.591, 0.9669, 0.5044, 0.6349, 0.3932, 0.544, 0.7821, 0.4617, 0.8545, 0.8814, 0.3661]	['[0.9577, 0.9577, 0.9577, 0.9634, 0.9744]', '[0.9634, 0.9744, 0.9684, 0.9684, 0.9664]', '[0.6906, 0.7672, 0.7672, 0.7672, 0.7718]', '[0.8681, 0.9168, 0.8966, 0.8085, 0.7459]', '[0.4901, 0.5951, 0.6089, 0.5758, 0.5382]', '[0.5533, 0.433, 0.4292, 0.4256, 0.422]', '[0.3426, 0.3356, 0.3392, 0.2575, 0.2503]', '[0.2575, 0.2752, 0.2328, 0.2292, 0.1823]', '[0.3019, 0.3249, 0.2918, 0.4149, 0.3286]', '[0.…	0.559604	0.83986,0.8397,0.59056,0.75482,0.48934,0.48992,0.29594,0.21936,0.54172,0.28466,0.81212,0.3803,0.34748,0.78976,0.33422,0.62762,0.60564,0.74534,0.47652,0.67836,0.32258,0.43682,0.56158,0.4983,0.47652,0.83096,0.5214,0.6096,0.51352,0.91352,0.42422,0.5539,0.32932,0.4995,0.76592,0.48532,0.73804,0.77014,0.43016	[0.8424, 0.8391, 0.8311, 0.8311, 0.8556],[0.8311, 0.8556, 0.835, 0.8457, 0.8311],[0.5667, 0.6079, 0.5941, 0.5941, 0.59],[0.7724, 0.8118, 0.7951, 0.7192, 0.6756],[0.4078, 0.5084, 0.5253, 0.5173, 0.4879],[0.5514, 0.4781, 0.4749, 0.4749, 0.4703],[0.3359, 0.3311, 0.3263, 0.2531, 0.2333],[0.2292, 0.2602, 0.2167, 0.2209, 0.1698],[0.5331, 0.5583, 0.5229, 0.59, 0.5043],[0.2122, 0.27, 0.2657, 0.3263, 0.34…	0.9046	[1.0, 1.0, 0.9855, 0.9988, 0.8774, 0.8186, 0.8639, 0.766, 0.6646, 0.7082, 0.9985, 0.7308, 0.6702, 0.9724, 0.9963, 0.9985, 0.9994, 0.9988, 0.9877, 0.9986, 0.9928, 0.992, 0.9505, 0.9713, 0.9897, 0.9996, 0.9789, 0.9999, 0.9759, 0.9999, 0.9918, 0.9884, 0.4458, 0.117, 0.9991, 0.9922, 0.9936, 0.9984, 0.8687]	['[0.9999718666076659, 0.9999409914016724, 0.999942421913147, 0.999963402748108, 0.9999654293060304]', '[0.999963402748108, 0.9999654293060304, 0.9999775886535645, 0.9999608993530272, 0.999995231628418]', '[0.9564900398254396, 0.9884019494056702, 0.9963756203651428, 0.9958932399749756, 0.9905780553817748]', '[0.9972761273384094, 0.9994389414787292, 0.999262034893036, 0.9991077780723572, 0.9987183…	0
DOC_MAPK_MEF2A_6	2	0.2293	[0.0964, 0.3623]	['[0.0799, 0.1162, 0.0851, 0.0646, 0.087, 0.1028, 0.1349, 0.1007]', '[0.4369, 0.4801, 0.3983, 0.3426, 0.3392, 0.3321, 0.2575, 0.3117]']	0.326562	0.3183625,0.3347625	[0.5514, 0.5126, 0.4078, 0.2913, 0.2558, 0.2209, 0.1805, 0.1266],[0.59, 0.5514, 0.4333, 0.3399, 0.2748, 0.208, 0.1205, 0.1602]	0.9755	[0.9753, 0.9757]	['[0.9943823814392091, 0.9964668750762941, 0.9819782376289368, 0.972451388835907, 0.9688699841499328, 0.97274911403656, 0.9807189702987672, 0.9348993897438048]', '[0.988579034805298, 0.9929325580596924, 0.9793317317962646, 0.9644795060157776, 0.9515167474746704, 0.963347315788269, 0.980091392993927, 0.9852839708328248]']	0		25	0.5574	[0.7315, 0.3833, 0.4979, 0.7479, 0.3028, 0.5086, 0.4848, 0.4551, 0.6969, 0.511, 0.6402, 0.7573, 0.5772, 0.223, 0.3594, 0.7287, 0.7435, 0.4412, 0.6164, 0.723, 0.3729, 0.7323, 0.5394, 0.5496, 0.6115]	['[0.8235, 0.8235, 0.8125, 0.708, 0.6851, 0.6661, 0.6851, 0.6482]', '[0.3566, 0.3872, 0.384, 0.3807, 0.3948, 0.391, 0.3182, 0.422, 0.4149]', '[0.4541, 0.494, 0.5139, 0.5296, 0.4292, 0.4292, 0.4369, 0.5758, 0.6183]', '[0.6427, 0.6851, 0.712, 0.7036, 0.7916, 0.8013, 0.8085, 0.7951, 0.7916]', '[0.3053, 0.2715, 0.2541, 0.3149, 0.374, 0.3494, 0.3566, 0.2988, 0.2002]', '[0.5707, 0.5951, 0.4766, 0.5254,…	0.512269	0.5815375,0.448911111111111,0.623355555555556,0.539611111111111,0.2352,0.3514,0.41217,0.49017,0.668925,0.5005125,0.580255555555556,0.6709875,0.57535,0.17592,0.4538,0.649625,0.612844444444444,0.509633333333333,0.576525,0.790155555555556,0.379711111111111,0.49422,0.45634,0.48279,0.5467625	[0.6374, 0.6412, 0.6412, 0.5711, 0.5473, 0.5296, 0.5514, 0.5331],[0.46, 0.4749, 0.4651, 0.4556, 0.4513, 0.4458, 0.3806, 0.4556, 0.4513],[0.59, 0.6219, 0.6374, 0.6442, 0.5846, 0.5941, 0.5941, 0.665, 0.6789],[0.46, 0.4967, 0.5173, 0.5084, 0.5667, 0.5711, 0.5941, 0.5711, 0.5711],[0.2657, 0.2292, 0.2041, 0.2531, 0.3053, 0.27, 0.2786, 0.1958, 0.115],[0.3535, 0.3806, 0.3096, 0.3668, 0.3939, 0.3717, 0.2…	0.9371	[0.9979, 0.9815, 0.88, 0.9939, 0.5498, 0.9976, 0.9805, 0.9271, 0.9995, 0.9901, 0.9999, 0.9889, 0.9811, 0.9475, 0.9759, 0.7834, 0.8453, 0.9525, 0.8457, 0.9662, 0.9387, 0.9821, 0.9734, 0.9736, 0.9752]	['[0.9994961023330688, 0.9989081621170044, 0.9981301426887512, 0.9979496598243712, 0.9956725835800172, 0.9965112805366516, 0.9971068501472472, 0.9990801811218262]', '[0.9872963428497314, 0.9717017412185668, 0.9691066145896912, 0.9753028154373168, 0.9852684140205384, 0.9832515716552734, 0.9866145253181458, 0.989124059677124, 0.9854528307914734]', '[0.8547590374946594, 0.8493160605430603, 0.8990174…	0
LIG_14-3-3_CanoR_1	3	0.496	[0.4429, 0.5272, 0.518]	['[0.4051, 0.4186, 0.3948, 0.4087, 0.4087, 0.4541, 0.4582, 0.4685, 0.4864, 0.5254]', '[0.5254, 0.4864, 0.5254, 0.5296, 0.562, 0.5342]', '[0.4801, 0.5758, 0.4831, 0.5254, 0.5254]']	0.399438	0.25943,0.461883333333333,0.477	[0.2255, 0.2432, 0.2167, 0.2255, 0.2292, 0.27, 0.2748, 0.282, 0.2963, 0.3311],[0.4703, 0.4282, 0.46, 0.4703, 0.4825, 0.46],[0.46, 0.5253, 0.4513, 0.4781, 0.4703]	0.8622	[0.9912, 0.7902, 0.8051]	['[0.9875245094299316, 0.9871331453323364, 0.984466314315796, 0.9869850277900696, 0.9919690489768982, 0.996500849723816, 0.9967544674873352, 0.9968230724334716, 0.9961193799972534, 0.9873308539390564]', '[0.925334334373474, 0.9422509670257568, 0.9516873359680176, 0.9314003586769104, 0.5865259766578674, 0.4041601717472077]', '[0.7740997076034546, 0.8633982539176941, 0.8372929096221924, 0.813173830…	0		61	0.6341	[0.7588, 0.8866, 0.6525, 0.7971, 0.7333, 0.8666, 0.6492, 0.6615, 0.7072, 0.4487, 0.4427, 0.4291, 0.8879, 0.6992, 0.7618, 0.6804, 0.5149, 0.6953, 0.4492, 0.7551, 0.6399, 0.6219, 0.8667, 0.653, 0.6894, 0.9688, 0.8092, 0.5556, 0.7996, 0.5087, 0.5963, 0.5592, 0.2831, 0.457, 0.7794, 0.7094, 0.5228, 0.4286, 0.5265, 0.7022, 0.7219, 0.8401, 0.1188, 0.4903, 0.4447, 0.4087, 0.4959, 0.7441, 0.4674, 0.7458, …	['[0.7982, 0.7982, 0.7595, 0.7163, 0.7209, 0.7595]', '[0.853, 0.8462, 0.9106, 0.9081, 0.9151]', '[0.5419, 0.6427, 0.6482, 0.6322, 0.7209, 0.7289]', '[0.725, 0.725, 0.7209, 0.8198, 0.8125, 0.805, 0.805, 0.8013, 0.8828, 0.8741]', '[0.7595, 0.725, 0.7289, 0.7369, 0.7163]', '[0.853, 0.8596, 0.8655, 0.8828, 0.8596, 0.8792]', '[0.6755, 0.6851, 0.6906, 0.6661, 0.5456, 0.6322]', '[0.6851, 0.6991, 0.7036,…	0.565692	0.682466666666667,0.70554,0.593233333333333,0.70894,0.60434,0.73405,0.5207,0.522766666666667,0.600371428571429,0.41984,0.49492,0.4955,0.66625,0.6562,0.664866666666667,0.715816666666667,0.40595,0.60308,0.57364,0.823633333333333,0.71828,0.512628571428571,0.689133333333333,0.528266666666667,0.606742857142857,0.8137,0.679016666666667,0.406383333333333,0.771783333333333,0.596128571428571,0.59418888888…	[0.7147, 0.7192, 0.6789, 0.6474, 0.6557, 0.6789],[0.6756, 0.6715, 0.7342, 0.7232, 0.7232],[0.5296, 0.5667, 0.5762, 0.5941, 0.6412, 0.6516],[0.6906, 0.6906, 0.6789, 0.7317, 0.7192, 0.7111, 0.7079, 0.6944, 0.7418, 0.7232],[0.6255, 0.5992, 0.6035, 0.6035, 0.59],[0.7192, 0.7275, 0.7342, 0.7501, 0.7275, 0.7458],[0.5253, 0.5331, 0.5549, 0.5374, 0.4651, 0.5084],[0.5296, 0.5374, 0.5549, 0.5412, 0.4651, 0…	0.9547	[0.9997, 0.9999, 0.9864, 0.999, 0.8443, 0.9992, 0.9487, 0.9397, 0.9323, 0.9399, 0.9241, 0.8491, 0.976, 0.9871, 0.96, 0.9934, 0.9936, 0.9924, 0.9765, 0.9991, 0.9925, 0.9985, 0.9734, 0.9912, 0.9975, 0.9869, 0.9699, 0.9638, 0.9988, 0.6331, 0.8586, 0.9449, 0.9435, 0.8746, 0.9995, 0.9559, 0.9029, 0.9723, 0.7661, 0.9624, 0.9895, 0.9997, 0.8185, 0.9993, 0.9746, 0.9861, 0.9461, 0.9928, 0.9285, 0.9961, 0.…	['[0.9995093345642091, 0.9996153116226196, 0.9997627139091492, 0.9998195767402648, 0.9997380375862122, 0.9998850822448729]', '[0.9998760223388672, 0.9999504089355468, 0.9997935891151428, 0.9999340772628784, 0.99995756149292]', '[0.9873999357223512, 0.9850326776504515, 0.9902828931808472, 0.9806666970252992, 0.9868152737617492, 0.9883872866630554]', '[0.9975641965866088, 0.9989752769470216, 0.9991…	0
LIG_14-3-3_CterR_2	1	0.5622	[0.5622]	['[0.5707, 0.5296, 0.4831, 0.6375, 0.5901]']	0.85176	0.85176	[0.7688, 0.8074, 0.8424, 0.9103, 0.9299]	0.978	[0.978]	['[0.9669937491416932, 0.959324836730957, 0.9792228937149048, 0.9850311279296876, 0.9992908239364624]']	0		5	0.448	[0.9508, 0.1546, 0.1846, 0.331, 0.619]	['[0.9562, 0.9473, 0.9488]', '[0.1914, 0.1671, 0.1914, 0.1323, 0.0909]', '[0.1611, 0.1528, 0.1969, 0.2541, 0.1583]', '[0.2988, 0.3704, 0.346, 0.3087]', '[0.5055, 0.6906, 0.6661, 0.6136]']	0.814722	0.992966666666667,0.74846,0.59976,0.8137,0.918725	[0.9885, 0.9932, 0.9972],[0.6604, 0.6984, 0.7573, 0.7912, 0.835],[0.4282, 0.5008, 0.6124, 0.7232, 0.7342],[0.7192, 0.8118, 0.8457, 0.8781],[0.8424, 0.9235, 0.9466, 0.9624]	0.9702	[0.9991, 0.9084, 0.9509, 0.9975, 0.9949]	['[0.9982535243034364, 0.9991243481636048, 0.9999908208847046]', '[0.7861967682838441, 0.8625044822692871, 0.9365842938423156, 0.9577011466026306, 0.9990184307098388]', '[0.9644573330879213, 0.9275900721549988, 0.929026424884796, 0.9341083765029908, 0.9991698265075684]', '[0.9963501691818236, 0.9971000552177428, 0.9966471791267396, 0.9999760389328004]', '[0.9925164580345154, 0.99241441488266, 0.9…	0
LIG_Actin_WH2_1	3	0.5335	[0.6962, 0.4299, 0.4744]	['[0.7843, 0.7209, 0.6948, 0.6183, 0.6906, 0.6851, 0.6661, 0.7036, 0.6991, 0.6755, 0.6576, 0.6482, 0.6576, 0.6906, 0.7547, 0.7672, 0.7209]', '[0.3704, 0.3872, 0.4017, 0.5098, 0.5342, 0.4652, 0.4725, 0.4292, 0.4051, 0.3948, 0.384, 0.3774, 0.3948, 0.4149, 0.4087, 0.4831, 0.4292, 0.4087, 0.4979]', '[0.5342, 0.5342, 0.5493, 0.562, 0.5577, 0.4901, 0.4979, 0.4901, 0.4582, 0.4476, 0.4476, 0.3807, 0.3807…	0.516821	0.637088235294118,0.412373684210526,0.501	[0.6756, 0.6374, 0.6293, 0.5846, 0.6374, 0.6374, 0.6219, 0.6442, 0.6474, 0.6412, 0.6412, 0.6293, 0.6255, 0.6255, 0.6557, 0.6557, 0.6412],[0.3491, 0.3762, 0.3992, 0.4879, 0.5173, 0.46, 0.4556, 0.4203, 0.3939, 0.3885, 0.3847, 0.3762, 0.3939, 0.4149, 0.3939, 0.442, 0.3806, 0.363, 0.4379],[0.5253, 0.5253, 0.5412, 0.5514, 0.5583, 0.5229, 0.5229, 0.5173, 0.4918, 0.4967, 0.4967, 0.4379, 0.4458, 0.4651, …	0.9911	[0.9971, 0.994, 0.9821]	['[0.9928828477859496, 0.9950232505798341, 0.996672511100769, 0.9982362985610962, 0.9986107349395752, 0.9987609386444092, 0.9990696310997008, 0.9985135197639464, 0.9962089061737059, 0.996496856212616, 0.9979711174964904, 0.9962247610092164, 0.9970211386680604, 0.997471570968628, 0.995268166065216, 0.998072385787964, 0.9990407824516296]', '[0.9824849963188172, 0.993242084980011, 0.994650661945343,…	0		6	0.7333	[0.6803, 0.729, 0.5151, 0.8127, 0.9491, 0.7136]	['[0.7505, 0.7459, 0.725, 0.6043, 0.6089, 0.6661, 0.6712, 0.6712, 0.6661, 0.7036, 0.6806, 0.6531, 0.6755, 0.6576, 0.6661, 0.708, 0.712]', '[0.7916, 0.7289, 0.7289, 0.6227, 0.6576, 0.6576, 0.6227, 0.7163, 0.7595, 0.7369, 0.7672, 0.7672, 0.7369, 0.7369, 0.8198, 0.8013, 0.7415]', '[0.5139, 0.4186, 0.4369, 0.3667, 0.4186, 0.3948, 0.3948, 0.4831, 0.494, 0.4864, 0.4979, 0.5211, 0.5382, 0.6269, 0.6851, …	0.506099	0.678882352941177,0.555511764705882,0.284152941176471,0.399311764705882,0.605852941176471,0.512882352941177	[0.7342, 0.7317, 0.7079, 0.6442, 0.6442, 0.6756, 0.6756, 0.687, 0.687, 0.7079, 0.6789, 0.6557, 0.6827, 0.6681, 0.6442, 0.6557, 0.6604],[0.6442, 0.6124, 0.6035, 0.5374, 0.5583, 0.5514, 0.5173, 0.5583, 0.5667, 0.5412, 0.5412, 0.5374, 0.5229, 0.5126, 0.5667, 0.5549, 0.5173],[0.3668, 0.2786, 0.282, 0.2041, 0.2558, 0.2292, 0.2209, 0.2786, 0.27, 0.2531, 0.2558, 0.2558, 0.2558, 0.3096, 0.3359, 0.3847, 0…	0.9128	[0.7055, 0.9998, 0.9004, 0.8989, 0.9772, 0.9952]	['[0.6968744993209839, 0.6168956160545349, 0.6117274165153503, 0.6324192881584167, 0.5706347823143005, 0.4635431170463562, 0.4464362859725952, 0.3299082815647125, 0.19720619916915894, 0.6495801210403442, 0.9554775953292848, 0.9722870588302612, 0.9846103191375732, 0.9749841690063475, 0.9556401371955872, 0.9473810195922852, 0.9879738092422484]', '[0.9998500347137452, 0.9998643398284912, 0.999792158…	0
LIG_Actin_WH2_2	4	0.6264	[0.7013, 0.5596, 0.6516, 0.5931]	['[0.6948, 0.7718, 0.6906, 0.7547, 0.6755, 0.6269, 0.6712, 0.5854, 0.6043, 0.6269, 0.6576, 0.7547, 0.6806, 0.7163, 0.7799, 0.8313, 0.7547, 0.7459]', '[0.7369, 0.712, 0.6991, 0.5901, 0.5901, 0.5854, 0.5456, 0.5456, 0.5296, 0.494, 0.5017, 0.422, 0.4582, 0.4652, 0.5139, 0.5533, 0.5707]', '[0.7369, 0.6906, 0.6755, 0.6089, 0.6851, 0.6712, 0.6576, 0.7209, 0.7036, 0.6851, 0.5992, 0.5758, 0.5577, 0.5758,…	0.500508	0.398833333333333,0.549123529411765,0.547270588235294,0.506805882352941	[0.1667, 0.2786, 0.2657, 0.3578, 0.3005, 0.2913, 0.3491, 0.2865, 0.3053, 0.3456, 0.3939, 0.4825, 0.46, 0.5008, 0.5667, 0.6442, 0.5992, 0.5846],[0.6442, 0.6255, 0.6293, 0.5941, 0.5846, 0.5846, 0.5583, 0.5583, 0.5583, 0.5331, 0.5229, 0.4556, 0.4749, 0.46, 0.4967, 0.5173, 0.5374],[0.6374, 0.5992, 0.59, 0.5331, 0.5762, 0.5623, 0.5412, 0.5846, 0.5802, 0.5762, 0.5126, 0.4967, 0.4781, 0.4703, 0.5173, 0.…	0.9926	[0.9925, 0.986, 0.9988, 0.9932]	['[0.9998052716255188, 0.999693751335144, 0.9997251629829408, 0.9997779726982116, 0.9995915293693542, 0.999525547027588, 0.9996892213821412, 0.9990585446357728, 0.9972671270370485, 0.997506320476532, 0.999284565448761, 0.9989027976989746, 0.993419110774994, 0.9818260669708252, 0.9731249809265136, 0.966654658317566, 0.968913733959198, 0.9921034574508668]', '[0.9705438017845154, 0.9836018681526184,…	0		13	0.5575	[0.7827, 0.6181, 0.8776, 0.5927, 0.5275, 0.5215, 0.5783, 0.5481, 0.4765, 0.2737, 0.2637, 0.4389, 0.7484]	['[0.8343, 0.8596, 0.8375, 0.8462, 0.8279, 0.7916, 0.7755, 0.7595, 0.7629, 0.7595, 0.7547, 0.7595, 0.7916, 0.7289, 0.7331, 0.7629, 0.725, 0.7595, 0.8013]', '[0.708, 0.6851, 0.6712, 0.562, 0.5707, 0.6227, 0.6089, 0.6427, 0.662, 0.5901, 0.6322, 0.6043, 0.562, 0.5296, 0.6531, 0.6531, 0.5493]', '[0.9519, 0.9381, 0.919, 0.9168, 0.9081, 0.8853, 0.8942, 0.8792, 0.8792, 0.8655, 0.8681, 0.8565, 0.8421, 0.…	0.459822	0.685273684210526,0.611841176470588,0.642241176470588,0.485263157894737,0.466542105263158,0.433916666666667,0.519222222222222,0.446755555555556,0.317555555555556,0.143547058823529,0.17515,0.473782352941177,0.5766	[0.9235, 0.904, 0.8677, 0.8424, 0.7951, 0.7317, 0.6827, 0.6334, 0.59, 0.5941, 0.59, 0.6035, 0.6174, 0.5762, 0.5802, 0.6124, 0.59, 0.6255, 0.6604],[0.928, 0.892, 0.8457, 0.7605, 0.7192, 0.6944, 0.6374, 0.6079, 0.5623, 0.4651, 0.5008, 0.4918, 0.4556, 0.4149, 0.5008, 0.4967, 0.4282],[0.7342, 0.7079, 0.6906, 0.6827, 0.6789, 0.6557, 0.6516, 0.6412, 0.6412, 0.6219, 0.5941, 0.5992, 0.5941, 0.5667, 0.612…	0.7415	[0.6669, 0.7451, 0.9109, 0.4499, 0.4595, 0.998, 0.9601, 0.9995, 0.5644, 0.7585, 0.7331, 0.6992, 0.6941]	['[0.9943728446960448, 0.9990938901901244, 0.9923162460327148, 0.9889957904815674, 0.4108831584453583, 0.20274284482002256, 0.1698082834482193, 0.3286798000335693, 0.5223198533058167, 0.7764559388160706, 0.9758541584014891, 0.9726755619049072, 0.17586110532283786, 0.13077259063720706, 0.2592162489891052, 0.8873826861381531, 0.9552183151245116, 0.9528277516365052, 0.9760870337486268]', '[0.9921460…	0
LIG_CSK_EPIYA_1	18	0.6836	[0.6188, 0.5835, 0.5133, 0.6908, 0.6842, 0.9533, 0.9201, 0.8819, 0.8676, 0.8623, 0.9053, 0.6908, 0.6842, 0.6414, 0.4851, 0.4522, 0.4419, 0.4274]	['[0.6183, 0.6043, 0.5807, 0.6375, 0.6531]', '[0.6269, 0.6136, 0.5901, 0.5854, 0.5017]', '[0.5296, 0.5493, 0.5254, 0.5211, 0.4409]', '[0.7505, 0.7505, 0.7163, 0.6322, 0.6043]', '[0.6576, 0.6482, 0.7369, 0.6661, 0.712]', '[0.9415, 0.9534, 0.9534, 0.9634, 0.9547]', '[0.9151, 0.9249, 0.923, 0.9362, 0.9013]', '[0.8872, 0.8853, 0.8828, 0.9013, 0.853]', '[0.8681, 0.8655, 0.8792, 0.8792, 0.8462]', '[0.8…	0.586088	0.52638,0.50124,0.38296,0.57544,0.51428,0.84678,0.83624,0.82282,0.74298,0.73736,0.8117,0.57544,0.51428,0.51426,0.37258,0.43222,0.42486,0.41776	[0.5253, 0.5173, 0.5008, 0.5412, 0.5473],[0.5253, 0.5126, 0.5043, 0.5084, 0.4556],[0.4078, 0.4116, 0.3806, 0.3885, 0.3263],[0.6255, 0.6124, 0.5846, 0.5374, 0.5173],[0.5126, 0.5043, 0.5374, 0.4918, 0.5253],[0.8311, 0.8488, 0.8457, 0.8626, 0.8457],[0.8283, 0.8424, 0.8391, 0.8556, 0.8158],[0.8158, 0.8283, 0.8242, 0.8457, 0.8001],[0.7458, 0.7458, 0.754, 0.7501, 0.7192],[0.7232, 0.7418, 0.7418, 0.7458…	0.7819	[0.9978, 0.6327, 0.2832, 0.8192, 0.7675, 0.9999, 0.9997, 0.9979, 0.9976, 0.9994, 0.9703, 0.8425, 0.8178, 0.7096, 0.3931, 0.6403, 0.7139, 0.4918]	['[0.998790442943573, 0.9994243383407592, 0.9976376295089722, 0.9975836277008056, 0.99568510055542]', '[0.9731815457344056, 0.8100463151931763, 0.5481536984443665, 0.42949897050857533, 0.40238356590271]', '[0.926466166973114, 0.3799663782119751, 0.06769715249538423, 0.02805646881461144, 0.013643010519444942]', '[0.971779763698578, 0.9446343183517456, 0.9091418385505676, 0.7242640256881714, 0.5463…	0		2	0.4771	[0.7097, 0.2445]	['[0.7209, 0.6851, 0.6806, 0.7289, 0.7331]', '[0.2849, 0.2034, 0.2064, 0.2224, 0.3053]']	0.35449	0.5615,0.14748	[0.5623, 0.5331, 0.5473, 0.5846, 0.5802],[0.1732, 0.1178, 0.124, 0.1266, 0.1958]	0.9277	[0.9701, 0.8853]	['[0.9952699542045592, 0.9946501851081848, 0.9785947203636168, 0.9472297430038452, 0.9348200559616088]', '[0.8894875645637512, 0.8885673284530641, 0.9216703176498412, 0.8374118208885193, 0.889286458492279]']	0
LIG_EVH1_1	4	0.8079	[0.8009, 0.7874, 0.8559, 0.7875]	['[0.8623, 0.8162, 0.8125, 0.7505, 0.7629]', '[0.8792, 0.7916, 0.7951, 0.7163, 0.7547]', '[0.9346, 0.8741, 0.8279, 0.8085, 0.8343]', '[0.7163, 0.805, 0.7881, 0.8085, 0.8198]']	0.691525	0.65746,0.70976,0.72976,0.66912	[0.6906, 0.665, 0.665, 0.6293, 0.6374],[0.7724, 0.7147, 0.7147, 0.6681, 0.6789],[0.8036, 0.7388, 0.7079, 0.6906, 0.7079],[0.6219, 0.6789, 0.6715, 0.6827, 0.6906]	0.9966	[0.9995, 0.9986, 0.9969, 0.9913]	['[0.9989494681358336, 0.9998574256896972, 0.9998958110809326, 0.9998570680618286, 0.9991633892059326]', '[0.995479702949524, 0.9993337988853456, 0.9995923638343812, 0.999578297138214, 0.9987908005714417]', '[0.9876861572265624, 0.9987475872039796, 0.9994583725929259, 0.999426007270813, 0.999129831790924]', '[0.9907199144363404, 0.9986836314201356, 0.9852741360664368, 0.9896300435066224, 0.992053…	0		15	0.8524	[0.7424, 0.757, 0.6732, 0.9269, 0.8928, 0.8859, 0.7668, 0.6965, 0.9168, 0.9328, 0.9608, 0.9707, 0.8745, 0.8352, 0.9531]	['[0.8013, 0.7036, 0.7415, 0.7289, 0.7369]', '[0.7951, 0.7951, 0.7209, 0.7369, 0.7369]', '[0.5342, 0.6427, 0.6269, 0.7459, 0.8162]', '[0.923, 0.9287, 0.9269, 0.9249, 0.9308]', '[0.8991, 0.9057, 0.8462, 0.8713, 0.9415]', '[0.9013, 0.8966, 0.8313, 0.8623, 0.9381]', '[0.8462, 0.7415, 0.7672, 0.7163, 0.7629]', '[0.7718, 0.6482, 0.6427, 0.7163, 0.7036]', '[0.9168, 0.9168, 0.9168, 0.9168, 0.9168]', '[0…	0.793505	0.62526,0.87522,0.6275,0.71362,0.81874,0.85016,0.68876,0.62952,0.7817,0.78762,0.93054,0.94366,0.84934,0.87584,0.9051	[0.6681, 0.5941, 0.6174, 0.6174, 0.6293],[0.8781, 0.8823, 0.8595, 0.8781, 0.8781],[0.5802, 0.6255, 0.6079, 0.6412, 0.6827],[0.7317, 0.7317, 0.6984, 0.6984, 0.7079],[0.8036, 0.8158, 0.7724, 0.8074, 0.8945],[0.8424, 0.8424, 0.8074, 0.8424, 0.9162],[0.7388, 0.6715, 0.6827, 0.6681, 0.6827],[0.6681, 0.6174, 0.5992, 0.6374, 0.6255],[0.7724, 0.7724, 0.7817, 0.7869, 0.7951],[0.7912, 0.7342, 0.7644, 0.82,…	0.9942	[0.9287, 0.999, 0.9996, 0.9989, 0.996, 0.9957, 0.996, 0.9999, 0.9999, 0.9999, 0.9995, 0.9998, 0.9999, 0.9999, 1.0]	['[0.6818076372146606, 0.9772919416427612, 0.9917452931404114, 0.9951931238174438, 0.9972670078277588]', '[0.9964842796325684, 0.999567687511444, 0.9997772574424744, 0.9997699856758118, 0.9993304014205932]', '[0.9981871247291564, 0.9998562335968018, 0.9999327659606934, 0.9999479055404664, 0.9999259710311891]', '[0.9961282014846802, 0.9996784925460817, 0.9996876716613771, 0.99982351064682, 0.99920…	0
LIG_FHA_1	2	0.5677	[0.4289, 0.7065]	['[0.5382, 0.4441, 0.4507, 0.4582, 0.374, 0.3807, 0.3566]', '[0.7951, 0.725, 0.7036, 0.708, 0.662, 0.6806, 0.6712]']	0.561643	0.458914285714286,0.664371428571429	[0.5296, 0.4556, 0.4781, 0.4918, 0.4116, 0.4379, 0.4078],[0.7079, 0.6715, 0.6516, 0.6681, 0.6442, 0.6516, 0.6557]	0.8771	[0.8734, 0.8808]	['[0.9143204092979432, 0.9107792973518372, 0.8664554953575134, 0.9020420908927916, 0.8784379363059998, 0.8432934284210205, 0.7984861731529236]', '[0.9563524127006532, 0.955187439918518, 0.9298942089080809, 0.8844538927078247, 0.8619840145111084, 0.8061127662658691, 0.7719383835792542]']	0		4	0.4211	[0.6042, 0.0913, 0.2825, 0.7066]	['[0.5176, 0.5419, 0.5577, 0.5707, 0.6089, 0.7036, 0.7289]', '[0.1449, 0.1007, 0.0568, 0.1007, 0.0483, 0.087, 0.1007]', '[0.3774, 0.3774, 0.247, 0.2193, 0.2224, 0.2224, 0.3117]', '[0.6906, 0.7163, 0.7369, 0.7331, 0.662, 0.6661, 0.7415]']	0.399693	0.697942857142857,0.054,0.222328571428571,0.6245	[0.6334, 0.6557, 0.6715, 0.6827, 0.7111, 0.754, 0.7772],[0.0813, 0.0542, 0.0336, 0.0587, 0.0327, 0.0554, 0.0621],[0.3263, 0.3184, 0.1958, 0.1667, 0.1667, 0.1532, 0.2292],[0.6124, 0.6334, 0.6516, 0.6474, 0.5941, 0.5992, 0.6334]	0.8066	[0.9716, 0.6426, 0.616, 0.9963]	['[0.979909896850586, 0.9826853275299072, 0.9776354432106018, 0.9680321216583252, 0.9624367356300354, 0.9563999772071838, 0.9740677475929259]', '[0.06131862476468086, 0.2723276913166046, 0.3473227024078369, 0.9722770452499391, 0.9550502300262452, 0.9154238104820251, 0.9742029309272766]', '[0.5006181597709656, 0.6175250411033629, 0.4507200717926026, 0.6408461332321167, 0.687445342540741, 0.7644975…	0
LIG_GBD_Chelix_1	8	0.7205	[0.514, 0.5807, 0.6784, 0.7385, 0.7762, 0.8186, 0.83, 0.8277]	['[0.6136, 0.5342, 0.5577, 0.4831, 0.5017, 0.5055, 0.4685, 0.4409, 0.5211]', '[0.6906, 0.6043, 0.6269, 0.5456, 0.5665, 0.5665, 0.5342, 0.5017, 0.5901]', '[0.7629, 0.6269, 0.6755, 0.7036, 0.6948, 0.6531, 0.6427, 0.6427, 0.7036]', '[0.8013, 0.7982, 0.7951, 0.6906, 0.6906, 0.7209, 0.6991, 0.6755, 0.7755]', '[0.8421, 0.8343, 0.8313, 0.7331, 0.7331, 0.7547, 0.7415, 0.7209, 0.7951]', '[0.8765, 0.8713, …	0.623535	0.550622222222222,0.540555555555556,0.660555555555556,0.6377,0.610044444444444,0.667866666666667,0.659255555555556,0.661677777777778	[0.5992, 0.5623, 0.5762, 0.5296, 0.5514, 0.5549, 0.5229, 0.5008, 0.5583],[0.5941, 0.5514, 0.5667, 0.5229, 0.5374, 0.5374, 0.5084, 0.4918, 0.5549],[0.6984, 0.6219, 0.6516, 0.6681, 0.6681, 0.6474, 0.6442, 0.6374, 0.7079],[0.687, 0.6715, 0.6789, 0.6219, 0.6124, 0.6255, 0.6079, 0.59, 0.6442],[0.6474, 0.6412, 0.6474, 0.59, 0.5846, 0.5992, 0.5846, 0.5667, 0.6293],[0.7111, 0.6984, 0.7079, 0.6474, 0.6442…	0.7055	[0.6976, 0.5812, 0.2091, 0.8445, 0.8833, 0.9153, 0.8457, 0.667]	['[0.679545521736145, 0.6440781950950623, 0.7126672267913818, 0.7616353034973145, 0.8157666921615601, 0.7127720713615417, 0.6566213369369507, 0.6307423114776611, 0.6641638278961182]', '[0.6197199821472168, 0.5579113364219666, 0.5796855688095093, 0.6440050005912781, 0.6754980087280273, 0.5687320828437805, 0.5105172395706177, 0.49986931681633, 0.574830174446106]', '[0.3488795459270477, 0.2217720299…	0		4	0.6913	[0.328, 0.776, 0.7849, 0.8762]	['[0.3631, 0.3599, 0.3566, 0.3087, 0.2884, 0.2884, 0.3053, 0.3392, 0.3426]', '[0.892, 0.8792, 0.8596, 0.8085, 0.7951, 0.6906, 0.712, 0.6755, 0.6712]', '[0.8966, 0.8872, 0.8655, 0.8198, 0.805, 0.7036, 0.7209, 0.6851, 0.6806]', '[0.9346, 0.9503, 0.9362, 0.9211, 0.9013, 0.8313, 0.805, 0.805, 0.8013]']	0.545656	0.417577777777778,0.573477777777778,0.590766666666667,0.6008	[0.4379, 0.4513, 0.4458, 0.3885, 0.3806, 0.3847, 0.4116, 0.4333, 0.4245],[0.6827, 0.6604, 0.6334, 0.5667, 0.5667, 0.5126, 0.5296, 0.5008, 0.5084],[0.6944, 0.6756, 0.6474, 0.59, 0.59, 0.5296, 0.5473, 0.5173, 0.5253],[0.6604, 0.6944, 0.687, 0.6442, 0.6079, 0.5374, 0.5253, 0.5253, 0.5253]	0.6841	[0.1808, 0.8107, 0.8016, 0.9432]	['[0.07397886365652084, 0.0841929093003273, 0.11017832905054092, 0.17723211646080014, 0.09814418852329254, 0.12212591618299486, 0.15672332048416138, 0.26648449897766113, 0.5384777784347534]', '[0.6547976732254028, 0.6846141219139099, 0.6874171495437622, 0.7335347533226013, 0.8565978407859802, 0.9069560766220092, 0.9189423322677612, 0.9380187392234802, 0.9155279397964478]', '[0.6549227237701416, 0…	0
LIG_IBAR_NPY_1	2	0.615	[0.6058, 0.6242]	['[0.6136, 0.5901, 0.6136]', '[0.5533, 0.6661, 0.6531]']	0.496933	0.5059,0.487966666666667	[0.5126, 0.5008, 0.5043],[0.4458, 0.5173, 0.5008]	0.9839	[0.9867, 0.981]	['[0.995190978050232, 0.9857272505760192, 0.9792910218238832]', '[0.9888740777969359, 0.9847465753555298, 0.9694325923919678]']	0		4	0.6178	[0.7374, 0.5129, 0.4789, 0.7418]	['[0.6991, 0.725, 0.7881]', '[0.5098, 0.4582, 0.5707]', '[0.3774, 0.5382, 0.5211]', '[0.6906, 0.7843, 0.7505]']	0.526258	0.5933,0.505266666666667,0.469833333333333,0.536633333333333	[0.5623, 0.5802, 0.6374],[0.5043, 0.4703, 0.5412],[0.3885, 0.5126, 0.5084],[0.4918, 0.5667, 0.5514]	0.9624	[0.9818, 0.9926, 0.8801, 0.9951]	['[0.987354576587677, 0.9766027927398682, 0.9814366698265076]', '[0.991111934185028, 0.996683657169342, 0.9899429082870485]', '[0.9555121064186096, 0.846136212348938, 0.8386610150337219]', '[0.99790620803833, 0.9939584732055664, 0.9934145212173462]']	0
LIG_Integrin_RGD_1	4	0.3429	[0.5778, 0.0547, 0.5693, 0.1697]	['[0.5254, 0.5992, 0.6089]', '[0.038, 0.0719, 0.0543]', '[0.6482, 0.5254, 0.5342]', '[0.2364, 0.1759, 0.0967]']	0.30025	0.4849,0.0251666666666667,0.563433333333333,0.1275	[0.442, 0.5043, 0.5084],[0.0167, 0.0336, 0.0252],[0.6079, 0.5412, 0.5412],[0.1732, 0.1322, 0.0771]	0.6473	[0.7942, 0.1786, 0.8337, 0.7826]	['[0.6515318155288696, 0.8414833545684814, 0.8894593715667725]', '[0.11206112056970596, 0.1693623661994934, 0.2543211877346039]', '[0.7001310586929321, 0.9639145135879515, 0.8370046019554138]', '[0.8818781971931458, 0.8356595635414124, 0.6302000284194946]']	0		15	0.4421	[0.1276, 0.058, 0.0397, 0.0241, 0.4546, 0.4698, 0.7935, 0.6173, 0.7864, 0.8648, 0.8647, 0.2551, 0.5175, 0.4827, 0.276]	['[0.1476, 0.1424, 0.0929]', '[0.0568, 0.0581, 0.0592]', '[0.0463, 0.0356, 0.0372]', '[0.0405, 0.0148, 0.0171]', '[0.4292, 0.5055, 0.4292]', '[0.4441, 0.5211, 0.4441]', '[0.7331, 0.8013, 0.8462]', '[0.5854, 0.6089, 0.6576]', '[0.7629, 0.7951, 0.8013]', '[0.892, 0.8343, 0.8681]', '[0.9057, 0.8462, 0.8421]', '[0.2399, 0.2609, 0.2645]', '[0.5211, 0.5176, 0.5139]', '[0.5055, 0.5017, 0.4409]', '[0.268…	0.312513	0.0686333333333333,0.0774666666666667,0.0453,0.0299,0.377466666666667,0.3921,0.506266666666667,0.3933,0.529866666666667,0.5723,0.5966,0.196066666666667,0.278366666666667,0.258733333333333,0.365333333333333	[0.0744, 0.0789, 0.0526],[0.0677, 0.0789, 0.0858],[0.049, 0.0405, 0.0464],[0.0587, 0.0137, 0.0173],[0.3491, 0.4203, 0.363],[0.3668, 0.4333, 0.3762],[0.4513, 0.5126, 0.5549],[0.3535, 0.3885, 0.4379],[0.5008, 0.5374, 0.5514],[0.5992, 0.5331, 0.5846],[0.6374, 0.5762, 0.5762],[0.1844, 0.1958, 0.208],[0.27, 0.2786, 0.2865],[0.2531, 0.2748, 0.2483],[0.3535, 0.3578, 0.3847]	0.9153	[0.9126, 0.9243, 0.9249, 0.8166, 0.7352, 0.735, 0.9946, 0.9872, 0.9874, 0.9663, 0.9688, 0.9288, 0.9754, 0.9355, 0.9367]	['[0.8243246674537659, 0.9548835158348083, 0.9584463238716124]', '[0.8597951531410217, 0.9615554809570312, 0.9514323472976683]', '[0.8632342219352722, 0.9609190225601196, 0.9505327343940736]', '[0.6277168393135071, 0.9081286787986756, 0.913868248462677]', '[0.9176281690597534, 0.6326825618743896, 0.6554189920425415]', '[0.9135119915008544, 0.6309481859207153, 0.660598635673523]', '[0.994963049888…	0
LIG_Integrin_RGD_TGFB_3	1	0.0733	[0.0733]	['[0.038, 0.0719, 0.0543, 0.1028, 0.1184, 0.078, 0.0494]']	0.0303	0.0303	[0.0167, 0.0336, 0.0252, 0.0425, 0.0502, 0.0279, 0.016]	0.1085	[0.1085]	['[0.11206112056970596, 0.1693623661994934, 0.2543211877346039, 0.07063885033130646, 0.042401041835546494, 0.0528113879263401, 0.0576368011534214]']	0		2	0.4825	[0.2838, 0.6811]	['[0.2918, 0.346, 0.3667, 0.3392, 0.2541, 0.1791, 0.2094]', '[0.6322, 0.6427, 0.6322, 0.7036, 0.712, 0.7289, 0.7163]']	0.499657	0.330142857142857,0.669171428571429	[0.2963, 0.3578, 0.3992, 0.3847, 0.3263, 0.2602, 0.2865],[0.6255, 0.6255, 0.6334, 0.6789, 0.687, 0.7147, 0.7192]	0.8274	[0.7826, 0.8722]	['[0.9150953888893129, 0.9204031825065612, 0.8912240266799927, 0.7330598235130309, 0.6741030812263489, 0.654165506362915, 0.690482497215271]', '[0.9710421562194824, 0.9529111981391908, 0.9375101327896118, 0.8615015149116516, 0.8248249292373657, 0.7766426205635071, 0.7808830738067627]']	0
LIG_LIR_Gen_1	3	0.3425	[0.3849, 0.491, 0.1517]	['[0.4369, 0.4256, 0.4369, 0.4507, 0.3599, 0.3599, 0.3053, 0.3019, 0.3872]', '[0.4541, 0.4725, 0.5533, 0.5577, 0.5342, 0.5342, 0.4369, 0.4507, 0.4256]', '[0.0967, 0.0817, 0.0817, 0.1501, 0.1611, 0.1759, 0.1702, 0.1611, 0.1702, 0.268]']	0.427282	0.486666666666667,0.6141,0.18108	[0.4781, 0.4781, 0.4967, 0.5084, 0.4781, 0.4781, 0.46, 0.4651, 0.5374],[0.5762, 0.59, 0.6557, 0.665, 0.6474, 0.6516, 0.5802, 0.5941, 0.5667],[0.1178, 0.0991, 0.0935, 0.1732, 0.1958, 0.2167, 0.1958, 0.1921, 0.2122, 0.3146]	0.7744	[0.9501, 0.9567, 0.4164]	['[0.9535593986511229, 0.9408498406410216, 0.9365920424461364, 0.9314697384834291, 0.9498639702796936, 0.9557160139083862, 0.9633150100708008, 0.9617749452590942, 0.9577025771141052]', '[0.930875599384308, 0.9398114681243896, 0.937888205051422, 0.9311122298240662, 0.9450868368148804, 0.9842306971549988, 0.9833402037620544, 0.984199285507202, 0.9738788604736328]', '[0.2639749646186829, 0.363306313…	0		44	0.5102	[0.3166, 0.4489, 0.6733, 0.3515, 0.4295, 0.44, 0.3392, 0.3805, 0.1293, 0.6464, 0.4832, 0.6069, 0.8174, 0.6815, 0.0652, 0.8887, 0.4271, 0.8227, 0.4677, 0.6269, 0.3972, 0.5808, 0.7994, 0.5053, 0.6941, 0.7736, 0.5184, 0.5302, 0.056, 0.7131, 0.3821, 0.8841, 0.7824, 0.2931, 0.164, 0.1788, 0.5165, 0.2901, 0.4872, 0.753, 0.5508, 0.456, 0.671, 0.4308]	['[0.3392, 0.3215, 0.3286, 0.247, 0.2399, 0.2609, 0.3356, 0.3249, 0.3249, 0.3215, 0.3774, 0.3774]', '[0.4409, 0.4476, 0.4441, 0.433, 0.4256, 0.422, 0.4017, 0.4979, 0.4901, 0.4864]', '[0.712, 0.7369, 0.712, 0.6948, 0.7209, 0.6906, 0.6531, 0.6322, 0.5901, 0.5901]', '[0.4119, 0.4149, 0.3983, 0.4087, 0.4256, 0.3494, 0.2752, 0.2951, 0.2609, 0.2752]', '[0.4087, 0.5098, 0.4541, 0.422, 0.3529]', '[0.5382…	0.523909	0.229041666666667,0.37408,0.63664,0.3556,0.81902,0.35714,0.282955555555556,0.617988888888889,0.200663636363636,0.604811111111111,0.65158,0.4825875,0.633214285714286,0.503671428571429,0.0714,0.873225,0.653541666666667,0.774522222222222,0.495727272727273,0.5509,0.539622222222222,0.50992,0.62123,0.31545,0.7175375,0.63363,0.549355555555556,0.4655,0.57378,0.77088,0.406554545454546,0.8108,0.71996666666…	[0.2333, 0.2255, 0.2385, 0.1766, 0.1566, 0.1766, 0.2483, 0.2483, 0.2385, 0.2333, 0.2865, 0.2865],[0.3806, 0.3847, 0.3939, 0.363, 0.3535, 0.3578, 0.3263, 0.4078, 0.3885, 0.3847],[0.6442, 0.665, 0.6557, 0.6374, 0.6681, 0.6474, 0.6334, 0.6219, 0.5992, 0.5941],[0.4149, 0.4149, 0.3992, 0.4037, 0.4149, 0.3491, 0.2748, 0.3096, 0.2786, 0.2963],[0.7034, 0.8118, 0.835, 0.8626, 0.8823],[0.3885, 0.3668, 0.36…	0.7986	[0.8667, 0.6733, 0.6119, 0.7869, 0.9037, 0.8737, 0.9299, 0.6563, 0.667, 0.8501, 0.9634, 0.838, 0.9691, 0.9716, 0.1793, 0.9914, 0.3541, 0.999, 0.9418, 0.9901, 0.9885, 0.9848, 0.9933, 0.9967, 0.8032, 0.9933, 0.9226, 0.9267, 0.9508, 0.9989, 0.4698, 0.9996, 0.9457, 0.0064, 0.634, 0.1495, 0.998, 0.5614, 0.9909, 0.9998, 0.9795, 0.9843, 0.6049, 0.2367]	['[0.9110979437828064, 0.8977665901184082, 0.8335132002830505, 0.7958322763442993, 0.7404137849807739, 0.7766772508621216, 0.8377193212509155, 0.9089395999908448, 0.9555711150169371, 0.9016312956809998, 0.9201197028160096, 0.920817494392395]', '[0.7419739365577698, 0.6245633959770203, 0.6937053203582764, 0.6800112724304199, 0.887399435043335, 0.976588249206543, 0.2837986052036285, 0.4855070412158…	0
LIG_PDZ_Class_1	4	0.2837	[0.0781, 0.3808, 0.3389, 0.337]	['[0.0888, 0.1275, 0.0967, 0.0719, 0.0494, 0.0341]', '[0.3529, 0.3599, 0.4409, 0.4186, 0.3667, 0.346]', '[0.3948, 0.3286, 0.3019, 0.247, 0.3494, 0.4119]', '[0.3249, 0.3286, 0.4017, 0.3704, 0.3286, 0.268]']	0.680708	0.6141,0.690316666666667,0.78035,0.638066666666667	[0.4556, 0.5711, 0.6124, 0.6474, 0.6789, 0.7192],[0.5229, 0.59, 0.6984, 0.7418, 0.7688, 0.82],[0.6944, 0.7111, 0.7418, 0.7724, 0.8521, 0.9103],[0.4651, 0.5331, 0.6516, 0.6906, 0.7275, 0.7605]	0.6316	[0.3779, 0.8618, 0.5732, 0.7136]	['[0.007329161278903484, 0.015029636211693287, 0.08476188778877257, 0.4507009088993073, 0.7124619483947754, 0.9973421692848206]', '[0.667904794216156, 0.7856802940368652, 0.857783317565918, 0.9091790914535522, 0.9504034519195556, 0.999614953994751]', '[0.2965928614139557, 0.4631463587284088, 0.5172630548477173, 0.5587080717086792, 0.6045072674751282, 0.9989759922027588]', '[0.3725881576538086, 0.…	0		37	0.4213	[0.1595, 0.5265, 0.372, 0.6322, 0.6192, 0.6722, 0.5742, 0.4441, 0.2179, 0.4679, 0.8, 0.5465, 0.3693, 0.3629, 0.4399, 0.1925, 0.0822, 0.328, 0.4255, 0.6623, 0.3652, 0.5312, 0.4119, 0.1065, 0.1235, 0.2943, 0.3147, 0.7729, 0.4616, 0.8222, 0.4143, 0.592, 0.7562, 0.2762, 0.1505, 0.1505, 0.1505]	['[0.1852, 0.1349, 0.1092, 0.1881, 0.1206, 0.2193]', '[0.5807, 0.5493, 0.5254, 0.494, 0.5296, 0.4801]', '[0.3807, 0.346, 0.433, 0.3872, 0.3667, 0.3182]', '[0.6948, 0.6991, 0.6531, 0.6427, 0.5577, 0.5456]', '[0.5254, 0.5211, 0.5951, 0.7036, 0.708, 0.662]', '[0.7163, 0.6991, 0.6906, 0.6851, 0.6712, 0.5707]', '[0.5901, 0.5493, 0.662, 0.5807, 0.5419, 0.5211]', '[0.4766, 0.4476, 0.4582, 0.4292, 0.4087…	0.738277	0.748066666666667,0.7927,0.838083333333333,0.875716666666667,0.812133333333333,0.896166666666667,0.854816666666667,0.757266666666667,0.639883333333333,0.723233333333333,0.890266666666667,0.85645,0.821516666666667,0.6707,0.785566666666667,0.611816666666667,0.134416666666667,0.682983333333333,0.76285,0.710683333333333,0.833866666666667,0.895483333333333,0.757783333333333,0.606883333333333,0.7398166…	[0.6374, 0.6557, 0.6944, 0.7951, 0.8074, 0.8984],[0.6984, 0.7275, 0.7605, 0.8001, 0.8713, 0.8984],[0.7275, 0.7605, 0.8488, 0.8746, 0.9009, 0.9162],[0.8001, 0.8457, 0.865, 0.8984, 0.9103, 0.9348],[0.6827, 0.7232, 0.7912, 0.865, 0.8945, 0.9162],[0.82, 0.8556, 0.892, 0.918, 0.9423, 0.9491],[0.7501, 0.7817, 0.8746, 0.8823, 0.9103, 0.9299],[0.6442, 0.6789, 0.7458, 0.7724, 0.82, 0.8823],[0.5623, 0.5711…	0.9369	[0.7853, 0.9969, 0.9423, 0.9979, 0.9606, 0.9963, 0.9982, 0.9974, 0.9731, 0.9533, 0.9978, 0.9522, 0.997, 0.7949, 0.9787, 0.994, 0.0206, 0.9909, 0.9318, 0.9947, 0.9947, 0.9661, 0.9909, 0.8616, 0.9429, 0.978, 0.8273, 0.9989, 0.9322, 0.9988, 0.999, 0.9998, 0.992, 0.9866, 0.9722, 0.9877, 0.981]	['[0.7341296076774597, 0.7571355700492859, 0.681708574295044, 0.7271345257759094, 0.8139397501945496, 0.9977836012840272]', '[0.995941698551178, 0.9964979887008668, 0.9965020418167114, 0.996184766292572, 0.9964889287948608, 0.9999724626541138]', '[0.9135748744010924, 0.951629877090454, 0.920419454574585, 0.9321205615997314, 0.9366469383239746, 0.9993112087249756]', '[0.99685138463974, 0.998310565…	0
LIG_SH2_CRK	2	0.6093	[0.5766, 0.6419]	['[0.5017, 0.5382, 0.5342, 0.6427, 0.6661]', '[0.6269, 0.6712, 0.5456, 0.6948, 0.6712]']	0.62586	0.61356,0.63816	[0.5583, 0.59, 0.5941, 0.6604, 0.665],[0.6412, 0.6604, 0.5846, 0.6604, 0.6442]	0.8903	[0.8632, 0.9175]	['[0.7779279351234436, 0.8373123407363892, 0.9209030270576476, 0.9106017351150512, 0.8692219257354736]', '[0.8635044097900391, 0.9323293566703796, 0.9357140064239502, 0.9437794685363771, 0.912316620349884]']	0		28	0.723	[0.821, 0.8313, 0.858, 0.7311, 0.5706, 0.6645, 0.827, 0.8072, 0.7848, 0.8415, 0.8111, 0.8105, 0.6639, 0.7529, 0.6325, 0.7496, 0.7821, 0.8783, 0.7854, 0.7992, 0.5895, 0.7924, 0.2114, 0.5997, 0.8172, 0.7536, 0.5678, 0.5089]	['[0.8623, 0.8655, 0.7881, 0.7843, 0.805]', '[0.8198, 0.8313, 0.8596, 0.8741, 0.7718]', '[0.7755, 0.8741, 0.8741, 0.9039, 0.8623]', '[0.6136, 0.712, 0.7916, 0.7629, 0.7755]', '[0.662, 0.5577, 0.5456, 0.5419, 0.5456]', '[0.5456, 0.562, 0.6755, 0.7595, 0.7799]', '[0.7459, 0.853, 0.8343, 0.8894, 0.8125]', '[0.7505, 0.8596, 0.8125, 0.8085, 0.805]', '[0.7755, 0.7799, 0.7672, 0.7672, 0.8343]', '[0.919,…	0.603175	0.6525,0.71966,0.66072,0.5836,0.4806,0.5181,0.64082,0.613,0.6711,0.67448,0.68194,0.68194,0.61676,0.68762,0.53016,0.54644,0.6445,0.7573,0.7233,0.64028,0.5124,0.73066,0.24996,0.49478,0.66362,0.60514,0.55882,0.3487	[0.6756, 0.6906, 0.6374, 0.6255, 0.6334],[0.7111, 0.7275, 0.7458, 0.7458, 0.6681],[0.5802, 0.665, 0.6681, 0.7147, 0.6756],[0.5173, 0.5667, 0.6174, 0.5992, 0.6174],[0.5374, 0.4703, 0.4651, 0.4651, 0.4651],[0.442, 0.4513, 0.5229, 0.5802, 0.5941],[0.59, 0.6604, 0.6412, 0.687, 0.6255],[0.5762, 0.665, 0.6124, 0.6079, 0.6035],[0.6681, 0.6681, 0.6557, 0.6557, 0.7079],[0.7501, 0.6944, 0.665, 0.6374, 0.62…	0.9139	[0.9505, 0.921, 0.8834, 0.9385, 0.9206, 0.9353, 0.8929, 0.9989, 0.9993, 0.9989, 0.9756, 0.9796, 0.9867, 0.995, 0.8237, 0.7018, 0.7455, 0.8522, 0.8233, 0.7127, 0.8847, 0.8721, 0.8972, 0.9907, 0.9999, 0.9999, 0.9391, 0.9691]	['[0.8823964595794678, 0.9076179265975952, 0.9654910564422609, 0.9984020590782166, 0.9987107515335084]', '[0.8050925135612488, 0.8545106649398804, 0.9552250504493712, 0.9980351328849792, 0.992173433303833]', '[0.7367182374000549, 0.8377673625946045, 0.9463931322097778, 0.970805823802948, 0.9251990914344788]', '[0.8429930806159973, 0.9114064574241638, 0.9531593918800354, 0.996661901473999, 0.98840…	0
LIG_SH2_NCK_1	1	0.6446	[0.6446]	['[0.6576, 0.6851, 0.5951, 0.6427, 0.6427]']	0.4957	0.4957	[0.5043, 0.5126, 0.46, 0.5008, 0.5008]	0.9386	[0.9386]	['[0.9054280519485474, 0.9156703352928162, 0.9499450922012328, 0.9530655145645142, 0.9687733054161072]']	0		15	0.6105	[0.8537, 0.4147, 0.3069, 0.2057, 0.9791, 0.9297, 0.9782, 0.9691, 0.3977, 0.3949, 0.5851, 0.6119, 0.6982, 0.5309, 0.3018]	['[0.8013, 0.8375, 0.8991, 0.8991, 0.8313]', '[0.4831, 0.4831, 0.3631, 0.374, 0.3704]', '[0.4831, 0.4017, 0.3053, 0.2094, 0.1349]', '[0.3494, 0.2715, 0.1852, 0.1373, 0.0851]', '[0.9797, 0.9787, 0.9787, 0.9792, 0.9792]', '[0.8966, 0.9039, 0.9126, 0.9649, 0.9703]', '[0.9865, 0.977, 0.9756, 0.9756, 0.9762]', '[0.9762, 0.9634, 0.9677, 0.9717, 0.9664]', '[0.4901, 0.4801, 0.4087, 0.2849, 0.3249]', '[0.…	0.597377	0.67534,0.47904,0.35296,0.28426,0.97406,0.94944,0.99012,0.9381,0.32562,0.28102,0.47644,0.50662,0.5393,0.50706,0.68128	[0.6219, 0.6474, 0.7192, 0.7232, 0.665],[0.5253, 0.5253, 0.442, 0.4513, 0.4513],[0.4703, 0.4116, 0.3491, 0.3005, 0.2333],[0.4037, 0.3359, 0.27, 0.2385, 0.1732],[0.9684, 0.9731, 0.9731, 0.9775, 0.9782],[0.918, 0.9299, 0.9423, 0.9746, 0.9824],[0.9964, 0.9879, 0.9879, 0.9885, 0.9899],[0.9632, 0.9348, 0.9348, 0.9369, 0.9208],[0.4245, 0.4078, 0.3359, 0.2041, 0.2558],[0.2913, 0.3491, 0.2558, 0.2558, 0.…	0.7426	[0.9628, 0.9247, 0.4158, 0.4283, 0.9989, 0.9998, 1.0, 0.9994, 0.2506, 0.4909, 0.1806, 0.9775, 0.9884, 0.8452, 0.6767]	['[0.9439656138420104, 0.9448792934417723, 0.97741961479187, 0.9761683344841005, 0.9714762568473816]', '[0.943247139453888, 0.9079747200012208, 0.918315291404724, 0.9326603412628174, 0.9212443828582764]', '[0.4013499915599823, 0.22118018567562106, 0.2689650058746338, 0.5499818325042725, 0.6375181674957275]', '[0.3856140375137329, 0.21835076808929446, 0.2976975739002228, 0.5835906863212585, 0.6563…	0
LIG_SH2_SRC	1	0.6451	[0.6451]	['[0.6576, 0.6851, 0.5951, 0.6427]']	0.494425	0.494425	[0.5043, 0.5126, 0.46, 0.5008]	0.931	[0.931]	['[0.9054280519485474, 0.9156703352928162, 0.9499450922012328, 0.9530655145645142]']	0		10	0.5646	[0.4451, 0.3491, 0.7534, 0.4541, 0.4504, 0.4432, 0.9151, 0.5548, 0.786, 0.4952]	['[0.5211, 0.4119, 0.422, 0.4256]', '[0.2752, 0.3807, 0.3807, 0.3599]', '[0.7718, 0.7331, 0.7718, 0.7369]', '[0.433, 0.433, 0.4292, 0.5211]', '[0.4292, 0.4292, 0.4256, 0.5176]', '[0.4652, 0.4256, 0.384, 0.4979]', '[0.9381, 0.9039, 0.9057, 0.9126]', '[0.6183, 0.6089, 0.5665, 0.4256]', '[0.7951, 0.8565, 0.7672, 0.725]', '[0.5139, 0.4766, 0.4369, 0.5533]']	0.638443	0.453,0.4049,0.89955,0.48645,0.48645,0.795775,0.8513,0.4789,0.70795,0.82015	[0.5126, 0.4333, 0.4379, 0.4282],[0.3535, 0.4379, 0.4245, 0.4037],[0.8521, 0.8781, 0.9257, 0.9423],[0.4781, 0.4703, 0.46, 0.5374],[0.4781, 0.4703, 0.46, 0.5374],[0.7418, 0.7644, 0.7912, 0.8857],[0.892, 0.8391, 0.835, 0.8391],[0.5331, 0.5229, 0.4879, 0.3717],[0.7192, 0.7501, 0.6944, 0.6681],[0.7688, 0.7951, 0.8158, 0.9009]	0.8606	[0.8667, 0.9476, 0.9991, 0.6933, 0.6425, 0.9394, 0.9994, 0.5798, 0.9961, 0.9417]	['[0.890329897403717, 0.8762853741645813, 0.8530597090721129, 0.8469507098197937]', '[0.9547178149223328, 0.9433931112289428, 0.9429214000701904, 0.9494073390960692]', '[0.9969958066940308, 0.9995483756065368, 0.9999766349792479, 0.9999908208847046]', '[0.8179389834403992, 0.7034760117530823, 0.6053361296653748, 0.6462793946266174]', '[0.7713621258735657, 0.6472920775413513, 0.5582401156425476, 0…	0
LIG_SH3_1	3	0.9215	[0.9061, 0.922, 0.9363]	['[0.9106, 0.8991, 0.8991, 0.892, 0.9151, 0.9081, 0.919]', '[0.9211, 0.9211, 0.923, 0.919, 0.9039, 0.9329, 0.9329]', '[0.9269, 0.9269, 0.9269, 0.919, 0.9329, 0.9593, 0.9621]']	0.766167	0.753771428571429,0.758,0.786728571428571	[0.7688, 0.754, 0.754, 0.7317, 0.7573, 0.7501, 0.7605],[0.754, 0.7573, 0.754, 0.7501, 0.7317, 0.7772, 0.7817],[0.7644, 0.7688, 0.7688, 0.7573, 0.7817, 0.8311, 0.835]	0.9993	[0.9989, 0.9996, 0.9993]	['[0.9970068335533142, 0.9976993203163148, 0.998658299446106, 0.9999120235443116, 0.9998972415924072, 0.9998649358749391, 0.9994565844535828]', '[0.9990913867950441, 0.9993731379508972, 0.999382257461548, 0.99995756149292, 0.9999524354934692, 0.9998887777328492, 0.9994159936904908]', '[0.9982107877731324, 0.9981441497802734, 0.9995328187942504, 0.9999804496765136, 0.9999765157699584, 0.9999445676…	0		5	0.6503	[0.7408, 0.6354, 0.8625, 0.1483, 0.8647]	['[0.8828, 0.8162, 0.712, 0.7036, 0.6991, 0.7289, 0.6427]', '[0.7595, 0.6661, 0.6576, 0.6322, 0.6136, 0.6089, 0.5098]', '[0.805, 0.8343, 0.8421, 0.8565, 0.8655, 0.9151, 0.919]', '[0.2918, 0.2575, 0.1528, 0.1323, 0.0719, 0.0734, 0.0581]', '[0.892, 0.892, 0.892, 0.853, 0.8462, 0.8462, 0.8313]']	0.6047	0.775114285714286,0.622471428571429,0.764714285714286,0.1534,0.7078	[0.8556, 0.82, 0.7605, 0.7605, 0.754, 0.7605, 0.7147],[0.6984, 0.6255, 0.6293, 0.6079, 0.6124, 0.6255, 0.5583],[0.7317, 0.7458, 0.7501, 0.7573, 0.7644, 0.8001, 0.8036],[0.2432, 0.2209, 0.1635, 0.1456, 0.1088, 0.106, 0.0858],[0.7317, 0.7317, 0.7275, 0.6944, 0.7034, 0.6944, 0.6715]	0.9349	[0.9932, 0.9937, 0.9923, 0.696, 0.9992]	['[0.9884626269340516, 0.9904046058654784, 0.9940323233604432, 0.9993306398391724, 0.9974731802940368, 0.9958834052085876, 0.986688196659088]', '[0.979826807975769, 0.9898024201393129, 0.9933114051818848, 0.999314308166504, 0.9984012246131896, 0.9964337348937988, 0.9985217452049256]', '[0.997095227241516, 0.9975630044937134, 0.9918986558914183, 0.9992387294769288, 0.9982878565788268, 0.9752119183…	0
LIG_SH3_3	8	0.8854	[0.8519, 0.8995, 0.8326, 0.8709, 0.9013, 0.9311, 0.9062, 0.89]	['[0.8596, 0.8741, 0.7951, 0.8343, 0.8462, 0.8596, 0.8942]', '[0.8596, 0.8942, 0.9057, 0.9013, 0.9057, 0.9151, 0.9151]', '[0.8565, 0.8596, 0.7799, 0.8125, 0.8279, 0.8235, 0.8681]', '[0.8235, 0.8681, 0.8828, 0.8713, 0.8765, 0.8872, 0.8872]', '[0.9151, 0.9151, 0.8623, 0.8853, 0.8966, 0.9039, 0.9308]', '[0.9039, 0.9308, 0.9381, 0.9287, 0.9329, 0.9415, 0.9415]', '[0.9211, 0.923, 0.8713, 0.8942, 0.903…	0.694041	0.695628571428571,0.738757142857143,0.621685714285714,0.666128571428571,0.7063,0.7508,0.697771428571429,0.675257142857143	[0.7079, 0.7147, 0.6516, 0.687, 0.687, 0.687, 0.7342],[0.687, 0.7342, 0.7501, 0.7458, 0.7501, 0.754, 0.7501],[0.6412, 0.6412, 0.5667, 0.6079, 0.6124, 0.6174, 0.665],[0.6174, 0.665, 0.6789, 0.6715, 0.6756, 0.6789, 0.6756],[0.7232, 0.7232, 0.6604, 0.6944, 0.6944, 0.6984, 0.7501],[0.6984, 0.7501, 0.7644, 0.7573, 0.7605, 0.7644, 0.7605],[0.7147, 0.7147, 0.6516, 0.687, 0.687, 0.6906, 0.7388],[0.6474, …	0.9979	[0.9982, 0.9984, 0.9989, 0.999, 0.9993, 0.9995, 0.9996, 0.9903]	['[0.9996250867843628, 0.9977466464042664, 0.9987492561340332, 0.9993682503700256, 0.9989036321640016, 0.9965717792510986, 0.9965235590934752]', '[0.9965717792510986, 0.9965235590934752, 0.9970856308937072, 0.9998879432678224, 0.9998830556869508, 0.9998146891593932, 0.9987804293632508]', '[0.9998077750205994, 0.9984657764434814, 0.9985565543174744, 0.9993294477462769, 0.9990891218185424, 0.998110…	0		13	0.8971	[0.959, 0.9852, 0.9043, 0.9107, 0.9237, 0.7813, 0.909, 0.8912, 0.9316, 0.6947, 0.9466, 0.9541, 0.8705]	['[0.9744, 0.9677, 0.9677, 0.9725, 0.9457, 0.9415, 0.9433]', '[0.9854, 0.9849, 0.9844, 0.9842, 0.986, 0.986, 0.9854]', '[0.9168, 0.9308, 0.9039, 0.9126, 0.8792, 0.8741, 0.9126]', '[0.8792, 0.8741, 0.9126, 0.9081, 0.9211, 0.9151, 0.9649]', '[0.8741, 0.9126, 0.9081, 0.9211, 0.9151, 0.9649, 0.9703]', '[0.8198, 0.8085, 0.8013, 0.7629, 0.7718, 0.7331, 0.7718]', '[0.8565, 0.8853, 0.9039, 0.9473, 0.919,…	0.791698	0.841157142857143,0.990128571428572,0.840757142857143,0.834057142857143,0.8402,0.824271428571429,0.762314285714286,0.730571428571429,0.760857142857143,0.631642857142857,0.735557142857143,0.819985714285714,0.680571428571429	[0.8746, 0.8677, 0.8626, 0.8677, 0.8118, 0.8036, 0.8001],[0.9824, 0.9879, 0.9885, 0.9935, 0.9922, 0.9932, 0.9932],[0.8488, 0.8595, 0.8488, 0.8457, 0.8283, 0.8118, 0.8424],[0.8283, 0.8118, 0.8424, 0.8311, 0.8311, 0.8311, 0.8626],[0.8118, 0.8424, 0.8311, 0.8311, 0.8311, 0.8626, 0.8713],[0.7342, 0.7644, 0.7912, 0.8242, 0.8521, 0.8781, 0.9257],[0.7388, 0.7458, 0.7644, 0.8001, 0.7458, 0.7501, 0.7912],…	0.9982	[0.9998, 0.9999, 0.9964, 0.9979, 0.9917, 0.9993, 0.9989, 0.9991, 1.0, 0.9948, 0.9996, 0.9999, 0.9999]	['[0.9999306201934814, 0.9997542500495912, 0.9991142153739928, 0.9999061822891236, 0.9999556541442872, 0.9999487400054932, 0.9997645020484924]', '[0.9998052716255188, 0.9997844099998474, 0.9998855590820312, 0.9999902248382568, 0.9999898672103882, 0.9999880790710448, 0.9999419450759888]', '[0.991202473640442, 0.9962926506996156, 0.9993968009948729, 0.9975157976150512, 0.9938533306121826, 0.9969468…	0
LIG_Vh1_VBS_1	7	0.5011	[0.3609, 0.4192, 0.3656, 0.4087, 0.627, 0.5816, 0.7445]	['[0.6089, 0.6136, 0.5758, 0.4864, 0.422, 0.3529, 0.3529, 0.3426, 0.2715, 0.2503, 0.2193, 0.2849, 0.2849, 0.2752, 0.2918, 0.3286, 0.247, 0.2918, 0.3566]', '[0.5098, 0.4369, 0.433, 0.4409, 0.3872, 0.384, 0.433, 0.3807, 0.3149, 0.3019, 0.3019, 0.3599, 0.4369, 0.4256, 0.4409, 0.4582, 0.4766, 0.4901, 0.5533]', '[0.4766, 0.3983, 0.4186, 0.4087, 0.3704, 0.3774, 0.374, 0.374, 0.2918, 0.2783, 0.3019, 0.3…	0.372212	0.211578947368421,0.278042105263158,0.246942105263158,0.362721052631579,0.573278947368421,0.312957894736842,0.619963157894737	[0.4879, 0.4825, 0.46, 0.3806, 0.3053, 0.2255, 0.2209, 0.2041, 0.138, 0.1205, 0.0935, 0.1205, 0.106, 0.0991, 0.1117, 0.1416, 0.0789, 0.1018, 0.1416],[0.3184, 0.2483, 0.2432, 0.2483, 0.2041, 0.2122, 0.282, 0.2432, 0.1844, 0.1805, 0.1844, 0.2432, 0.3184, 0.3146, 0.3359, 0.3456, 0.3535, 0.3806, 0.442],[0.3311, 0.2657, 0.2865, 0.2786, 0.2385, 0.2558, 0.2558, 0.2483, 0.1732, 0.1667, 0.1878, 0.2531, 0.…	0.2528	[0.0862, 0.0657, 0.0934, 0.0874, 0.7993, 0.3373, 0.3001]	['[0.13704586029052734, 0.10116113722324373, 0.12361571192741395, 0.06793224066495895, 0.06042163074016571, 0.07877761870622635, 0.12594519555568695, 0.17054419219493866, 0.09985289722681047, 0.12703374028205872, 0.0686846375465393, 0.080024853348732, 0.046869415789842606, 0.0641212984919548, 0.04283669590950012, 0.0530395545065403, 0.04419586807489395, 0.05743614584207535, 0.08784663677215576]',…	0		7	0.3822	[0.3756, 0.3713, 0.4113, 0.4148, 0.3694, 0.4336, 0.2993]	['[0.4087, 0.4149, 0.3704, 0.3667, 0.3249, 0.3356, 0.3321, 0.2951, 0.268, 0.2609, 0.2609, 0.3053, 0.3529, 0.3286, 0.3774, 0.4441, 0.4619, 0.5533, 0.6755]', '[0.5176, 0.4507, 0.4119, 0.433, 0.3599, 0.3149, 0.3704, 0.3392, 0.2783, 0.2849, 0.2399, 0.3087, 0.3983, 0.384, 0.3807, 0.4119, 0.4119, 0.391, 0.3667]', '[0.5017, 0.5098, 0.4831, 0.4864, 0.391, 0.3182, 0.3249, 0.3215, 0.2951, 0.2988, 0.2951, 0…	0.318159	0.332605263157895,0.269394736842105,0.357515789473684,0.360031578947368,0.334210526315789,0.404052631578947,0.1693	[0.3225, 0.3263, 0.2963, 0.2913, 0.27, 0.2963, 0.2963, 0.27, 0.2483, 0.2483, 0.2558, 0.2963, 0.3311, 0.3053, 0.3535, 0.4149, 0.4379, 0.5008, 0.5583],[0.4203, 0.3578, 0.3263, 0.3399, 0.2786, 0.2432, 0.2865, 0.2602, 0.1921, 0.1921, 0.1566, 0.2041, 0.27, 0.2657, 0.2602, 0.2913, 0.282, 0.2531, 0.2385],[0.3939, 0.4078, 0.3992, 0.4116, 0.3359, 0.2786, 0.282, 0.2865, 0.2558, 0.2657, 0.2657, 0.3005, 0.37…	0.0176	[0.0015, 0.0025, 0.0551, 0.0553, 0.0008, 0.0054, 0.0028]	['[0.0005082087009213865, 0.0006188378320075573, 0.0008539267582818866, 0.0004165949940215796, 0.0004623336426448077, 0.00023416323529090727, 0.0004386638174764812, 0.0008993159281089902, 0.0014032814651727676, 0.005595273338258266, 0.002716006012633443, 0.002826830837875605, 0.0004466627724468708, 0.0012393645010888574, 0.0003101282345596701, 0.0006309624295681715, 0.0009547490044496953, 0.00216…	0
MOD_CAAXbox	8	0.2516	[0.3853, 0.5358, 0.3507, 0.1611, 0.1731, 0.1301, 0.2505, 0.0266]	['[0.4476, 0.4292, 0.3494, 0.3149]', '[0.5807, 0.5419, 0.5342, 0.4864]', '[0.3807, 0.3356, 0.2849, 0.4017]', '[0.1528, 0.1298, 0.2064, 0.1554]', '[0.1759, 0.1759, 0.1275, 0.2129]', '[0.1583, 0.1671, 0.1184, 0.0765]', '[0.2164, 0.1791, 0.3182, 0.2884]', '[0.0281, 0.038, 0.0244, 0.016]']	0.741225	0.895375,0.893975,0.844125,0.703125,0.7573,0.619875,0.769675,0.44635	[0.8626, 0.8945, 0.9009, 0.9235],[0.8521, 0.8781, 0.9141, 0.9316],[0.7869, 0.82, 0.8488, 0.9208],[0.5992, 0.6557, 0.754, 0.8036],[0.6681, 0.7317, 0.7644, 0.865],[0.5412, 0.6035, 0.6442, 0.6906],[0.6715, 0.7111, 0.8311, 0.865],[0.3225, 0.4458, 0.4918, 0.5253]	0.8653	[0.9874, 0.9668, 0.9589, 0.9107, 0.9011, 0.8831, 0.3508, 0.9635]	['[0.9836920499801636, 0.9787744283676147, 0.9872904419898988, 0.9999619722366332]', '[0.9506216049194336, 0.9472561478614808, 0.9695176482200624, 0.9996987581253052]', '[0.9129939079284668, 0.9475932121276855, 0.9751513600349426, 0.9998194575309752]', '[0.8150838017463684, 0.8980603814125061, 0.9299705624580384, 0.9995343685150146]', '[0.8299647569656372, 0.855401873588562, 0.9193586707115172, 0…	0		8	0.2656	[0.3886, 0.3886, 0.5237, 0.1242, 0.097, 0.4042, 0.0656, 0.1331]	['[0.4725, 0.4369, 0.3631, 0.2817]', '[0.4725, 0.4369, 0.3631, 0.2817]', '[0.5665, 0.5419, 0.5098, 0.4766]', '[0.1007, 0.1206, 0.1528, 0.1229]', '[0.1501, 0.107, 0.078, 0.0531]', '[0.4369, 0.4186, 0.3948, 0.3667]', '[0.1048, 0.078, 0.0543, 0.0253]', '[0.1914, 0.1449, 0.1162, 0.0799]']	0.746784	0.83285,0.83285,0.8347,0.668,0.5879,0.94055,0.6217,0.655725	[0.7951, 0.835, 0.8457, 0.8556],[0.7951, 0.835, 0.8457, 0.8556],[0.7912, 0.8242, 0.8488, 0.8746],[0.5549, 0.6374, 0.7192, 0.7605],[0.5296, 0.5667, 0.6079, 0.6474],[0.9119, 0.9316, 0.9534, 0.9653],[0.5623, 0.6079, 0.6516, 0.665],[0.5992, 0.6334, 0.6756, 0.7147]	0.8986	[0.9297, 0.9297, 0.996, 0.6742, 0.8403, 0.9263, 0.934, 0.9583]	['[0.8845494389533997, 0.879190981388092, 0.9552545547485352, 0.9998294115066528]', '[0.8845494389533997, 0.879190981388092, 0.9552545547485352, 0.9998294115066528]', '[0.9906420111656188, 0.995291829109192, 0.9981265664100648, 0.99998676776886]', '[0.3001134693622589, 0.6349478363990784, 0.7621376514434814, 0.9995280504226683]', '[0.7965404987335205, 0.7225067615509033, 0.8425979614257812, 0.999…	0
MOD_NMyristoyl	2	0.4192	[0.385, 0.4534]	['[0.3631, 0.2884, 0.3117, 0.3872, 0.4256, 0.4541, 0.4652]', '[0.5419, 0.5707, 0.4652, 0.384, 0.4087, 0.433, 0.3704]']	0.778871	0.7763,0.781442857142857	[0.8984, 0.835, 0.7951, 0.7772, 0.7458, 0.7111, 0.6715],[0.9299, 0.9068, 0.8424, 0.7605, 0.7275, 0.6906, 0.6124]	0.9985	[0.9996, 0.9974]	['[0.9999862909317015, 0.9999278783798218, 0.9996728897094728, 0.9994827508926392, 0.9995647072792052, 0.9993957281112672, 0.9993960857391356]', '[0.9999808073043824, 0.999881625175476, 0.9977660179138184, 0.9937453269958496, 0.9959105253219604, 0.9968844056129456, 0.9979199767112732]']	0		36	0.436	[0.1495, 0.5124, 0.3581, 0.0209, 0.115, 0.6424, 0.6028, 0.3406, 0.4109, 0.3245, 0.1259, 0.4573, 0.4219, 0.7536, 0.3152, 0.4114, 0.6529, 0.4877, 0.6119, 0.6173, 0.0682, 0.706, 0.7803, 0.6152, 0.2084, 0.2533, 0.4018, 0.4459, 0.4777, 0.4949, 0.0044, 0.5797, 0.8947, 0.3514, 0.1865, 0.8957]	['[0.2951, 0.1702, 0.2224, 0.1501, 0.1048, 0.0605, 0.0433]', '[0.6136, 0.5098, 0.422, 0.4685, 0.4901, 0.5211, 0.562]', '[0.3321, 0.2783, 0.3321, 0.3774, 0.4087, 0.391, 0.3872]', '[0.0253, 0.016, 0.0097, 0.0136, 0.0188, 0.0248, 0.038]', '[0.0948, 0.1399, 0.1702, 0.1048, 0.1349, 0.0888, 0.0719]', '[0.6851, 0.5707, 0.6183, 0.5854, 0.6269, 0.6851, 0.725]', '[0.7036, 0.5176, 0.5382, 0.6227, 0.6531, 0.…	0.758425	0.577557142857143,0.752785714285714,0.839171428571429,0.321628571428571,0.5083,0.846728571428571,0.7908,0.688714285714286,0.8224,0.640371428571429,0.655457142857143,0.8396,0.786857142857143,0.924285714285714,0.777428571428572,0.840128571428572,0.795757142857143,0.759414285714286,0.828128571428571,0.826628571428571,0.737057142857143,0.8091,0.830642857142857,0.864571428571429,0.662557142857143,0.65…	[0.8626, 0.7458, 0.7192, 0.6124, 0.4967, 0.363, 0.2432],[0.9141, 0.8556, 0.7688, 0.7342, 0.6944, 0.665, 0.6374],[0.9369, 0.8984, 0.8746, 0.8521, 0.8242, 0.7688, 0.7192],[0.6079, 0.4703, 0.3184, 0.27, 0.2292, 0.1921, 0.1635],[0.7147, 0.6827, 0.6442, 0.5084, 0.4651, 0.3263, 0.2167],[0.9562, 0.9141, 0.892, 0.8424, 0.8158, 0.7724, 0.7342],[0.9299, 0.8488, 0.8158, 0.8001, 0.7772, 0.7034, 0.6604],[0.88…	0.9679	[0.9898, 0.8274, 0.9998, 0.9324, 0.9713, 0.9999, 0.974, 0.9902, 0.9961, 0.9605, 0.8786, 0.981, 0.9984, 0.9997, 0.993, 0.8491, 0.9999, 0.9943, 0.9984, 0.9984, 0.9887, 0.9997, 0.9999, 0.9999, 0.9998, 0.9916, 0.9933, 0.9843, 0.9997, 0.9956, 0.5613, 0.9998, 1.0, 0.999, 0.9997, 1.0]	['[0.9999245405197144, 0.9995008707046508, 0.9974504113197328, 0.9919357299804688, 0.985137939453125, 0.9825311303138732, 0.9719707369804382]', '[0.9991846680641174, 0.9914937019348145, 0.9605367183685304, 0.9331509470939636, 0.887428879737854, 0.933610200881958, 0.08651839941740036]', '[0.999996542930603, 0.9999923706054688, 0.9999490976333618, 0.9998878240585328, 0.9996175765991212, 0.999572455…	0
MOD_PRMT_GGRGG_1	3	0.6815	[0.9084, 0.6781, 0.458]	['[0.8991, 0.9168, 0.8713, 0.9168, 0.9381]', '[0.712, 0.7036, 0.7209, 0.6269, 0.6269]', '[0.5419, 0.5017, 0.4292, 0.4051, 0.4119]']	0.534927	0.69006,0.53864,0.37608	[0.6827, 0.6984, 0.6516, 0.6984, 0.7192],[0.5514, 0.5583, 0.5583, 0.5126, 0.5126],[0.4458, 0.4149, 0.3535, 0.3263, 0.3399]	0.9319	[0.9997, 0.94, 0.8559]	['[0.9995871186256408, 0.9997635483741759, 0.9998076558113098, 0.9996241331100464, 0.9997759461402892]', '[0.9597647786140442, 0.932617485523224, 0.9340758323669434, 0.9499133825302124, 0.9235267639160156]', '[0.7853134870529175, 0.8705188632011414, 0.8873980045318604, 0.8972473740577698, 0.8389065861701965]']	0		21	0.7505	[0.7998, 0.9328, 0.9314, 0.8961, 0.9393, 0.7962, 0.8758, 0.9367, 0.9509, 0.7459, 0.7322, 0.6929, 0.8162, 0.7289, 0.629, 0.5161, 0.5816, 0.5903, 0.5132, 0.4979, 0.6575]	['[0.8655, 0.7982, 0.7881, 0.7799, 0.7672]', '[0.923, 0.9362, 0.9381, 0.9269, 0.9396]', '[0.923, 0.9381, 0.9362, 0.9346, 0.9249]', '[0.9013, 0.8966, 0.8942, 0.8942, 0.8942]', '[0.9308, 0.9168, 0.9396, 0.9547, 0.9547]', '[0.805, 0.7718, 0.7718, 0.8162, 0.8162]', '[0.8596, 0.8565, 0.8713, 0.8765, 0.9151]', '[0.9433, 0.9577, 0.9269, 0.9269, 0.9287]', '[0.9503, 0.9503, 0.9519, 0.9488, 0.9534]', '[0.7…	0.627116	0.66524,0.83942,0.75814,0.70038,0.8562,0.66514,0.7065,0.86402,0.7419,0.60082,0.617,0.64904,0.68072,0.62144,0.55932,0.48754,0.57058,0.3367,0.3946,0.34964,0.5051	[0.7034, 0.6681, 0.6557, 0.6516, 0.6474],[0.8283, 0.8424, 0.8457, 0.835, 0.8457],[0.754, 0.7688, 0.7688, 0.7573, 0.7418],[0.7111, 0.7034, 0.6906, 0.6984, 0.6984],[0.8595, 0.8424, 0.8488, 0.8626, 0.8677],[0.665, 0.6474, 0.6474, 0.6789, 0.687],[0.687, 0.6827, 0.6944, 0.7079, 0.7605],[0.8746, 0.8713, 0.8521, 0.8595, 0.8626],[0.7342, 0.7342, 0.7388, 0.7418, 0.7605],[0.5992, 0.5941, 0.6124, 0.5992, 0.…	0.9843	[0.9996, 0.9871, 0.9755, 0.9821, 0.9948, 0.9983, 0.9599, 0.9923, 1.0, 0.9851, 0.9901, 0.9871, 0.999, 0.9984, 0.9971, 0.9852, 0.9873, 0.894, 0.9577, 0.9997, 0.9991]	['[0.9995113611221312, 0.999706208705902, 0.9995922446250916, 0.9995848536491394, 0.999583899974823]', '[0.9891738891601562, 0.9882853031158448, 0.98550945520401, 0.986858367919922, 0.9859106540679932]', '[0.9822794795036316, 0.9759864211082458, 0.9829391241073608, 0.9773656129837036, 0.9590728878974916]', '[0.9799209237098694, 0.9798667430877686, 0.9861132502555848, 0.9848819375038148, 0.9795189…	0
MOD_ProDKin_1	2	0.5791	[0.4077, 0.7505]	['[0.4725, 0.4766, 0.4864, 0.346, 0.3494, 0.3529, 0.3704]', '[0.8013, 0.8162, 0.7209, 0.7163, 0.6991, 0.6948, 0.805]']	0.626771	0.559057142857143,0.694485714285714	[0.5846, 0.5802, 0.5992, 0.5296, 0.5374, 0.5412, 0.5412],[0.7147, 0.7317, 0.6756, 0.6715, 0.6681, 0.6681, 0.7317]	0.9986	[0.9976, 0.9995]	['[0.9948763251304626, 0.9987019300460817, 0.9974696636199952, 0.9993620514869691, 0.9990310668945312, 0.9968907237052916, 0.9971779584884644]', '[0.99993896484375, 0.9997934699058532, 0.999094009399414, 0.9991363883018494, 0.9998390674591064, 0.9997009038925172, 0.998866319656372]']	0		36	0.6445	[0.7294, 0.7933, 0.2555, 0.3773, 0.8929, 0.7991, 0.8075, 0.6287, 0.4203, 0.6122, 0.9585, 0.6167, 0.265, 0.3385, 0.8314, 0.6113, 0.8523, 0.8835, 0.3786, 0.322, 0.7214, 0.6216, 0.8184, 0.6237, 0.5202, 0.6527, 0.6195, 0.246, 0.8883, 0.8929, 0.8822, 0.7749, 0.6005, 0.5616, 0.7, 0.704]	['[0.8872, 0.8596, 0.7629, 0.7595, 0.6755, 0.5854, 0.5758]', '[0.8279, 0.8198, 0.8125, 0.8375, 0.7629, 0.7331, 0.7595]', '[0.2541, 0.2364, 0.2094, 0.2064, 0.2918, 0.3053, 0.2849]', '[0.2849, 0.3807, 0.384, 0.4149, 0.4149, 0.4369, 0.3249]', '[0.9346, 0.8991, 0.9106, 0.9106, 0.8741, 0.853, 0.8681]', '[0.7163, 0.7331, 0.8235, 0.8125, 0.8085, 0.8235, 0.8765]', '[0.725, 0.7459, 0.8313, 0.8198, 0.8198,…	0.543532	0.549042857142857,0.7002,0.106885714285714,0.200971428571429,0.7696,0.662885714285714,0.662328571428571,0.6118,0.5048,0.577228571428571,0.788028571428571,0.5288,0.187942857142857,0.351228571428571,0.802414285714286,0.488142857142857,0.712157142857143,0.7335,0.453957142857143,0.370714285714286,0.530985714285714,0.457442857142857,0.647057142857143,0.513185714285714,0.441214285714286,0.4210285714285…	[0.6516, 0.6334, 0.5623, 0.5583, 0.5126, 0.46, 0.4651],[0.6827, 0.687, 0.687, 0.7192, 0.7079, 0.6984, 0.7192],[0.106, 0.0884, 0.0789, 0.0771, 0.1322, 0.1416, 0.124],[0.124, 0.1921, 0.1958, 0.2209, 0.2333, 0.2602, 0.1805],[0.82, 0.7605, 0.7772, 0.7912, 0.754, 0.7342, 0.7501],[0.6124, 0.6255, 0.6756, 0.6681, 0.665, 0.6789, 0.7147],[0.6124, 0.6293, 0.6715, 0.6681, 0.665, 0.6789, 0.7111],[0.5846, 0.6…	0.9443	[0.9992, 0.9989, 0.8935, 0.9099, 0.9997, 0.9833, 0.9759, 0.9984, 0.8862, 0.9993, 0.9996, 0.9542, 0.6564, 0.7878, 0.9998, 0.9996, 0.9998, 0.9999, 0.9803, 0.9867, 0.9984, 0.9982, 0.9989, 0.8708, 0.876, 0.935, 0.8073, 0.671, 0.9994, 1.0, 1.0, 0.9999, 0.8832, 0.9714, 0.9831, 0.9937]	['[0.9991439580917358, 0.9988788962364196, 0.9996145963668824, 0.9997003078460692, 0.9985778331756592, 0.9990146160125732, 0.9991337656974792]', '[0.9981048107147216, 0.9966534972190856, 0.998891294002533, 0.9997349381446838, 0.9995111227035522, 0.9996521472930908, 0.9995773434638976]', '[0.7506067752838135, 0.8424182534217834, 0.8859652876853943, 0.9364333152770996, 0.9516215920448304, 0.9364718…	0
MOD_SUMO_for_1	1	0.3814	[0.3814]	['[0.391, 0.384, 0.422, 0.3286]']	0.32895	0.32895	[0.3311, 0.3359, 0.3668, 0.282]	0.1262	[0.1262]	['[0.03714946657419205, 0.07925688475370407, 0.11429228633642195, 0.2739664316177368]']	0		42	0.5839	[0.5283, 0.4276, 0.6108, 0.7045, 0.8226, 0.8663, 0.8499, 0.775, 0.4388, 0.1831, 0.7363, 0.7153, 0.844, 0.6184, 0.3834, 0.6521, 0.8855, 0.7185, 0.8085, 0.842, 0.4611, 0.7524, 0.3281, 0.8458, 0.8372, 0.0742, 0.0955, 0.6946, 0.3148, 0.3019, 0.711, 0.0793, 0.3294, 0.2599, 0.7725, 0.5518, 0.631, 0.3935, 0.7797, 0.7128, 0.7162, 0.472]	['[0.4685, 0.5176, 0.5419, 0.5854]', '[0.494, 0.4652, 0.3529, 0.3983]', '[0.5533, 0.6531, 0.6183, 0.6183]', '[0.6136, 0.708, 0.7369, 0.7595]', '[0.7799, 0.8343, 0.8565, 0.8198]', '[0.9457, 0.8655, 0.8343, 0.8198]', '[0.8162, 0.853, 0.8741, 0.8565]', '[0.8125, 0.7916, 0.7629, 0.7331]', '[0.5098, 0.4119, 0.4186, 0.4149]', '[0.1399, 0.1373, 0.1942, 0.2609]', '[0.7415, 0.7369, 0.7459, 0.7209]', '[0.7…	0.514888	0.447925,0.46925,0.7401,0.8942,0.52315,0.755225,0.660225,0.62,0.3299,0.094975,0.519125,0.733875,0.74625,0.539675,0.32035,0.576,0.74165,0.64645,0.8003,0.735675,0.427725,0.617775,0.318125,0.6224,0.825225,0.0574,0.047075,0.5827,0.373875,0.38005,0.60235,0.059125,0.354775,0.176125,0.611875,0.53195,0.53425,0.297475,0.7215,0.5954,0.59045,0.40335	[0.4879, 0.4556, 0.4149, 0.4333],[0.5229, 0.5043, 0.4078, 0.442],[0.6255, 0.7342, 0.7724, 0.8283],[0.9068, 0.9103, 0.892, 0.8677],[0.46, 0.5229, 0.5583, 0.5514],[0.8242, 0.7458, 0.7317, 0.7192],[0.6412, 0.6604, 0.6789, 0.6604],[0.6442, 0.6334, 0.6124, 0.59],[0.3992, 0.3146, 0.3053, 0.3005],[0.0771, 0.0744, 0.0935, 0.1349],[0.5331, 0.5253, 0.5173, 0.5008],[0.6715, 0.7034, 0.7605, 0.8001],[0.7317, …	0.8706	[0.7916, 0.4956, 0.865, 0.9999, 0.9348, 0.9974, 0.9847, 0.7731, 0.9842, 0.8601, 0.9912, 0.9984, 0.99, 0.9926, 0.5005, 0.993, 0.9731, 0.9959, 0.9957, 0.9442, 0.7071, 0.9707, 0.8462, 0.9947, 0.9982, 0.8449, 0.6768, 0.9976, 0.906, 0.8594, 0.998, 0.7007, 0.6508, 0.6198, 0.9912, 0.9975, 0.9978, 0.9896, 0.627, 0.9704, 0.9747, 0.1846]	['[0.8270194530487059, 0.8118976950645447, 0.7876216769218445, 0.7397681474685669]', '[0.26700881123542786, 0.44443628191947937, 0.44069746136665344, 0.8300949335098267]', '[0.7483465075492859, 0.8360258340835571, 0.9199764132499696, 0.9555844664573668]', '[0.9998817443847656, 0.9998823404312134, 0.9998157620429992, 0.999897837638855]', '[0.921076476573944, 0.8985861539840698, 0.9294294118881226,…	0
TRG_ER_FFAT_1	1	0.7386	[0.7386]	['[0.7755, 0.7595, 0.7718, 0.7672, 0.7331, 0.7331, 0.7369, 0.6851, 0.6851]']	0.572533	0.572533	[0.6124, 0.5762, 0.59, 0.5992, 0.5711, 0.5711, 0.5623, 0.5331, 0.5374]	0.9992	[0.9992]	['[0.9998002648353576, 0.9997031092643738, 0.9996212720870972, 0.9997374415397644, 0.9987766146659852, 0.9989173412322998, 0.9984865188598632, 0.9988318085670472, 0.9992569088935852]']	0		28	0.5283	[0.5048, 0.3954, 0.4829, 0.6946, 0.6425, 0.4019, 0.3724, 0.3581, 0.4467, 0.3292, 0.3238, 0.2624, 0.6115, 0.5539, 0.5838, 0.7057, 0.6061, 0.3854, 0.7647, 0.7448, 0.5979, 0.4256, 0.6024, 0.3846, 0.6311, 0.7495, 0.6834, 0.5466]	['[0.4619, 0.4119, 0.4292, 0.5342, 0.5758, 0.4831, 0.5665, 0.5758]', '[0.4186, 0.4292, 0.4256, 0.4087, 0.4149, 0.3948, 0.374, 0.3087, 0.384]', '[0.4256, 0.4256, 0.5017, 0.5055, 0.562, 0.562, 0.4441, 0.4369]', '[0.6661, 0.5807, 0.5493, 0.5456, 0.6576, 0.6851, 0.8198, 0.8313, 0.805, 0.805]', '[0.708, 0.6712, 0.6712, 0.6851, 0.6851, 0.6712, 0.562, 0.4864]', '[0.4441, 0.4409, 0.4582, 0.4186, 0.384, 0…	0.553262	0.5034375,0.474422222222222,0.6392375,0.69793,0.691375,0.490733333333333,0.4714375,0.4471,0.6576875,0.33576,0.348,0.27252,0.5269625,0.657088888888889,0.6706,0.667175,0.55108,0.271681818181818,0.59615,0.593933333333333,0.527336363636364,0.565166666666667,0.436166666666667,0.616172727272727,0.64815,0.736654545454545,0.663645454545455,0.733722222222222	[0.5043, 0.4458, 0.4556, 0.5296, 0.5514, 0.4781, 0.5374, 0.5253],[0.4879, 0.4967, 0.5084, 0.4781, 0.4918, 0.4781, 0.46, 0.4037, 0.4651],[0.5846, 0.59, 0.6474, 0.6516, 0.6906, 0.6944, 0.6334, 0.6219],[0.6715, 0.6412, 0.6219, 0.6255, 0.687, 0.7034, 0.7688, 0.7724, 0.7458, 0.7418],[0.7501, 0.7079, 0.7111, 0.7232, 0.7275, 0.7111, 0.6334, 0.5667],[0.5412, 0.5296, 0.5473, 0.5008, 0.4651, 0.4333, 0.4333…	0.9428	[0.9729, 0.9806, 0.998, 0.9961, 0.8263, 0.9957, 0.9906, 0.9902, 0.9953, 0.9918, 0.9781, 0.9306, 0.9853, 0.9868, 0.9985, 0.9999, 0.9997, 0.9645, 0.9667, 0.971, 0.8032, 0.8777, 0.9571, 0.9948, 0.9875, 0.9998, 0.9997, 0.2602]	['[0.9662362337112428, 0.9710214734077454, 0.955780267715454, 0.9732078909873962, 0.9735172390937804, 0.9868546724319458, 0.9804808497428894, 0.9763902425765992]', '[0.9693627357482909, 0.9837267398834229, 0.9878857135772704, 0.9865301847457886, 0.9860471487045288, 0.9802331924438475, 0.9765060544013976, 0.9798043966293336, 0.9751656651496888]', '[0.9997155070304872, 0.999352753162384, 0.99899798…	0
TRG_ER_FFAT_2	1	0.8667	[0.8667]	['[0.892, 0.8894, 0.8596, 0.8596, 0.8565, 0.8565, 0.8623, 0.8623, 0.8623]']	0.690889	0.690889	[0.7034, 0.7079, 0.6906, 0.6906, 0.6944, 0.6944, 0.6789, 0.6789, 0.6789]	0.9999	[0.9999]	['[0.9999461174011229, 0.999911904335022, 0.9998014569282532, 0.9998072981834412, 0.9998762607574464, 0.9999881982803344, 0.9999778270721436, 0.9999440908432008, 0.9998227953910828]']	0		5	0.4103	[0.4015, 0.5444, 0.4755, 0.2231, 0.4069]	['[0.3392, 0.4017, 0.4441, 0.433, 0.4619, 0.3667, 0.3667, 0.3983, 0.4017]', '[0.4149, 0.494, 0.5493, 0.5493, 0.5665, 0.5807, 0.6183, 0.5456, 0.5807]', '[0.4766, 0.5577, 0.4582, 0.4685, 0.384, 0.4685, 0.4685, 0.4801, 0.4801, 0.494, 0.4685, 0.5017]', '[0.0676, 0.0543, 0.0463, 0.0851, 0.1643, 0.3019, 0.3286, 0.3182, 0.3704, 0.494]', '[0.2224, 0.2034, 0.247, 0.2783, 0.4087, 0.5493, 0.4801, 0.5017, 0.…	0.483629	0.331611111111111,0.460044444444444,0.449608333333333,0.45123,0.72565	[0.2865, 0.3578, 0.3717, 0.3535, 0.3762, 0.3053, 0.3005, 0.3184, 0.3146],[0.3263, 0.4037, 0.4458, 0.4513, 0.4781, 0.5008, 0.5253, 0.4918, 0.5173],[0.3992, 0.4879, 0.4116, 0.4379, 0.3578, 0.4556, 0.4651, 0.4651, 0.4703, 0.4918, 0.4651, 0.4879],[0.3491, 0.3225, 0.3005, 0.363, 0.4379, 0.5084, 0.5253, 0.5173, 0.5549, 0.6334],[0.6293, 0.6293, 0.6557, 0.6756, 0.7388, 0.8074, 0.7573, 0.7688, 0.7869, 0.8…	0.8762	[0.9886, 0.9857, 0.7193, 0.7479, 0.9396]	['[0.9928269982337952, 0.992171049118042, 0.9916914701461792, 0.9903267025947572, 0.9875789284706116, 0.9781930446624756, 0.9830379486083984, 0.9864434003829956, 0.994897186756134]', '[0.9928802847862244, 0.9932878613471984, 0.9899877905845642, 0.9900580048561096, 0.987592875957489, 0.9769635796546936, 0.9762465357780457, 0.979575216770172, 0.9849035739898682]', '[0.995112121105194, 0.90542590618…	0
TRG_ER_KDEL_1	2	0.4027	[0.5356, 0.2699]	['[0.5992, 0.5419, 0.5211, 0.4801]', '[0.3494, 0.2951, 0.247, 0.1881]']	0.74025	0.8081,0.6724	[0.7573, 0.7912, 0.8283, 0.8556],[0.6174, 0.6474, 0.6906, 0.7342]	0.953	[0.9342, 0.9719]	['[0.891903281211853, 0.8972955346107483, 0.9483943581581116, 0.999159812927246]', '[0.9498309493064879, 0.9576852917671204, 0.9806327223777772, 0.9993603825569152]']	0		11	0.6959	[0.247, 0.8783, 0.9162, 0.9294, 0.8083, 0.8717, 0.7189, 0.4721, 0.6928, 0.6145, 0.5052]	['[0.1643, 0.2094, 0.3392, 0.2752]', '[0.8966, 0.8872, 0.8765, 0.853]', '[0.9329, 0.9249, 0.9126, 0.8942]', '[0.9457, 0.9362, 0.919, 0.9168]', '[0.6531, 0.7755, 0.8894, 0.9151]', '[0.9211, 0.8894, 0.8421, 0.8343]', '[0.7982, 0.7505, 0.6948, 0.6322]', '[0.5211, 0.4801, 0.4685, 0.4186]', '[0.7036, 0.7459, 0.6948, 0.6269]', '[0.6183, 0.5951, 0.5456, 0.6991]', '[0.4292, 0.4087, 0.5254, 0.6576]']	0.917832	0.741375,0.978375,0.999625,0.992075,0.9348,0.98655,0.968625,0.8306,0.966625,0.856675,0.840825	[0.6079, 0.7034, 0.8118, 0.8424],[0.9665, 0.976, 0.9831, 0.9879],[0.9994, 0.9994, 0.9997, 1.0],[0.9867, 0.9922, 0.9922, 0.9972],[0.8595, 0.9257, 0.9697, 0.9843],[0.9831, 0.9836, 0.9856, 0.9939],[0.9604, 0.9653, 0.9713, 0.9775],[0.7688, 0.8118, 0.8595, 0.8823],[0.9491, 0.9697, 0.9731, 0.9746],[0.7951, 0.835, 0.865, 0.9316],[0.7388, 0.7772, 0.892, 0.9553]	0.9398	[0.766, 0.9987, 0.9984, 0.9992, 0.9676, 0.9875, 0.9983, 0.761, 0.9939, 0.9684, 0.8984]	['[0.6132804155349731, 0.6616559624671936, 0.7930000424385071, 0.9960277080535888]', '[0.99852055311203, 0.9975191354751588, 0.9987597465515136, 0.9999817609786988]', '[0.9983686804771424, 0.9966597557067872, 0.9984256029129028, 0.99997079372406]', '[0.9989125728607178, 0.9983811378479004, 0.999464213848114, 0.9999887943267822]', '[0.9357247948646544, 0.9714286327362059, 0.9633736610412598, 0.999…	0
TRG_NLS_Bipartite_1	3	0.7194	[0.9434, 0.9303, 0.2844]	['[0.9634, 0.9634, 0.9519, 0.9503, 0.9519, 0.9503, 0.9473, 0.9415, 0.9346, 0.9346, 0.9329, 0.9415, 0.9415, 0.9433, 0.9433, 0.9433, 0.9473, 0.9433, 0.9329, 0.923, 0.9308]', '[0.9346, 0.9606, 0.9606, 0.9606, 0.9577, 0.9519, 0.9308, 0.9287, 0.9381, 0.9415, 0.923, 0.9249, 0.9269, 0.9081, 0.9106, 0.9081, 0.9106, 0.8991, 0.8991]', '[0.1852, 0.1852, 0.2064, 0.2849, 0.2951, 0.374, 0.2918, 0.2715, 0.346, …	0.597463	0.720880952380952,0.807163157894737,0.26434347826087	[0.754, 0.7501, 0.7317, 0.7418, 0.7458, 0.7418, 0.7317, 0.7147, 0.6944, 0.687, 0.687, 0.7034, 0.6984, 0.7079, 0.7147, 0.7192, 0.7317, 0.7342, 0.7232, 0.7111, 0.7147],[0.8391, 0.865, 0.865, 0.865, 0.8626, 0.8424, 0.8158, 0.82, 0.8311, 0.8311, 0.8001, 0.8036, 0.7951, 0.7501, 0.7501, 0.7501, 0.754, 0.7458, 0.7501],[0.1667, 0.1667, 0.1878, 0.2602, 0.2748, 0.3359, 0.2558, 0.2432, 0.3146, 0.3096, 0.243…	0.7752	[0.9999, 0.9998, 0.326]	['[0.9999029636383056, 0.9999253749847412, 0.9999457597732544, 0.9999293088912964, 0.9999523162841796, 0.9998942613601683, 0.9999678134918212, 0.9999434947967528, 0.9999322891235352, 0.9998836517333984, 0.9999099969863892, 0.999887228012085, 0.9999232292175292, 0.9999877214431764, 0.9999955892562866, 0.9999866485595704, 0.9999785423278807, 0.9999873638153076, 0.9999810457229614, 0.999975800514221…	0		7	0.6949	[0.5644, 0.7696, 0.768, 0.8349, 0.5732, 0.7133, 0.641]	['[0.7843, 0.7799, 0.7672, 0.725, 0.7163, 0.6375, 0.562, 0.4582, 0.4541, 0.4619, 0.4652, 0.4685, 0.5139, 0.4801, 0.4541, 0.433, 0.433]', '[0.6269, 0.7036, 0.6851, 0.6851, 0.7415, 0.725, 0.6851, 0.7369, 0.7718, 0.7881, 0.8162, 0.8655, 0.8343, 0.8375, 0.8462, 0.8375, 0.8125, 0.8013, 0.8125, 0.7799]', '[0.8828, 0.8623, 0.8343, 0.805, 0.7755, 0.7547, 0.6576, 0.6375, 0.6427, 0.6755, 0.7505, 0.7843, 0.…	0.641799	0.718370588235294,0.63501,0.662982352941176,0.761073684210526,0.55955652173913,0.587155555555556,0.568444444444444	[0.7605, 0.7573, 0.7605, 0.7458, 0.7573, 0.7317, 0.7111, 0.6474, 0.6474, 0.6516, 0.665, 0.6715, 0.687, 0.7034, 0.7342, 0.7688, 0.8118],[0.5514, 0.5846, 0.5846, 0.59, 0.6124, 0.6079, 0.5802, 0.6079, 0.6334, 0.6442, 0.6516, 0.6827, 0.6604, 0.6604, 0.6715, 0.6789, 0.6715, 0.6789, 0.6827, 0.665],[0.7573, 0.7501, 0.7232, 0.6984, 0.6827, 0.6756, 0.6412, 0.6124, 0.6442, 0.6293, 0.6412, 0.6557, 0.6756, 0…	0.9526	[0.9693, 0.9996, 0.9998, 0.9914, 0.9757, 0.9921, 0.7404]	['[0.9886849522590636, 0.9845218062400818, 0.9733517169952391, 0.9734617471694946, 0.9812342524528505, 0.9536929726600648, 0.958351731300354, 0.9384710788726808, 0.9750182032585144, 0.956864297389984, 0.9587708115577698, 0.970757782459259, 0.9824649691581726, 0.9740472435951232, 0.9671868681907654, 0.9656179547309875, 0.976288914680481]', '[0.999383807182312, 0.9993096590042114, 0.999664187431335…	0
TRG_NLS_MonoCore_2	1	0.5786	[0.5786]	['[0.5419, 0.4582, 0.5098, 0.5992, 0.6375, 0.725]']	0.50945	0.50945	[0.4879, 0.4282, 0.4749, 0.5253, 0.5412, 0.5992]	0.9824	[0.9824]	['[0.9697387814521791, 0.9778907299041748, 0.9946849346160888, 0.9908157587051392, 0.9832653999328612, 0.977807641029358]']	0		8	0.7016	[0.6499, 0.7448, 0.7444, 0.742, 0.7823, 0.7428, 0.4967, 0.7102]	['[0.5055, 0.5951, 0.6851, 0.6851, 0.6531, 0.7755]', '[0.7415, 0.7415, 0.7415, 0.7595, 0.7595, 0.725]', '[0.6043, 0.712, 0.8162, 0.8125, 0.805, 0.7163]', '[0.712, 0.8162, 0.8125, 0.805, 0.7163, 0.5901]', '[0.7415, 0.7629, 0.7629, 0.8013, 0.8125, 0.8125]', '[0.8085, 0.7209, 0.7036, 0.7163, 0.6991, 0.8085]', '[0.5493, 0.4766, 0.5098, 0.5098, 0.5017, 0.433]', '[0.6712, 0.662, 0.7289, 0.7289, 0.7331,…	0.614673	0.582533333333333,0.625683333333333,0.600633333333333,0.607366666666667,0.697166666666667,0.743616666666667,0.382133333333333,0.67825	[0.5126, 0.5583, 0.6035, 0.5846, 0.5846, 0.6516],[0.6412, 0.6334, 0.6293, 0.6255, 0.6255, 0.5992],[0.4825, 0.5623, 0.665, 0.6474, 0.6474, 0.5992],[0.5623, 0.665, 0.6474, 0.6474, 0.5992, 0.5229],[0.6944, 0.6715, 0.6789, 0.7111, 0.7079, 0.7192],[0.7724, 0.7317, 0.7232, 0.7388, 0.7232, 0.7724],[0.4513, 0.3992, 0.3847, 0.3668, 0.3762, 0.3146],[0.6516, 0.6557, 0.6827, 0.6827, 0.6984, 0.6984]	0.841	[0.9998, 0.8401, 0.9965, 0.9967, 1.0, 0.9999, 0.0014, 0.8934]	['[0.999460518360138, 0.9996380805969238, 0.9998080134391784, 0.9999208450317384, 0.9999477863311768, 0.9999173879623412]', '[0.8804383277893066, 0.857853353023529, 0.8659344911575317, 0.8327293395996094, 0.7754711508750916, 0.8280589580535889]', '[0.9944830536842346, 0.9949753284454346, 0.9964455962181092, 0.9980444908142091, 0.9973536729812622, 0.9974701404571532]', '[0.9949753284454346, 0.9964…	0
TRG_NLS_MonoExtC_3	6	0.6421	[0.6584, 0.813, 0.8524, 0.6732, 0.5505, 0.3052]	['[0.5992, 0.6661, 0.6851, 0.6755, 0.6712, 0.6531]', '[0.6948, 0.712, 0.8313, 0.8565, 0.8623, 0.9211]', '[0.853, 0.853, 0.8713, 0.8655, 0.8375, 0.8375, 0.8493]', '[0.6712, 0.6531, 0.6661, 0.725, 0.662, 0.662]', '[0.5951, 0.5901, 0.5854, 0.4901, 0.5211, 0.5211]', '[0.3117, 0.2783, 0.2645, 0.3426, 0.3426, 0.3426, 0.2541]']	0.571933	0.5305,0.70835,0.717614285714286,0.582783333333333,0.664366666666667,0.227985714285714	[0.4879, 0.5173, 0.5331, 0.5412, 0.5412, 0.5623],[0.6334, 0.6474, 0.7147, 0.7317, 0.7317, 0.7912],[0.7147, 0.7147, 0.7317, 0.7232, 0.7079, 0.7079, 0.7232],[0.5846, 0.5762, 0.5762, 0.6124, 0.5711, 0.5762],[0.6944, 0.6756, 0.6944, 0.6334, 0.6442, 0.6442],[0.2255, 0.1921, 0.1805, 0.2657, 0.2657, 0.2786, 0.1878]	0.8995	[0.9436, 0.992, 0.9988, 0.9997, 0.9983, 0.4648]	['[0.8963385224342346, 0.9164386987686156, 0.9422264099121094, 0.9570727944374084, 0.9681121110916138, 0.9811257123947144]', '[0.9930239915847778, 0.9905053973197936, 0.985585868358612, 0.9894111752510072, 0.9947878122329712, 0.998703956604004]', '[0.9994526505470276, 0.9997047781944276, 0.9995965361595154, 0.9988366961479188, 0.99846613407135, 0.9980752468109132, 0.99714595079422]', '[0.99931108…	0		10	0.659	[0.6499, 0.7444, 0.742, 0.6966, 0.7359, 0.4992, 0.5428, 0.5887, 0.8368, 0.554]	['[0.5055, 0.5951, 0.6851, 0.6851, 0.6531, 0.7755]', '[0.6043, 0.712, 0.8162, 0.8125, 0.805, 0.7163]', '[0.712, 0.8162, 0.8125, 0.805, 0.7163, 0.5901]', '[0.7799, 0.7163, 0.7415, 0.7415, 0.6427, 0.5577]', '[0.7672, 0.8085, 0.7209, 0.7036, 0.7163, 0.6991]', '[0.5493, 0.4766, 0.5098, 0.5098, 0.5017, 0.433, 0.5139]', '[0.6851, 0.5758, 0.5382, 0.5493, 0.4766, 0.4766, 0.4979]', '[0.5382, 0.6427, 0.613…	0.580766	0.582533333333333,0.600633333333333,0.607366666666667,0.59025,0.738516666666667,0.381914285714286,0.519328571428571,0.56475,0.6888,0.533571428571429	[0.5126, 0.5583, 0.6035, 0.5846, 0.5846, 0.6516],[0.4825, 0.5623, 0.665, 0.6474, 0.6474, 0.5992],[0.5623, 0.665, 0.6474, 0.6474, 0.5992, 0.5229],[0.6442, 0.6035, 0.6174, 0.6124, 0.5514, 0.5126],[0.7418, 0.7724, 0.7317, 0.7232, 0.7388, 0.7232],[0.4513, 0.3992, 0.3847, 0.3668, 0.3762, 0.3146, 0.3806],[0.5846, 0.5331, 0.5229, 0.5374, 0.4967, 0.4825, 0.4781],[0.5229, 0.5802, 0.5623, 0.5667, 0.5762, 0…	0.8631	[0.9998, 0.9965, 0.9967, 0.9672, 0.9999, 0.0013, 0.9992, 0.9146, 0.9999, 0.7557]	['[0.999460518360138, 0.9996380805969238, 0.9998080134391784, 0.9999208450317384, 0.9999477863311768, 0.9999173879623412]', '[0.9944830536842346, 0.9949753284454346, 0.9964455962181092, 0.9980444908142091, 0.9973536729812622, 0.9974701404571532]', '[0.9949753284454346, 0.9964455962181092, 0.9980444908142091, 0.9973536729812622, 0.9974701404571532, 0.9959534406661988]', '[0.9945726990699768, 0.982…	0
TRG_NLS_MonoExtN_4	2	0.5328	[0.4835, 0.5821]	['[0.4292, 0.5176, 0.5055, 0.4901, 0.4725, 0.4864]', '[0.6322, 0.5055, 0.5707, 0.6227, 0.6043, 0.6136, 0.5254]']	0.58919	0.586266666666667,0.592114285714286	[0.442, 0.5374, 0.5667, 0.6174, 0.6557, 0.6984],[0.5941, 0.5331, 0.6124, 0.6174, 0.5992, 0.6124, 0.5762]	0.8577	[0.7189, 0.9964]	['[0.5627307891845703, 0.6093292832374573, 0.7186849117279053, 0.7569414377212524, 0.8019734025001526, 0.8638740777969359]', '[0.998388409614563, 0.9976457953453064, 0.9982991814613342, 0.9975128173828124, 0.995880365371704, 0.9933086633682252, 0.9934484362602234]']	0		17	0.67	[0.6767, 0.7052, 0.7194, 0.7352, 0.8322, 0.3227, 0.6466, 0.7428, 0.5037, 0.5929, 0.595, 0.9099, 0.7345, 0.6402, 0.8768, 0.4757, 0.6803]	['[0.5055, 0.5951, 0.6851, 0.6851, 0.6531, 0.7755, 0.8375]', '[0.5951, 0.6851, 0.6851, 0.6531, 0.7755, 0.8375]', '[0.6991, 0.6043, 0.712, 0.8162, 0.8125, 0.805, 0.7163, 0.5901]', '[0.8162, 0.8125, 0.805, 0.7163, 0.5901, 0.6712]', '[0.7672, 0.8162, 0.8198, 0.8828, 0.8198, 0.8872]', '[0.3149, 0.2884, 0.3667, 0.3494, 0.3019, 0.3149]', '[0.7163, 0.7415, 0.7415, 0.6427, 0.5577, 0.4801]', '[0.8085, 0.7…	0.601391	0.599085714285714,0.6135,0.58425,0.612666666666667,0.638833333333333,0.049,0.55955,0.743616666666667,0.391228571428571,0.5421125,0.57205,0.8521,0.893642857142857,0.6742,0.833542857142857,0.474328571428571,0.589942857142857	[0.5126, 0.5583, 0.6035, 0.5846, 0.5846, 0.6516, 0.6984],[0.5583, 0.6035, 0.5846, 0.5846, 0.6516, 0.6984],[0.5473, 0.4825, 0.5623, 0.665, 0.6474, 0.6474, 0.5992, 0.5229],[0.665, 0.6474, 0.6474, 0.5992, 0.5229, 0.5941],[0.5711, 0.6293, 0.6374, 0.687, 0.6255, 0.6827],[0.035, 0.0286, 0.0514, 0.0587, 0.0526, 0.0677],[0.6035, 0.6174, 0.6124, 0.5514, 0.5126, 0.46],[0.7724, 0.7317, 0.7232, 0.7388, 0.723…	0.9283	[0.9998, 0.9999, 0.9962, 0.9971, 0.9995, 0.9926, 0.9507, 0.9999, 0.0014, 0.9993, 0.9304, 0.9974, 0.9188, 0.9994, 1.0, 0.9997, 0.9997]	['[0.999460518360138, 0.9996380805969238, 0.9998080134391784, 0.9999208450317384, 0.9999477863311768, 0.9999173879623412, 0.99993097782135]', '[0.9996380805969238, 0.9998080134391784, 0.9999208450317384, 0.9999477863311768, 0.9999173879623412, 0.99993097782135]', '[0.9945480227470398, 0.9944830536842346, 0.9949753284454346, 0.9964455962181092, 0.9980444908142091, 0.9973536729812622, 0.99747014045…	0

## Sheet: shared_bacteria_viruses
	bacteria												virus
		Long_MIDS			Short_MIDS			MCCS						Long_MIDS			Short_MIDS			MCCS
ELMIdentifier	Instances_count_bacteria	Long_MIDS_mean_bacteria	Long_MIDS_bacteria	All_IUPRED_individual_data_bacteria	Short_MIDS_mean_bacteria	Short_MIDS_bacteria	All_IUPRED_individual_data_bacteria	MCCS_mean_bacteria	MCCS_bacteria	All_individual_coil_conf_bacteria			Instances_count_virus	Long_MIDS_mean_virus	Long_MIDS_virus	All_IUPRED_individual_data_virus	Short_MIDS_mean_virus	Short_MIDS_virus	All_IUPRED_individual_data_virus	MCCS_mean_virus	MCCS_virus	All_individual_coil_conf_virus
LIG_14-3-3_CanoR_1	3	0.495992	0.44285,0.527166666666667,0.51796	[0.4051, 0.4186, 0.3948, 0.4087, 0.4087, 0.4541, 0.4582, 0.4685, 0.4864, 0.5254],[0.5254, 0.4864, 0.5254, 0.5296, 0.562, 0.5342],[0.4801, 0.5758, 0.4831, 0.5254, 0.5254]	0.399438	0.25943,0.461883333333333,0.477	[0.2255, 0.2432, 0.2167, 0.2255, 0.2292, 0.27, 0.2748, 0.282, 0.2963, 0.3311],[0.4703, 0.4282, 0.46, 0.4703, 0.4825, 0.46],[0.46, 0.5253, 0.4513, 0.4781, 0.4703]	0.862168	0.991160666942596,0.790226524074872,0.8051154255867	[0.9875245094299316, 0.9871331453323364, 0.984466314315796, 0.9869850277900696, 0.9919690489768982, 0.996500849723816, 0.9967544674873352, 0.9968230724334716, 0.9961193799972534, 0.9873308539390564],[0.925334334373474, 0.9422509670257568, 0.9516873359680176, 0.9314003586769104, 0.5865259766578674, 0.4041601717472076],[0.7740997076034546, 0.8633982539176941, 0.8372929096221924, 0.8131738305091858,…	0		1	0.424767	0.424767	[0.3392, 0.4256, 0.5211, 0.4292, 0.4149, 0.4186]	0.400983	0.400983	[0.3491, 0.4116, 0.4781, 0.3939, 0.3885, 0.3847]	0.769102	0.769102	[0.525827169, 0.631160975, 0.709690392, 0.832749009, 0.942620516, 0.972561657]	0
LIG_Integrin_RGD_1	4	0.342875	0.577833333333333,0.0547333333333333,0.569266666666667,0.169666666666667	[0.5254, 0.5992, 0.6089],[0.038, 0.0719, 0.0543],[0.6482, 0.5254, 0.5342],[0.2364, 0.1759, 0.0967]	0.30025	0.4849,0.0251666666666667,0.563433333333333,0.1275	[0.442, 0.5043, 0.5084],[0.0167, 0.0336, 0.0252],[0.6079, 0.5412, 0.5412],[0.1732, 0.1322, 0.0771]	0.647251	0.794158180554708,0.178581558167934,0.833683391412099,0.782579263051351	[0.6515318155288696, 0.8414833545684814, 0.8894593715667725],[0.1120611205697059, 0.1693623661994934, 0.2543211877346039],[0.7001310586929321, 0.9639145135879515, 0.8370046019554138],[0.8818781971931458, 0.8356595635414124, 0.6302000284194946]	0		4	0.531275	0.650166666666667,0.6188,0.352133333333333,0.504	[0.6661, 0.6089, 0.6755],[0.6043, 0.5901, 0.662],[0.346, 0.3087, 0.4017],[0.4979, 0.5665, 0.4476]	0.491917	0.634666666666667,0.667433333333333,0.215466666666667,0.4501	[0.6474, 0.6124, 0.6442],[0.6124, 0.6557, 0.7342],[0.2167, 0.1766, 0.2531],[0.4379, 0.5008, 0.4116]	0.89974	0.989036778666667,0.767567555333333,0.902584314666667,0.939769427	[0.996436954, 0.983521104, 0.987152278],[0.685429037, 0.810276926, 0.806996703],[0.926727951, 0.889969826, 0.891055167],[0.925768614, 0.953033566, 0.940506101]	0
LIG_Integrin_RGD_TGFB_3	1	0.0732571	0.0732571	[0.038, 0.0719, 0.0543, 0.1028, 0.1184, 0.078, 0.0494]	0.0303	0.0303	[0.0167, 0.0336, 0.0252, 0.0425, 0.0502, 0.0279, 0.016]	0.108462	0.108462	[0.1120611205697059, 0.1693623661994934, 0.2543211877346039, 0.0706388503313064, 0.0424010418355464, 0.0528113879263401, 0.0576368011534214]	0		1	0.402371	0.402371	[0.391, 0.3599, 0.4541, 0.4619, 0.374, 0.3983, 0.3774]	0.281057	0.281057	[0.2865, 0.2483, 0.3263, 0.3263, 0.2483, 0.2786, 0.2531]	0.606997	0.606997	[0.903409719, 0.854802549, 0.864123285, 0.518359542, 0.416079998, 0.312714696, 0.379490942]	0
LIG_LIR_Gen_1	3	0.342538	0.384922222222222,0.491022222222222,0.15167	[0.4369, 0.4256, 0.4369, 0.4507, 0.3599, 0.3599, 0.3053, 0.3019, 0.3872],[0.4541, 0.4725, 0.5533, 0.5577, 0.5342, 0.5342, 0.4369, 0.4507, 0.4256],[0.0967, 0.0817, 0.0817, 0.1501, 0.1611, 0.1759, 0.1702, 0.1611, 0.1702, 0.268]	0.427282	0.486666666666667,0.6141,0.18108	[0.4781, 0.4781, 0.4967, 0.5084, 0.4781, 0.4781, 0.46, 0.4651, 0.5374],[0.5762, 0.59, 0.6557, 0.665, 0.6474, 0.6516, 0.5802, 0.5941, 0.5667],[0.1178, 0.0991, 0.0935, 0.1732, 0.1958, 0.2167, 0.1958, 0.1921, 0.2122, 0.3146]	0.77439	0.950093726317088,0.956713709566328,0.416363269090653	[0.953559398651123, 0.9408498406410216, 0.9365920424461364, 0.931469738483429, 0.9498639702796936, 0.9557160139083862, 0.9633150100708008, 0.9617749452590942, 0.9577025771141052],[0.930875599384308, 0.9398114681243896, 0.937888205051422, 0.9311122298240662, 0.9450868368148804, 0.9842306971549988, 0.9833402037620544, 0.984199285507202, 0.9738788604736328],[0.2639749646186828, 0.363306313753128, 0.…	0		1	0.207311	0.207311	[0.3117, 0.2951, 0.2503, 0.2094, 0.1702, 0.1424, 0.1449, 0.1969, 0.1449]	0.751544	0.751544	[0.6174, 0.6604, 0.687, 0.7079, 0.7317, 0.7605, 0.8158, 0.8823, 0.9009]	0.892829	0.892829	[0.918133378, 0.977155328, 0.86461097, 0.819025695, 0.822396934, 0.832885027, 0.901043832, 0.923243225, 0.976962805]	0
LIG_PDZ_Class_1	4	0.283717	0.0780666666666667,0.380833333333333,0.338933333333333,0.337033333333333	[0.0888, 0.1275, 0.0967, 0.0719, 0.0494, 0.0341],[0.3529, 0.3599, 0.4409, 0.4186, 0.3667, 0.346],[0.3948, 0.3286, 0.3019, 0.247, 0.3494, 0.4119],[0.3249, 0.3286, 0.4017, 0.3704, 0.3286, 0.268]	0.680708	0.6141,0.690316666666667,0.78035,0.638066666666667	[0.4556, 0.5711, 0.6124, 0.6474, 0.6789, 0.7192],[0.5229, 0.59, 0.6984, 0.7418, 0.7688, 0.82],[0.6944, 0.7111, 0.7418, 0.7724, 0.8521, 0.9103],[0.4651, 0.5331, 0.6516, 0.6906, 0.7275, 0.7605]	0.631613	0.377937618643045,0.861760983864466,0.573198934396108,0.713553965091705	[0.0073291612789034, 0.0150296362116932, 0.0847618877887725, 0.4507009088993072, 0.7124619483947754, 0.9973421692848206],[0.667904794216156, 0.7856802940368652, 0.857783317565918, 0.9091790914535522, 0.9504034519195556, 0.999614953994751],[0.2965928614139557, 0.4631463587284088, 0.5172630548477173, 0.5587080717086792, 0.6045072674751282, 0.9989759922027588],[0.3725881576538086, 0.5297850966453552…	0		11	0.342276	0.34295,0.0102,0.0395833333333333,0.65675,0.17365,0.168283333333333,0.677833333333333,0.19665,0.620116666666667,0.514083333333333,0.364933333333333	[0.4051, 0.3807, 0.3529, 0.3321, 0.3117, 0.2752],[0.0093, 0.0113, 0.0157, 0.0099, 0.007, 0.008],[0.0405, 0.0568, 0.0341, 0.0198, 0.032, 0.0543],[0.6991, 0.6712, 0.6576, 0.6482, 0.6375, 0.6269],[0.1092, 0.1184, 0.1731, 0.1399, 0.2164, 0.2849],[0.069, 0.1048, 0.1611, 0.1298, 0.2164, 0.3286],[0.6806, 0.6576, 0.6227, 0.7672, 0.712, 0.6269],[0.0327, 0.1092, 0.107, 0.0851, 0.2752, 0.5707],[0.6482, 0.61…	0.724071	0.798333333333333,0.2796,0.38585,0.905433333333333,0.661866666666667,0.640366666666667,0.961383333333333,0.78345,0.871566666666667,0.8685,0.808433333333333	[0.7034, 0.7418, 0.7772, 0.82, 0.8556, 0.892],[0.0643, 0.1495, 0.2865, 0.3225, 0.363, 0.4918],[0.1635, 0.282, 0.3263, 0.3762, 0.5229, 0.6442],[0.8521, 0.8746, 0.904, 0.918, 0.9348, 0.9491],[0.4703, 0.5296, 0.6293, 0.6756, 0.7951, 0.8713],[0.3992, 0.5043, 0.6174, 0.665, 0.7817, 0.8746],[0.9235, 0.9369, 0.9534, 0.981, 0.9856, 0.9879],[0.5514, 0.7275, 0.7605, 0.7951, 0.9009, 0.9653],[0.7912, 0.8242,…	0.892206	0.998657196833333,0.960764398166667,0.797895948333333,0.998946388666667,0.904508153666667,0.91871803,0.841095676,0.882340898333333,0.54566892,0.9871727625,0.978498866166667	[0.997168005, 0.998304725, 0.998591363, 0.998763084, 0.999123633, 0.999992371],[0.862483382, 0.93985796, 0.982056975, 0.988126159, 0.992077291, 0.999984622],[0.627069831, 0.734187663, 0.723353744, 0.833614886, 0.869933963, 0.999215603],[0.999196589, 0.998758793, 0.998357475, 0.998577237, 0.998799324, 0.999988914],[0.81234777, 0.847644329, 0.885977328, 0.920403004, 0.960959911, 0.99971658],[0.8302…	0
LIG_SH2_NCK_1	1	0.64464	0.64464	[0.6576, 0.6851, 0.5951, 0.6427, 0.6427]	0.4957	0.4957	[0.5043, 0.5126, 0.46, 0.5008, 0.5008]	0.938576	0.938576	[0.9054280519485474, 0.9156703352928162, 0.9499450922012328, 0.9530655145645142, 0.9687733054161072]	0		1	0.3863	0.3863	[0.3286, 0.3286, 0.391, 0.4292, 0.4541]	0.29348	0.29348	[0.2385, 0.2432, 0.2963, 0.3359, 0.3535]	0.403625	0.403625	[0.198566183, 0.306799293, 0.456432223, 0.454021573, 0.602306306]	0
LIG_SH2_SRC	1	0.645125	0.645125	[0.6576, 0.6851, 0.5951, 0.6427]	0.494425	0.494425	[0.5043, 0.5126, 0.46, 0.5008]	0.931027	0.931027	[0.9054280519485474, 0.9156703352928162, 0.9499450922012328, 0.9530655145645142]	0		1	0.432025	0.432025	[0.4292, 0.4256, 0.4292, 0.4441]	0.5201	0.5201	[0.5173, 0.5229, 0.5173, 0.5229]	0.888739	0.888739	[0.930477381, 0.878612638, 0.833330989, 0.912534833]	0
LIG_SH3_3	8	0.885441	0.851871428571429,0.899528571428571,0.832571428571429,0.870942857142857,0.9013,0.931057142857143,0.906214285714286,0.890042857142857	[0.8596, 0.8741, 0.7951, 0.8343, 0.8462, 0.8596, 0.8942],[0.8596, 0.8942, 0.9057, 0.9013, 0.9057, 0.9151, 0.9151],[0.8565, 0.8596, 0.7799, 0.8125, 0.8279, 0.8235, 0.8681],[0.8235, 0.8681, 0.8828, 0.8713, 0.8765, 0.8872, 0.8872],[0.9151, 0.9151, 0.8623, 0.8853, 0.8966, 0.9039, 0.9308],[0.9039, 0.9308, 0.9381, 0.9287, 0.9329, 0.9415, 0.9415],[0.9211, 0.923, 0.8713, 0.8942, 0.9039, 0.9013, 0.9287],[…	0.694041	0.695628571428571,0.738757142857143,0.621685714285714,0.666128571428571,0.7063,0.7508,0.697771428571429,0.675257142857143	[0.7079, 0.7147, 0.6516, 0.687, 0.687, 0.687, 0.7342],[0.687, 0.7342, 0.7501, 0.7458, 0.7501, 0.754, 0.7501],[0.6412, 0.6412, 0.5667, 0.6079, 0.6124, 0.6174, 0.665],[0.6174, 0.665, 0.6789, 0.6715, 0.6756, 0.6789, 0.6756],[0.7232, 0.7232, 0.6604, 0.6944, 0.6944, 0.6984, 0.7501],[0.6984, 0.7501, 0.7644, 0.7573, 0.7605, 0.7644, 0.7605],[0.7147, 0.7147, 0.6516, 0.687, 0.687, 0.6906, 0.7388],[0.6474, …	0.997886	0.998212601457323,0.998363869530814,0.998890135969434,0.998992536749159,0.999256261757442,0.99949380329677,0.999624899455479,0.990254853452955	[0.9996250867843628, 0.9977466464042664, 0.9987492561340332, 0.9993682503700256, 0.9989036321640016, 0.9965717792510986, 0.9965235590934752],[0.9965717792510986, 0.9965235590934752, 0.9970856308937072, 0.9998879432678224, 0.9998830556869508, 0.9998146891593932, 0.9987804293632508],[0.9998077750205994, 0.9984657764434814, 0.9985565543174744, 0.9993294477462769, 0.9990891218185424, 0.99811077117919…	0		5	0.575669	0.3821,0.526771428571429,0.520471428571429,0.709971428571429,0.739028571428571	[0.4051, 0.4149, 0.4087, 0.3321, 0.3286, 0.3667, 0.4186],[0.712, 0.6227, 0.5176, 0.5211, 0.4149, 0.4409, 0.4582],[0.494, 0.4979, 0.5854, 0.5577, 0.5342, 0.494, 0.4801],[0.7331, 0.7505, 0.6427, 0.7369, 0.708, 0.6906, 0.708],[0.7369, 0.708, 0.6906, 0.708, 0.7951, 0.7799, 0.7547]	0.584943	0.245057142857143,0.591485714285714,0.673985714285714,0.688128571428571,0.726057142857143	[0.2748, 0.2865, 0.2786, 0.1958, 0.1844, 0.2167, 0.2786],[0.7034, 0.6516, 0.5846, 0.59, 0.5229, 0.5296, 0.5583],[0.5941, 0.59, 0.6516, 0.6789, 0.7111, 0.7317, 0.7605],[0.687, 0.6944, 0.6516, 0.6984, 0.6906, 0.687, 0.7079],[0.6984, 0.6906, 0.687, 0.7079, 0.7724, 0.7688, 0.7573]	0.964422	0.849259742571429,0.995407326,0.985734939714286,0.996072283571429,0.995635262428572	[0.484462857, 0.746270418, 0.894876957, 0.929716825, 0.926814854, 0.973740399, 0.988935888],[0.991151273, 0.990160286, 0.993947864, 0.998148561, 0.998061359, 0.996545494, 0.999836445],[0.998212457, 0.993992627, 0.98741895, 0.9870314, 0.989518702, 0.986666024, 0.957304418],[0.994774699, 0.996111333, 0.997371554, 0.998791158, 0.990905106, 0.994977057, 0.999575078],[0.998791158, 0.990905106, 0.99497…	0
MOD_CAAXbox	8	0.251647	0.385275,0.5358,0.350725,0.1611,0.17305,0.130075,0.250525,0.026625	[0.4476, 0.4292, 0.3494, 0.3149],[0.5807, 0.5419, 0.5342, 0.4864],[0.3807, 0.3356, 0.2849, 0.4017],[0.1528, 0.1298, 0.2064, 0.1554],[0.1759, 0.1759, 0.1275, 0.2129],[0.1583, 0.1671, 0.1184, 0.0765],[0.2164, 0.1791, 0.3182, 0.2884],[0.0281, 0.038, 0.0244, 0.016]	0.741225	0.895375,0.893975,0.844125,0.703125,0.7573,0.619875,0.769675,0.44635	[0.8626, 0.8945, 0.9009, 0.9235],[0.8521, 0.8781, 0.9141, 0.9316],[0.7869, 0.82, 0.8488, 0.9208],[0.5992, 0.6557, 0.754, 0.8036],[0.6681, 0.7317, 0.7644, 0.865],[0.5412, 0.6035, 0.6442, 0.6906],[0.6715, 0.7111, 0.8311, 0.865],[0.3225, 0.4458, 0.4918, 0.5253]	0.86529	0.987429723143578,0.96677353978157,0.958889484405518,0.910662278532982,0.901138350367546,0.883100032806397,0.350813142955303,0.963516712188721	[0.9836920499801636, 0.9787744283676147, 0.9872904419898988, 0.9999619722366332],[0.9506216049194336, 0.9472561478614808, 0.9695176482200624, 0.9996987581253052],[0.9129939079284668, 0.9475932121276855, 0.9751513600349426, 0.9998194575309752],[0.8150838017463684, 0.8980603814125061, 0.9299705624580384, 0.9995343685150146],[0.8299647569656372, 0.855401873588562, 0.9193586707115172, 0.9998281002044…	0		1	0.09935	0.09935	[0.1528, 0.1092, 0.0799, 0.0555]	0.5879	0.5879	[0.5296, 0.5667, 0.6079, 0.6474]	0.779267	0.779267	[0.70551604, 0.6408723, 0.77160877, 0.999072075]	0
MOD_NMyristoyl	2	0.419229	0.385042857142857,0.453414285714286	[0.3631, 0.2884, 0.3117, 0.3872, 0.4256, 0.4541, 0.4652],[0.5419, 0.5707, 0.4652, 0.384, 0.4087, 0.433, 0.3704]	0.778871	0.7763,0.781442857142857	[0.8984, 0.835, 0.7951, 0.7772, 0.7458, 0.7111, 0.6715],[0.9299, 0.9068, 0.8424, 0.7605, 0.7275, 0.6906, 0.6124]	0.998537	0.999632333006178,0.997441240719387	[0.9999862909317015, 0.9999278783798218, 0.9996728897094728, 0.9994827508926392, 0.9995647072792052, 0.9993957281112672, 0.9993960857391356],[0.9999808073043824, 0.999881625175476, 0.9977660179138184, 0.9937453269958496, 0.9959105253219604, 0.9968844056129456, 0.9979199767112732]	0		11	0.546043	0.464157142857143,0.380585714285714,0.345742857142857,0.186,0.6752,0.326814285714286,0.402485714285714,0.912814285714286,0.895671428571429,0.6022,0.8148	[0.5342, 0.5456, 0.4256, 0.3872, 0.4292, 0.4409, 0.4864],[0.3566, 0.2399, 0.3149, 0.3599, 0.4186, 0.4725, 0.5017],[0.3599, 0.4017, 0.3149, 0.3566, 0.384, 0.2849, 0.3182],[0.3807, 0.2224, 0.1583, 0.1914, 0.1399, 0.0909, 0.1184],[0.7799, 0.8085, 0.662, 0.5296, 0.6089, 0.662, 0.6755],[0.268, 0.3215, 0.3599, 0.2783, 0.3053, 0.3599, 0.3948],[0.346, 0.3983, 0.3392, 0.3807, 0.4119, 0.4582, 0.4831],[0.89…	0.815087	0.757828571428571,0.793957142857143,0.723042857142857,0.636828571428571,0.819771428571429,0.731114285714286,0.738942857142857,0.954142857142857,0.976428571428571,0.893357142857143,0.940542857142857	[0.918, 0.8886, 0.7951, 0.7317, 0.6906, 0.6474, 0.6334],[0.9162, 0.8311, 0.8158, 0.7772, 0.7605, 0.7458, 0.7111],[0.9103, 0.8677, 0.7688, 0.7275, 0.6906, 0.5711, 0.5253],[0.9103, 0.8074, 0.7079, 0.6681, 0.5549, 0.4245, 0.3847],[0.9491, 0.9299, 0.8677, 0.7869, 0.7724, 0.7418, 0.6906],[0.8677, 0.835, 0.7951, 0.6984, 0.665, 0.6442, 0.6124],[0.8746, 0.8457, 0.7605, 0.7232, 0.6827, 0.6604, 0.6255],[0.…	0.948561	0.993565218714286,0.980940018571429,0.909843189428572,0.892861213,0.934059722,0.871368352714286,0.964406813857143,0.999126800285714,0.999945708571428,0.888382017857143,0.999666699285714	[0.999953508, 0.999557436, 0.997481287, 0.994234383, 0.991658866, 0.990886688, 0.981184363],[0.999785602, 0.997264624, 0.986104429, 0.969941378, 0.976490855, 0.964015663, 0.972977579],[0.999699712, 0.99449265, 0.954636335, 0.935422003, 0.886809349, 0.877283514, 0.720558763],[0.999705136, 0.997693598, 0.989667535, 0.979726255, 0.95659858, 0.907510936, 0.419126451],[0.999078512, 0.993224144, 0.9555…	0
MOD_SUMO_for_1	1	0.3814	0.3814	[0.391, 0.384, 0.422, 0.3286]	0.32895	0.32895	[0.3311, 0.3359, 0.3668, 0.282]	0.126166	0.126166	[0.037149466574192, 0.079256884753704, 0.1142922863364219, 0.2739664316177368]	0		1	0.8492	0.8492	[0.8741, 0.8493, 0.8313, 0.8421]	0.793575	0.793575	[0.8158, 0.7951, 0.7817, 0.7817]	0.999035	0.999035	[0.998988092, 0.998822272, 0.998968005, 0.999362171]	0
TRG_ER_FFAT_2	1	0.866722	0.866722	[0.892, 0.8894, 0.8596, 0.8596, 0.8565, 0.8565, 0.8623, 0.8623, 0.8623]	0.690889	0.690889	[0.7034, 0.7079, 0.6906, 0.6906, 0.6944, 0.6944, 0.6789, 0.6789, 0.6789]	0.999897	0.999897	[0.999946117401123, 0.999911904335022, 0.9998014569282532, 0.9998072981834412, 0.9998762607574464, 0.9999881982803344, 0.9999778270721436, 0.9999440908432008, 0.9998227953910828]	0		1	0.846278	0.846278	[0.8792, 0.8343, 0.8565, 0.853, 0.9013, 0.8872, 0.8313, 0.7982, 0.7755]	0.713533	0.713533	[0.7458, 0.7079, 0.7275, 0.7275, 0.7605, 0.7458, 0.6944, 0.665, 0.6474]	0.972929	0.972929	[0.957818806, 0.967262685, 0.974907041, 0.94681567, 0.973327875, 0.993156374, 0.997559786, 0.990523875, 0.954992771]	0
TRG_NLS_Bipartite_1	3	0.719362	0.943442857142857,0.930289473684211,0.284352173913043	[0.9634, 0.9634, 0.9519, 0.9503, 0.9519, 0.9503, 0.9473, 0.9415, 0.9346, 0.9346, 0.9329, 0.9415, 0.9415, 0.9433, 0.9433, 0.9433, 0.9473, 0.9433, 0.9329, 0.923, 0.9308],[0.9346, 0.9606, 0.9606, 0.9606, 0.9577, 0.9519, 0.9308, 0.9287, 0.9381, 0.9415, 0.923, 0.9249, 0.9269, 0.9081, 0.9106, 0.9081, 0.9106, 0.8991, 0.8991],[0.1852, 0.1852, 0.2064, 0.2849, 0.2951, 0.374, 0.2918, 0.2715, 0.346, 0.3249, …	0.597463	0.720880952380952,0.807163157894737,0.26434347826087	[0.754, 0.7501, 0.7317, 0.7418, 0.7458, 0.7418, 0.7317, 0.7147, 0.6944, 0.687, 0.687, 0.7034, 0.6984, 0.7079, 0.7147, 0.7192, 0.7317, 0.7342, 0.7232, 0.7111, 0.7147],[0.8391, 0.865, 0.865, 0.865, 0.8626, 0.8424, 0.8158, 0.82, 0.8311, 0.8311, 0.8001, 0.8036, 0.7951, 0.7501, 0.7501, 0.7501, 0.754, 0.7458, 0.7501],[0.1667, 0.1667, 0.1878, 0.2602, 0.2748, 0.3359, 0.2558, 0.2432, 0.3146, 0.3096, 0.243…	0.775249	0.999945186433338,0.999849862173984,0.325950465448525	[0.9999029636383056, 0.9999253749847412, 0.9999457597732544, 0.9999293088912964, 0.9999523162841796, 0.9998942613601683, 0.9999678134918212, 0.9999434947967528, 0.9999322891235352, 0.9998836517333984, 0.9999099969863892, 0.999887228012085, 0.9999232292175292, 0.9999877214431764, 0.9999955892562866, 0.9999866485595704, 0.9999785423278807, 0.9999873638153076, 0.9999810457229614, 0.9999758005142212,…	0		1	0.412826	0.412826	[0.3704, 0.3667, 0.3426, 0.3426, 0.4017, 0.4652, 0.4507, 0.5176, 0.5176, 0.4901, 0.4017, 0.4149, 0.3948, 0.3704, 0.346, 0.3182, 0.4017, 0.4801, 0.4507]	0.447337	0.447337	[0.3225, 0.3096, 0.2786, 0.2748, 0.3359, 0.4037, 0.4037, 0.4651, 0.4703, 0.4458, 0.3762, 0.3806, 0.4116, 0.4556, 0.4918, 0.5296, 0.6374, 0.7342, 0.7724]	0.806709	0.806709	[0.849550247, 0.874436617, 0.872632205, 0.788346052, 0.704410255, 0.683758676, 0.663699806, 0.788941622, 0.865839481, 0.85252744, 0.853140593, 0.836693525, 0.814373195, 0.775569975, 0.869016886, 0.844186187, 0.728585124, 0.765119374, 0.89664489]	0
TRG_NLS_MonoCore_2	1	0.5786	0.5786	[0.5419, 0.4582, 0.5098, 0.5992, 0.6375, 0.725]	0.50945	0.50945	[0.4879, 0.4282, 0.4749, 0.5253, 0.5412, 0.5992]	0.982367	0.982367	[0.969738781452179, 0.9778907299041748, 0.9946849346160888, 0.9908157587051392, 0.9832653999328612, 0.977807641029358]	0		9	0.595859	0.41315,0.684033333333333,0.591033333333333,0.93905,0.710233333333333,0.565633333333333,0.75115,0.701633333333333,0.00681666666666667	[0.346, 0.384, 0.374, 0.4476, 0.4256, 0.5017],[0.7629, 0.7505, 0.7209, 0.6712, 0.6322, 0.5665],[0.662, 0.562, 0.6089, 0.6043, 0.5951, 0.5139],[0.9433, 0.9503, 0.9433, 0.9396, 0.9329, 0.9249],[0.7982, 0.662, 0.725, 0.712, 0.7415, 0.6227],[0.6136, 0.5992, 0.5807, 0.5098, 0.5098, 0.5807],[0.6851, 0.7415, 0.7547, 0.7459, 0.7672, 0.8125],[0.5992, 0.6269, 0.5992, 0.708, 0.853, 0.8235],[0.0085, 0.0082, …	0.620476	0.4904,0.8573,0.4386,0.8168,0.664383333333333,0.852633333333333,0.625383333333333,0.837216666666667,0.00156666666666667	[0.4149, 0.4458, 0.4651, 0.5412, 0.5043, 0.5711],[0.7817, 0.8242, 0.8556, 0.8677, 0.8984, 0.9162],[0.5043, 0.4513, 0.442, 0.4245, 0.4333, 0.3762],[0.8311, 0.8311, 0.82, 0.82, 0.8074, 0.7912],[0.7147, 0.6442, 0.6789, 0.665, 0.6756, 0.6079],[0.7817, 0.8158, 0.8457, 0.8521, 0.8857, 0.9348],[0.5473, 0.5992, 0.6219, 0.6124, 0.6604, 0.7111],[0.6984, 0.754, 0.7912, 0.8746, 0.9447, 0.9604],[0.0026, 0.002…	0.754806	0.037868224,0.958081175833333,0.00138792016666667,0.999978860333333,0.990828593666667,0.992407590166667,0.992977390833333,0.974588294833333,0.8451340795	[0.045049399, 0.024484346, 0.029460242, 0.053157575, 0.034001719, 0.041056063],[0.873625159, 0.922836542, 0.970839739, 0.984668076, 0.996753871, 0.999763668],[0.003391893, 0.001018078, 0.001478725, 0.000974701, 0.000554117, 0.000910007],[0.999965549, 0.999975324, 0.999977946, 0.999989986, 0.999975801, 0.999988556],[0.995151162, 0.994121015, 0.994750798, 0.987229347, 0.98993063, 0.98378861],[0.980…	0
TRG_NLS_MonoExtC_3	6	0.642121	0.658366666666667,0.813,0.852442857142857,0.673233333333333,0.550483333333333,0.3052	[0.5992, 0.6661, 0.6851, 0.6755, 0.6712, 0.6531],[0.6948, 0.712, 0.8313, 0.8565, 0.8623, 0.9211],[0.853, 0.853, 0.8713, 0.8655, 0.8375, 0.8375, 0.8493],[0.6712, 0.6531, 0.6661, 0.725, 0.662, 0.662],[0.5951, 0.5901, 0.5854, 0.4901, 0.5211, 0.5211],[0.3117, 0.2783, 0.2645, 0.3426, 0.3426, 0.3426, 0.2541]	0.571933	0.5305,0.70835,0.717614285714286,0.582783333333333,0.664366666666667,0.227985714285714	[0.4879, 0.5173, 0.5331, 0.5412, 0.5412, 0.5623],[0.6334, 0.6474, 0.7147, 0.7317, 0.7317, 0.7912],[0.7147, 0.7147, 0.7317, 0.7232, 0.7079, 0.7079, 0.7232],[0.5846, 0.5762, 0.5762, 0.6124, 0.5711, 0.5762],[0.6944, 0.6756, 0.6944, 0.6334, 0.6442, 0.6442],[0.2255, 0.1921, 0.1805, 0.2657, 0.2657, 0.2786, 0.1878]	0.899515	0.943552374839783,0.992003033558528,0.998753998960768,0.999702304601669,0.998288422822952,0.464791007339954	[0.8963385224342346, 0.9164386987686156, 0.9422264099121094, 0.9570727944374084, 0.9681121110916138, 0.9811257123947144],[0.9930239915847778, 0.9905053973197936, 0.985585868358612, 0.9894111752510072, 0.9947878122329712, 0.998703956604004],[0.9994526505470276, 0.9997047781944276, 0.9995965361595154, 0.9988366961479188, 0.99846613407135, 0.9980752468109132, 0.99714595079422],[0.999311089515686, 0.…	0		7	0.675969	0.684033333333333,0.280516666666667,0.594257142857143,0.93905,0.685657142857143,0.90635,0.641916666666667	[0.7629, 0.7505, 0.7209, 0.6712, 0.6322, 0.5665],[0.2951, 0.2064, 0.2783, 0.2715, 0.2752, 0.3566],[0.662, 0.562, 0.6089, 0.6043, 0.5951, 0.5139, 0.6136],[0.9433, 0.9503, 0.9433, 0.9396, 0.9329, 0.9249],[0.7982, 0.662, 0.725, 0.712, 0.7415, 0.6227, 0.5382],[0.9168, 0.9039, 0.9168, 0.9211, 0.8853, 0.8942],[0.4652, 0.5992, 0.6269, 0.5992, 0.708, 0.853]	0.65257	0.8573,0.195166666666667,0.439628571428571,0.8168,0.649228571428571,0.836683333333333,0.773183333333333	[0.7817, 0.8242, 0.8556, 0.8677, 0.8984, 0.9162],[0.2167, 0.138, 0.1878, 0.1958, 0.1844, 0.2483],[0.5043, 0.4513, 0.442, 0.4245, 0.4333, 0.3762, 0.4458],[0.8311, 0.8311, 0.82, 0.82, 0.8074, 0.7912],[0.7147, 0.6442, 0.6789, 0.665, 0.6756, 0.6079, 0.5583],[0.8713, 0.8556, 0.8488, 0.8457, 0.8036, 0.7951],[0.5762, 0.6984, 0.754, 0.7912, 0.8746, 0.9447]	0.773488	0.958081175833333,0.5103899885,0.00131386657142857,0.999978860333333,0.990849971857143,0.994303345833333,0.959496031166667	[0.873625159, 0.922836542, 0.970839739, 0.984668076, 0.996753871, 0.999763668],[0.819059491, 0.794111669, 0.601157129, 0.342734843, 0.205698311, 0.299578488],[0.003391893, 0.001018078, 0.001478725, 0.000974701, 0.000554117, 0.000910007, 0.000869545],[0.999965549, 0.999975324, 0.999977946, 0.999989986, 0.999975801, 0.999988556],[0.995151162, 0.994121015, 0.994750798, 0.987229347, 0.98993063, 0.983…	0
TRG_NLS_MonoExtN_4	2	0.532804	0.48355,0.582057142857143	[0.4292, 0.5176, 0.5055, 0.4901, 0.4725, 0.4864],[0.6322, 0.5055, 0.5707, 0.6227, 0.6043, 0.6136, 0.5254]	0.58919	0.586266666666667,0.592114285714286	[0.442, 0.5374, 0.5667, 0.6174, 0.6557, 0.6984],[0.5941, 0.5331, 0.6124, 0.6174, 0.5992, 0.6124, 0.5762]	0.857639	0.718922317028046,0.996354809829167	[0.5627307891845703, 0.6093292832374573, 0.7186849117279053, 0.7569414377212524, 0.8019734025001526, 0.863874077796936],[0.998388409614563, 0.9976457953453064, 0.9982991814613342, 0.9975128173828124, 0.995880365371704, 0.9933086633682252, 0.9934484362602234]	0		9	0.715223	0.5999,0.93905,0.718371428571429,0.710233333333333,0.8767,0.489816666666667,0.701633333333333,0.5658875,0.835414285714286	[0.6531, 0.662, 0.562, 0.6089, 0.6043, 0.5951, 0.5139],[0.9433, 0.9503, 0.9433, 0.9396, 0.9329, 0.9249],[0.7672, 0.7982, 0.662, 0.725, 0.712, 0.7415, 0.6227],[0.7982, 0.662, 0.725, 0.712, 0.7415, 0.6227],[0.805, 0.8966, 0.8872, 0.892, 0.8828, 0.8966],[0.5254, 0.5493, 0.5577, 0.4149, 0.4409, 0.4507],[0.5992, 0.6269, 0.5992, 0.708, 0.853, 0.8235],[0.6269, 0.6089, 0.562, 0.5382, 0.5098, 0.5419, 0.52…	0.694215	0.447485714285714,0.8168,0.669957142857143,0.664383333333333,0.676483333333333,0.73475,0.837216666666667,0.701475,0.699385714285714	[0.5008, 0.5043, 0.4513, 0.442, 0.4245, 0.4333, 0.3762],[0.8311, 0.8311, 0.82, 0.82, 0.8074, 0.7912],[0.7034, 0.7147, 0.6442, 0.6789, 0.665, 0.6756, 0.6079],[0.7147, 0.6442, 0.6789, 0.665, 0.6756, 0.6079],[0.6516, 0.6984, 0.6715, 0.6715, 0.6789, 0.687],[0.8746, 0.8391, 0.8074, 0.6681, 0.6293, 0.59],[0.6984, 0.754, 0.7912, 0.8746, 0.9447, 0.9604],[0.5583, 0.6035, 0.6293, 0.6604, 0.6984, 0.7644, 0.…	0.858327	0.00139283728571429,0.999978860333333,0.991893845,0.990828593666667,0.961038490166667,0.999380668,0.974588294833333,0.974163942,0.831680459571429	[0.00142234, 0.003391893, 0.001018078, 0.001478725, 0.000974701, 0.000554117, 0.000910007],[0.999965549, 0.999975324, 0.999977946, 0.999989986, 0.999975801, 0.999988556],[0.998285353, 0.995151162, 0.994121015, 0.994750798, 0.987229347, 0.98993063, 0.98378861],[0.995151162, 0.994121015, 0.994750798, 0.987229347, 0.98993063, 0.98378861],[0.918957114, 0.947413862, 0.968828559, 0.962753177, 0.9837476…	0
